# Supplementary material for: Spatial transcriptomics uncovers the hybrid molecular identity, ciliated phenotype, and immune signature of adenomyosis lesions
Source: Sci Adv. 2026 Jun 24;12(26):eaea6379. doi: 10.1126/sciadv.aea6379 (PMC13292934; doi:10.1126/sciadv.aea6379)
Supplement: Supplementary file 2 — Tables S33 to S41 [file sciadv.aea6379_tables_s33_to_s41.zip]

Archive with 1 entries (1 files):
- aea6379_tables_s33_to_s41.xlsx
