# Supplementary material for: Spatial transcriptomics uncovers the hybrid molecular identity, ciliated phenotype, and immune signature of adenomyosis lesions
Source: Sci Adv. 2026 Jun 24;12(26):eaea6379. doi: 10.1126/sciadv.aea6379 (PMC13292934; doi:10.1126/sciadv.aea6379)
Supplement: Supplementary file 2 — Tables S33 to S41 [file sciadv.aea6379_tables_s33_to_s41.zip › aea6379_tables_s33_to_s41.xlsx]

## Sheet: Table S33
Table S33. Perturbagens and predicted modes of action identified by in silico drug screening of adenomyosis lesion epithelial cells relative to endometrial functionalis epithelial cells
Perturbagen	Cell	Trend	Correlation score	Genes	Modes of action	PCIDss
WYE-354	ASC	down	-0.248807	MTOR	MTOR inhibitor	44219749
CGP-55845	ASC	down	-0.241712	GABBR1; GABBR2; KCTD12; KCTD16; KCTD8	GABA receptor antagonist	5311042
GR-55562	ASC	down	-0.237466	HTR1B; HTR1D	Serotonin receptor antagonist	128018
bromhexine	ASC	down	-0.237443		Mucolytic agent	2442
WR-216174	SKB	down	-0.235545		PFMRK inhibitor	10405323
tacrolimus	ASC	down	-0.232125	ABCB1; ABCG2; CYP3A5; CYP3A7; FKBP1A; FKBP2; FKBP4; IFNG; IL10; IL2; IL2RA; IL4; NFATC1; NFATC2; NFATC3; PPP3CA; PPP3CB; PPP3CC; PPP3R1; PPP3R2	Calcineurin inhibitor	24140138
fluocinonide	PC3	down	-0.230826	NR3C1; SERPINA6; SMO	Glucocorticoid receptor agonist	7067797
tivozanib	MCF10A	down	-0.229754	FLT1; FLT4; KDR; KIT; PDGFRA; PDGFRB	VEGFR inhibitor	9911830
exemestane	MCF7	down	-0.229746	CYP19A1	Aromatase inhibitor	60198
A-443644	SKB	down	-0.229508	AKT1; AKT2; AKT3; CDC42BPB; GSK3B; PHKG1; PKIA; PRKACA	AKT inhibitor	10172943
zoxazolamine	PHH	down	-0.229201		Myorelaxant	6103
HG-6-64-01	ASC	down	-0.229141	ABL1; BRAF; CSF1R; EGFR; FLT3; KIT; MAPK11; PDGFRB; RET	RAF inhibitor	53302361
brucine	SKB	down	-0.22895	CHRM1; CHRM4; CHRM5	Glycine receptor antagonist	442021
dexamethasone	SKB	down	-0.228543	ANXA1; CYP3A4; CYP3A5; NOS2; NR0B1; NR1I2; NR3C1; NR3C2; PER2; PIN1	Corticosteroid agonist; Cytochrome P450 inhibitor; Glucocorticoid receptor agonist; Glucocorticoid receptor modulator	5743
cyclopamine	SKB	down	-0.22697	DHH; IHH; PTCH1; SMO	Smoothened receptor antagonist	44118238
altretamine	SKB	down	-0.226879		DNA synthesis inhibitor	2123
saclofen	SKB	down	-0.226723	GABBR1; GABBR2; KCTD12; KCTD16; KCTD8; RXFP4	GABA receptor antagonist	122150
securinine	MCF7	down	-0.225766		GABA receptor antagonist; TP53 activator	6338099
coumarin	VCAP	down	-0.225713	CA1; CA12; CA14; CA4; CA6; CA9; CYP2A6	Vitamin K antagonist	323
neurodazine	PHH	down	-0.225631		Neurogenesis of non-pluripotent C2C12 myoblast inducer	16112820
rutin	MCF7	down	-0.223979	AKR1B1; AKR1C3; CBR1; F10	Antioxidant; Capillary stabilizing agent; Nitric oxide scavenger	5293655
eicosatetraynoic-acid	SKB	down	-0.222862	ALOX12; PPARA; PPARG	Cyclooxygenase inhibitor; Lipoxygenase inhibitor	1780
VU-0420363-1	VCAP	down	-0.22157		SARS coronavirus 3C-like protease inhibitor	46897844
embelin	SKB	down	-0.22088	SERPINE1	HCV inhibitor; XIAP inhibitor	44483355
acitretin	VCAP	down	-0.2206	CRABP1; RARA; RARB; RARG; RBP1; RXRA; RXRB; RXRG; STAT3	Retinoid receptor agonist	5284513
gedunin	PC3	down	-0.22047	HSP90AA1	HSP inhibitor	5701985
CDC	SKB	down	-0.219758	ALOX12; ALOX5	Lipoxygenase inhibitor	14840979
brivanib	SKB	down	-0.219097	CYP3A4; FGFR2; FGFR3; FLT1; FLT4; KCNH2; KDR; PDGFRA; STK35	FGFR inhibitor; VEGFR inhibitor	11451527
nocodazole	FIBRNPC	down	-0.218633	HPGDS	Tubulin inhibitor	4122
clofibric-acid	SKB	down	-0.218571	PPARA	PPAR receptor agonist	2797
treprostinil	PHH	down	-0.218438	CYP2C8; P2RY12; PPARD; PTGDR; PTGER1; PTGER2; PTGER3; PTGER4; PTGIR	Prostacyclin analog	73707411
ODQ	VCAP	down	-0.21768	GUCY1A2; GUCY1A3; GUCY1B3	Guanylyl cyclase inhibitor	1456
7,4'-dihydroxyflavone	PHH	down	-0.217451	CYP19A1	Opioid receptor antagonist	5282073
oxcarbazepine	MCF7	down	-0.217402	CYP3A4; CYP3A5; SCN1A; SCN3A; SCN5A	Sodium channel blocker	34312
bucladesine	PHH	down	-0.216807	PRKACA	Adenosine receptor agonist; cAMP stimulant	9687
orantinib	SKB	down	-0.215913	AURKA; AURKB; EGFR; FGFR2; IKBKE; KDR; PDGFRA; PDGFRB; TBK1	FGFR inhibitor; PDGFR receptor inhibitor; VEGFR inhibitor	5329099
flavanone	FIBRNPC	down	-0.215607	ADORA3; HSD11B1	11-beta-HSD1 inhibitor	10251
crizotinib	PHH	down	-0.215453	ALK; AXL; CYP2B6; CYP3A5; EPHA2; EPHA6; EPHB6; IRAK1; IRAK3; LTK; MAP3K2; MAP4K1; MAP4K2; MAP4K3; MAP4K5; MERTK; MET; MST1R; NTRK2; NTRK3; NUDT1; PLK4; ROS1; SLK; STK10; TEK; TIE1	ALK inhibitor	11626560
pifithrin-mu	SKB	down	-0.215438	HSPA1A; TP53	HSP inhibitor	327653
oxymetazoline	PHH	down	-0.215365	ADRA1A; ADRA1B; ADRA1D; ADRA2B; ADRA2C; HTR1B; HTR1D; HTR1E; NISCH	Adrenergic receptor agonist	4636
zatebradine	ASC	down	-0.214527	HCN1; HCN2; HCN3; HCN4	HCN channel blocker	65637
famotidine	MCF7	down	-0.214337	HRH2	Histamine receptor antagonist	5702160
bromhexine	SKB	down	-0.214045		Mucolytic agent	2442
auraptene	SKB	down	-0.214015	MAOB	Nitric oxide production inhibitor	1550607
prostratin	MCF7	down	-0.213838	PRKCA; PRKCB; PRKCE; PRKCG; PRKCH	PKC activator	454217
benproperine	PC3	down	-0.213398		Antitussive	167811
ON-01910	HS578T	down	-0.213034	CDK1; FLT1; FYN; MCL1; PDGFRA; PLK1; PLK2; SRC	PLK inhibitor	73707390
17-hydroxyprogesterone-caproate	PC3	down	-0.212802	CYP1A2; CYP2B6; CYP3A5; PGR	progesterone receptor agonist	5702072
U-0124	VCAP	down	-0.212617		MEK inhibitor	5354029
benzoxiquine	SKB	down	-0.212156		Anti-infective	6855
irsogladine	ASC	down	-0.212093	PDE4A	Phosphodiesterase inhibitor	5282435
kenpaullone	SKB	down	-0.211627	CCNB1; CDK1; CDK2; CDK5; CDK9; GSK3A; GSK3B; LCK; MAP4K2; MAP4K4; MAP4K5; MINK1; NUAK1	CDK inhibitor; Glycogen synthase kinase inhibitor	3820
pterostilbene	MCF7	down	-0.210948	FAAH; PPARA	Cyclooxygenase inhibitor; PPAR receptor agonist	5281727
PD-166793	ASC	down	-0.21082	MMP13; MMP2; MMP3	Collagenase inhibitor; Metalloproteinase inhibitor	9918908
ST-91	PHH	down	-0.210699		Adrenergic receptor agonist	20864
aminopentamide	A549	down	-0.210442		Acetylcholine receptor antagonist	22565
estradiol-benzoate	SKB	down	-0.210366	ESR1	Estrogen receptor agonist	222757
carbetocin	VCAP	down	-0.210155	OXTR	Oxytocin receptor agonist	73707428
azacyclonol	VCAP	down	-0.20992	HRH1	Histamine receptor antagonist	15723
testosterone	MCF7	down	-0.20982	AC142381.1; AKR1C1; AKR1C2; AKR1C3; AKR1D1; AR; CGA; CYP19A1; CYP2A6; CYP2C8; CYP3A43; CYP3A5; HSD17B1; HSD17B11; HSD17B2; HSD17B3; HSD17B6; HSD17B7; HSD17B8; HSD3B1; HSD3B2; LHB; NR3C2; POMC; SRD5A1; SRD5A3; UGT1A1; UGT1A10; UGT1A3; UGT1A4; UGT1A5; UGT1A6; UGT1A7; UGT1A8; UGT1A9; UGT2A2; UGT2A3; UGT2B10; UGT2B11; UGT2B15; UGT2B17; UGT2B4; UGT2B7	androgen receptor agonist; Androgen receptor agonist	6013
MW-STK33-3B	PC3	down	-0.209807		Potassium channel activator	2953683
carbinoxamine	A549	down	-0.20915	HRH1	Histamine receptor antagonist; L-type calcium channel blocker	2564
obatoclax	MCF7	down	-0.208938	BCL2; BCL2L1; MCL1	BCL inhibitor	11404337
budesonide	SKB	down	-0.208485	BGLAP; CCL11; CCL5; CSF2; CYP3A5; CYP3A7; ICAM1; IL4; IL5; IL8; NR3C1	Glucocorticoid receptor agonist	5281004
SU-11274	MDAMB231	down	-0.208411	MET	Hepatocyte growth factor receptor inhibitor; Tyrosine kinase inhibitor	9549297
MDL-28170	SKB	down	-0.208335	CAPN1; CTSB; CTSL	Calpain inhibitor	72430
diclofenamide	ASC	down	-0.208252	CA1; CA12; CA3; CA4; CA7	Carbonic anhydrase inhibitor	3038
altrenogest	ASC	down	-0.207989	PGR	Progestogen hormone	10041070
ON-01910	VCAP	down	-0.207957	CDK1; FLT1; FYN; MCL1; PDGFRA; PLK1; PLK2; SRC	PLK inhibitor	73707390
taurocholic-acid	FIBRNPC	down	-0.207953	CEL; FABP6; FXR; NR1H4; SLCO1C1	Bile acid	23687511
palbociclib	SKB	down	-0.207891	CCND3; CDK4; CDK6	CDK inhibitor	5330286
fenoterol	VCAP	down	-0.207837	ADRB1; ADRB2; ADRB3; SLC5A7	Adrenergic receptor agonist	3343
thiethylperazine	VCAP	down	-0.207655	DRD1; DRD4	Dopamine receptor antagonist	5440
NNC-711	HA1E	down	-0.207474	SIGMAR1; SLC6A1	GAT inhibitor	4515
mirtazapine	ASC	down	-0.207439	ADRA1A; ADRA1B; ADRA1D; ADRA2B; ADRA2C; ADRB1; ADRB2; DRD1; DRD3; HRH1; HRH3; HTR2B; HTR3A; HTR7; OPRK1; SLC6A2; SLC6A3; SLC6A4	Adrenergic receptor antagonist; Serotonin receptor antagonist	4205
phorbol-12-myristate-13-acetate	MCF7	down	-0.207054	CD4; KCNT2; PRKCA; TRPV4	PKC activator	4792
zolmitriptan	PC3	down	-0.206927	HTR1B; HTR1D; HTR1E; HTR1F	Serotonin receptor agonist	60857
tyrphostin-AG-1295	PC3	down	-0.206924	FLT3; KDR; PDGFRA; PDGFRB	PDGFR receptor inhibitor	2048
azacyclonol	SKB	down	-0.206543	HRH1	Histamine receptor antagonist	15723
sertaconazole	ASC	down	-0.206459	CYP51A1	Sterol demethylase inhibitor	65863
mianserin	ASC	down	-0.206442	ADCY10; ADRA1A; ADRA1B; ADRA1D; ADRA2B; ADRA2C; DRD1; DRD3; HRH1; HRH2; HRH4; HTR1F; HTR2B; HTR6; HTR7; OPRK1; SLC6A2; SLC6A3; SLC6A4	Serotonin receptor antagonist	4184
benazepril	SKB	down	-0.206404	ACE	ACE inhibitor	5362124
SEW-2871	ASC	down	-0.206214	S1PR1	Lysophospholipid receptor agonist	4077460
zebularine	FIBRNPC	down	-0.206174	CDA; DNMT1	DNA methyltransferase inhibitor	46783268
phylloquinone	VCAP	down	-0.206016	BGLAP; GGCX	Gamma carboxylase enzyme; Vitamin K	5280483
GSK-461364	VCAP	down	-0.205968	PLK1	PLK inhibitor	15983966
SU-1498	SKB	down	-0.205861	ERBB2; KDR	VEGFR inhibitor	5941539
verteporfin	VCAP	down	-0.205689		Photosensitizing agent	11980942
BMS-191011	ASC	down	-0.205603	KCNMA1	Potassium channel activator	10474339
idebenone	MCF7	down	-0.205504	NGF	Calcium channel modulator	3686
dipropyl-5ct	NPC	down	-0.205238	HTR1B; HTR1D; HTR1F; HTR7	Serotonin receptor agonist	NotFound
luzindole	VCAP	down	-0.204842	MTNR1A; MTNR1B	Melatonin receptor antagonist	122162
probenecid	A549	down	-0.204348	ABCC1; ABCC4; CYP2C9; OAT; PANX1; SLC22A11; SLC22A12; SLC22A6; SLC22A8; SLCO1C1; TAS2R16; TRPV2	Uricosuric blocker	4911
acetyl-geranyl-cysteine	PC3	down	-0.204019		Isoprenylated protein methylation inhibitor	10063341
L-690330	FIBRNPC	down	-0.203986	IMPA1	Inositol monophosphatase inhibitor	132449
mefenamic-acid	HCC515	down	-0.203502	KCNQ1; TRPM3	Cyclooxygenase inhibitor	4044
dibenzepin	SKB	down	-0.203213		Norepinephrine reuptake inhibitor	9419
prostaglandin	SKB	down	-0.203164	AKR1C3; PTGDR; PTGDR2; PTGER1; PTGER2; PTGER4; PTGFR	Prostanoid receptor antagonist	13292831
formoterol	SKB	down	-0.203146	ADRB1; ADRB2; ADRB3	Adrenergic receptor agonist	23581795
ALW-II-49-7	PC3	down	-0.203134	DDR1; EPHA2; EPHA4; EPHA7; EPHB2; EPHB4; EPHB6	Ephrin inhibitor	24875320
lisuride	ASC	down	-0.203081	ADCY10; ADRA1A; ADRA2B; ADRA2C; DRD1; DRD3; DRD4; HRH1; HTR1B; HTR1D; HTR2B; HTR6; HTR7	Dopamine receptor agonist	11957615
clonidine	FIBRNPC	down	-0.203006	ADCY10; ADRA1A; ADRA1B; ADRA1D; ADRA2B; ADRA2C; AOC1; AOC2; AOC3; DBH; GH1; NISCH; PNMT; TH	Adrenergic receptor agonist	2803
probucol	VCAP	down	-0.202783	ABCA1; ABCB11; APOA1; APOA2; APOB; APOE; CES1; CETP; SCARB1; SELE; VCAM1	Atherogenesis inhibitor	4912
BAS-09104376	MCF7	down	-0.20265		HIV integrase inhibitor	6070589
resorcinol	VCAP	down	-0.202637	CA12; CA14; INS-IGF2; PNMT; TPO	Phosphodiesterase inhibitor	5054
xaliproden	VCAP	down	-0.202491	MAPK3	Serotonin receptor agonist	128919
diphencyprone	MCF7	down	-0.202452		Immunostimulant	65057
etifenin	SKB	down	-0.202337		Compound used in hepatobiliary scans of the liver	170344
1,2-dichlorobenzene	ASC	down	-0.202144		Hepatotoxicant; Organic compound	7239
seneciphylline	SKB	down	-0.202113		Cytochrome P450 inhibitor	5281750
nifedipine	SKB	down	-0.202082	ABCG2; CACNA1C; CACNA1D; CACNA1F; CACNA1H; CACNA1S; CACNA2D1; CACNB2; CALM1; CALM2; CALM3; CYP2C9; CYP3A5; EDN1; GLRA1; GLRA3; GLRB; KCNA1; KCNA5; NR1I2; TRPM3	Calcium channel blocker	4485
griseofulvin	VCAP	down	-0.201801	KRT12; KRT16	Tubulin inhibitor	441140
GSK-461364	ASC	down	-0.20147	PLK1	PLK inhibitor	15983966
alrestatin	VCAP	down	-0.201334	AKR1B1	Aldose reductase inhibitor	2120
tyrphostin-51	SKB	down	-0.201248		EGFR inhibitor	5328807
probucol	NPC	down	-0.201124	ABCA1; ABCB11; APOA1; APOA2; APOB; APOE; CES1; CETP; SCARB1; SELE; VCAM1	Atherogenesis inhibitor	4912
naftifine	ASC	down	-0.201119	SQLE	Fungal squalene epoxidase inhibitor	47641
tubacin	VCAP	down	-0.201039	HDAC6	HDAC inhibitor	6675804
milrinone	VCAP	down	-0.200832	PDE2A; PDE3A; PDE3B; PDE5A; TTR	Phosphodiesterase inhibitor	4197
LY-2183240	PHH	down	-0.200832	FAAH	FAAH inhibitor	11507802
eugenitol	ASC	down	-0.200802	AR; MAOA	Androgen receptor antagonist; Bacterial quorum sensing inhibitor; Chromone; Monoamine oxidase inhibitor	5036604
BML-190	A549	down	-0.200702	CNR2	Cannabinoid receptor inverse agonist	2415
OMDM-2	ASC	down	-0.200512	GPR119	FAAH inhibitor	6376692
carteolol	SKB	down	-0.200448	ADRB1; ADRB2	Adrenergic receptor antagonist	2583
GSK-1904529A	ASC	down	-0.200388	IGF1R; INSR	IGF-1 inhibitor; IGF-1R inhibitor; Insulin receptor ligand	25124816
NS-3694	VCAP	down	-0.200102	GRIK1	Glutamate receptor antagonist	10109069
AC-55649	VCAP	down	-0.200091	RARA; RARB	Retinoid receptor agonist	1714884
thioproperazine	ASC	up	0.20007	ADRA1A; ADRA1B; DRD1	Dopamine receptor antagonist	9429
pirenperone	MCF7	up	0.200105	HTR7	Serotonin receptor antagonist	4847
pirenperone	PC3	up	0.200137	HTR7	Serotonin receptor antagonist	4847
SNS-314	ASC	up	0.200138	AURKA; AURKB; AURKC	Aurora kinase inhibitor	24995524
tubaic-acid	PC3	up	0.200151	MT-ND1	Mitochondrial complex I inhibitor; NADH-ubiquinone oxidoreductase (Complex I) inhibitor	3919910
noreleagnine	A549	up	0.200151	ADRA2B; ADRA2C; MAOA; MAOB	Monoamine oxidase inhibitor; Serotonin receptor agonist	107838
narciclasine	VCAP	up	0.20016	RHOA	Coflilin signaling pathway activator; LIM kinase activator; Rho associated kinase activator	72376
brompheniramine	VCAP	up	0.200306	CHRM1; CHRM4; CHRM5; HRH1	Histamine receptor antagonist	6834
5-iodotubercidin	PC3	up	0.20039	ADK; CSNK1G2; DOT1L; GSG2; HASPIN; LRRK2; MAPK3	Adenosine kinase inhibitor	1830
ZSTK-474	BT20	up	0.200446	PIK3CA; PIK3CB; PIK3CD; PIK3CG	PI3K inhibitor	11647372
flurofamide	HA1E	up	0.200452		Urease inhibitor	51173
chlorprothixene	NPC	up	0.200471	CHRM1; CHRM4; CHRM5; DRD1; DRD3; HRH1; HTR2B	Dopamine receptor antagonist	667467
buflomedil	PC3	up	0.200541	CACNA1C	Adrenergic receptor antagonist; Calcium channel blocker	6420013
ABT-737	MDAMB231	up	0.200622	BAD; BCL2; BCL2L1; BCL2L2	BCL inhibitor	11228183
OBAA	ASC	up	0.200668	PLA2G1B	Phospholipase inhibitor	5353842
AM-404	VCAP	up	0.200693	CNR1; CNR2; FAAH; TRPV1	Cyclooxygenase inhibitor; FAAH inhibitor; TRPV antagonist	6604822
EMD-386088	HCC515	up	0.200703	HTR6	Serotonin receptor agonist	10131112
nonoxynol-9	SKB	up	0.20073		Membrane integrity inhibitor	72385
AZ-628	HS578T	up	0.20081	BRAF; RAF1	RAF inhibitor	11676786
MEK1-2-inhibitor	HCC515	up	0.200987	MAP2K1; MAP2K2	MEK inhibitor	9549284
benproperine	A549	up	0.201111		Antitussive	167811
U-0126	HA1E	up	0.201151	AKT1; CHEK1; GSK3B; JAK2; LCK; MAP2K1; MAP2K2; MAP2K7; MAPK11; MAPK12; MAPK14; MAPK8; PRKCA; RAF1; ROCK1; RPS6KB1; SGK1	MEK inhibitor	3006531
methyl-angolensate	HA1E	up	0.201203	HTR2B	Apoptosis inhibitor	21596327
isoeugenol	HCC515	up	0.201222	EPX; LPO; MPO	Nitric oxide production inhibitor	5318562
clemastine	ASC	up	0.201241	HRH1	Histamine receptor antagonist	26987
AZD-7762	PC3	up	0.201246	CHEK1; CHEK2	CHK inhibitor	67077825
oxalomalic-acid	SKB	up	0.201269	ACO1; IDH1	Isocitrate dehydrogenase inhibitor	439620
ML-3163	SKB	up	0.201351	CYP2D6; CYP3A4; MAPK11; MAPK12; MAPK14	p38 MAPK inhibitor	23748533
huperzine-a	ASC	up	0.20156	ACHE	Acetylcholinesterase inhibitor	1253
ricinine	PC3	up	0.201655		Casein kinase inhibitor	10666
alverine	SKB	up	0.201732		Muscle relaxant	3678
remacemide	HA1E	up	0.201764	GRIN1	Glutamate receptor antagonist	60510
calyculin	HA1E	up	0.201782	PPP1CA; PPP1CC; PPP2CA	Protein phosphatase inhibitor	5311365
oxibendazole	ASC	up	0.201808	TUBB; TUBB4B	Tubulin inhibitor	4622
JNJ-10191584	HCC515	up	0.201879	HRH4	Histamine receptor antagonist	10446295
dolasetron	A549	up	0.201897	DCXR; HTR3A	Serotonin receptor antagonist	3033817
mocetinostat	PC3	up	0.201932	HDAC1; HDAC11; HDAC2; HDAC3	HDAC inhibitor	9865515
tangeritin	VCAP	up	0.201962		Cell cycle inhibitor	68077
probucol	ASC	up	0.201984	ABCA1; ABCB11; APOA1; APOA2; APOB; APOE; CES1; CETP; SCARB1; SELE; VCAM1	Atherogenesis inhibitor	4912
fostamatinib	HA1E	up	0.202056	BRD4; FLT3; RET	SYK inhibitor	11213558
butoconazole	SKB	up	0.202062	CYP51A1	Bacterial cell wall synthesis inhibitor	47472
purvalanol-a	A375	up	0.202122	CCND1; CCNE1; CDK1; CDK2; CDK4; CDK5; CSNK1G3; RPS6KA1; SRC	CDK inhibitor; DYRK inhibitor	456214
acarbose	SKB	up	0.202196	AMY2A; GAA; HBA1; MGAM; SI	Glucosidase inhibitor	41774
noretynodrel	HCC515	up	0.202251	PGR	Progestogen hormone	5702095
ceramide	A375	up	0.202258		Phosphoenolpyruvate carboxylase activator; Serine/threonine protein phosphatase activator	NotFound
metronidazole	VCAP	up	0.202394	CYP2C8; CYP2E1; CYP3A5; CYP3A7; CYP51A1	Antiprotozoal; DNA inhibitor	4173
NTNCB	VCAP	up	0.202475	NPY5R	Neuropeptide receptor antagonist	9982218
canertinib	HS578T	up	0.202585	AKT1; EGF; EGFR; ERBB2; ERBB4	EGFR inhibitor	156414
NSC-632839	HA1E	up	0.202624	SENP2; USP1; USP2; USP7	Ubiquitin specific protease inhibitor	6477762
primidone	SKB	up	0.202777	CHRNA4; CHRNA7; GABRA2; GABRA3; GABRA4; GABRA5; GABRA6; GABRB1; GABRB2; GABRB3; GABRD; GABRE; GABRG1; GABRG2; GABRG3; GABRP; GABRQ; GRIK2	GABA receptor antagonist	4909
FR-139317	PC3	up	0.202878	EDNRA	Endothelin receptor antagonist	4353886
cosmosiin	PC3	up	0.202889		Cytochrome P450 inhibitor	5280704
crizotinib	HA1E	up	0.202963	ALK; AXL; CYP2B6; CYP3A5; EPHA2; EPHA6; EPHB6; IRAK1; IRAK3; LTK; MAP3K2; MAP4K1; MAP4K2; MAP4K3; MAP4K5; MERTK; MET; MST1R; NTRK2; NTRK3; NUDT1; PLK4; ROS1; SLK; STK10; TEK; TIE1	ALK inhibitor	11626560
CAY-10415	SKB	up	0.202981	INS	Insulin sensitizer	10429242
amoxapine	ASC	up	0.202983	ADRA1A; ADRA1B; ADRA1D; ADRA2B; ADRA2C; CHRM1; CHRM4; CHRM5; DRD1; DRD3; DRD4; GABRA2; GABRA3; GABRA4; GABRA5; GABRA6; GABRB1; GABRB2; GABRB3; GABRD; GABRE; GABRG1; GABRG2; GABRG3; GABRP; GABRQ; HRH1; HRH4; HTR1B; HTR2B; HTR3A; HTR6; HTR7; SLC6A2; SLC6A3; SLC6A4	Norepinephrine reuptake inhibitor	2170
daunorubicin	HL60	up	0.203044	ABCB1; ABCG2; DCXR; TOP2A; TOP2B	RNA synthesis inhibitor; Topoisomerase inhibitor	2958
olopatadine	MCF7	up	0.203076	CCL17; HRH1; ICAM1; S100A1; S100A12; S100A13; S100A2; S100B	Histamine receptor antagonist	5281071
diltiazem	HCC515	up	0.203111	CACNA1C; CACNA1S; CACNA2D1; CACNG1; CYP3A5; CYP3A7; EDN1; HTR3A; KCNA5	Calcium channel blocker	39186
trimetozine	PC3	up	0.203175		Sedative	12478
BX-912	SKB	up	0.203219	AKT2; CDK2; CHEK1; GSK3B; KDR; PDK1	Pyruvate dehydrogenase kinase inhibitor	11754511
CGP-13501	HCC515	up	0.203273	GABBR1	GABA receptor modulator	3519541
arachidonamide	ASC	up	0.203341	CNR1; CNR2	Cannabinoid receptor agonist	5283393
calpeptin	MCF7	up	0.203401		Calpain inhibitor	2532
MLN-8054	VCAP	up	0.203483	AURKA	Aurora kinase inhibitor; Mitotic inhibitor; Protein kinase inhibitor	11712649
A-443644	A549	up	0.20356	AKT1; AKT2; AKT3; CDC42BPB; GSK3B; PHKG1; PKIA; PRKACA	AKT inhibitor	10172943
IKK-2-inhibitor-V	PHH	up	0.203567	IKBKB	IKK inhibitor; NFkB pathway inhibitor	5081913
JNK-9L	PC3	up	0.203841	MAPK8	JNK inhibitor	59588070
alvocidib	PC3	up	0.203961	BCL2; BIRC5; CCNT1; CDK1; CDK2; CDK4; CDK5; CDK6; CDK7; CDK8; CDK9; EGFR; MCL1; PYGB; PYGL; PYGM	CDK inhibitor	5287969
withaferin-a	SKB	up	0.20403	ACHE; BCHE; IKBKB	IKK inhibitor	73707417
tyrphostin-AG-1288	SKB	up	0.204148	COMT	TNF production inhibitor	3856780
SCH-58261	HCC515	up	0.20416	ADORA1; ADORA2A; ADORA2B; ADORA3	Adenosine receptor antagonist	176408
oxfendazole	SKB	up	0.204196		Anthelmintic	40854
AT-7519	SKB	up	0.204311	CDK1; CDK2; CDK4; CDK5; CDK6; CDK9	CDK inhibitor; Cell cycle inhibitor	11338033
BMS-299897	PC3	up	0.204319		Gamma secretase inhibitor	11249248
tyrphostin-AG-494	HCC515	up	0.204358	EGFR	EGFR inhibitor	5328771
cilomilast	MCF7	up	0.20445	IL12A; IL12B; IL1B; PDE4A; PDE4B; PDE4C; PDE4D; TNF	Phosphodiesterase inhibitor	151170
ZSTK-474	ASC	up	0.204547	PIK3CA; PIK3CB; PIK3CD; PIK3CG	PI3K inhibitor	11647372
fluvoxamine	HA1E	up	0.204624	CYP2C9; CYP46A1; KCNH2; SLC6A4	Selective serotonin reuptake inhibitor (SSRI)	5361192
torin-1	VCAP	up	0.204628	MTOR; PIK3CA	MTOR inhibitor; PI3K inhibitor	49836027
REV-5901	A549	up	0.204673	ALOX5	Leukotriene receptor antagonist; Lipoxygenase inhibitor	5059
benzoxiquine	HCC515	up	0.204803		Anti-infective	6855
OSI-027	VCAP	up	0.20483	MTOR	MTOR inhibitor	72698550
hexylcaine	HA1E	up	0.204882	SCN10A; SCN5A	Sodium channel blocker	10770
chromomycin-a3	SKB	up	0.204894		DNA binding agent	73707419
OM-137	ASC	up	0.204929		Aurora kinase inhibitor	5932799
2',5'-dideoxyadenosine	MCF7	up	0.205012		Adenylyl cyclase inhibitor	3044
AZD-6482	MCF10A	up	0.205054	PIK3CA; PIK3CB; PIK3CD; PIK3CG	PI3K inhibitor	44137675
LY-294002	FIBRNPC	up	0.205067	AKT1; CHEK1; GSK3B; LCK; MAPK11; MAPK12; MAPK14; MAPK8; MTOR; PDE2A; PIK3CA; PIK3CB; PIK3CD; PIK3CG; PIM1; PLK1; PRKCA; PRKDC; ROCK1; RPS6KB1; SGK1	DNA dependent protein kinase inhibitor; MTOR inhibitor; Phosphodiesterase inhibitor; PI3K inhibitor; PLK inhibitor	3973
pseudoephedrine	SKB	up	0.205141	ADRA1A; ADRB1; ADRB2; ATF1; ATF2; ATF3; ATF4; ATF5; ATF6; ATF7; CXCL8; FOS; HRH1; IL2; JDP2; JUN; NFATC1; SLC6A2; SLC6A3; SLC6A4; TNF	Adrenergic receptor agonist	7028
L-741626	HA1E	up	0.205289	DRD3; DRD4; HTR2B	Dopamine receptor antagonist	133633
ML-3163	HCC515	up	0.2053	CYP2D6; CYP3A4; MAPK11; MAPK12; MAPK14	p38 MAPK inhibitor	23748533
leucodin	ASC	up	0.205381		Melanin inhibitor	167683
benzthiazide	SKB	up	0.205381	CA1; CA12; CA4; CA9; SLC12A3	Carbonic anhydrase inhibitor	2343
chloroquine	SKB	up	0.205452	CYP2C8; GSTA2; MAP2K1; MAP2K2; MRGPRX1; NQO2; SLC22A18; TLR9; TNF	Antimalarial	2719
DH-97	SKB	up	0.205487	MTNR1B	Melatonin receptor antagonist	85787043
KN-62	HCC515	up	0.205638	AKT1; CAMK2A; CHEK1; LCK; MAPK11; MAPK12; MAPK14; MAPK8; P2RX7; PRKCA; ROCK1; RPS6KB1; SGK1	Calcium-calmodulin dependent protein kinase inhibitor; Purinergic receptor antagonist	3838
CGP-60474	SKB	up	0.205681	CDK1; CDK2	CDK inhibitor	644215
isoeugenol	PC3	up	0.205896	EPX; LPO; MPO	Nitric oxide production inhibitor	5318562
EI-231	ASC	up	0.205936	CSNK2A1; CSNK2A2; CSNK2B	Casein kinase inhibitor	6610267
carbacyclin	HL60	up	0.206134	PPARD; PTGDR; PTGER1; PTGER2; PTGER3; PTGER4; PTGFR; PTGIR; TBXA2R	IP receptor activator; PPAR receptor agonist	5311242
buddleoflavonoloside	PC3	up	0.206216		Acetylcholinesterase inhibitor	6708769
biotin	VCAP	up	0.206382	ACACA; ACACB; HLCS; MCCC1; MCCC2; PC; PCCA; PCCB; SLC5A6	Vitamin B	6604653
erlotinib	SKBR3	up	0.206419	EGF; EGFR; GAK; MAP3K19; NR1I2; SLK; STK10	EGFR inhibitor	176871
AM-404	PC3	up	0.206465	CNR1; CNR2; FAAH; TRPV1	Cyclooxygenase inhibitor; FAAH inhibitor; TRPV antagonist	6604822
myriocin	HCC515	up	0.206488	AKT1; SPTLC1; SPTLC2; SPTLC3	Serine palmitoyltransferase inhibitor	73707382
CS-110266	ASC	up	0.206521	SLC6A3	Dopamine receptor agonist	123692
cinnarizine	ASC	up	0.206834	CACNA1C; CACNA1D; CACNA1F; CACNA1G; CACNA1H; CACNA1I; CACNA1S; CHRM1; CHRM4; CHRM5; DRD1; HRH1	Calcium channel blocker	1547484
cosmosiin	HCC515	up	0.206955		Cytochrome P450 inhibitor	5280704
AS-605240	HT29	up	0.207019	MAOB; PIK3CA; PIK3CB; PIK3CD; PIK3CG	PI3K inhibitor	10377751
NU-7441	HS578T	up	0.207073	ABCB1; PRKDC	DNA dependent protein kinase inhibitor; P-glycoprotein inhibitor	11327430
dienestrol	ASC	up	0.207149	ESR1; SHBG	Estrogen receptor agonist	667476
cefaclor	A549	up	0.207296		Bacterial cell wall synthesis inhibitor	51039
isotretinoin	ASC	up	0.207305	CYP2B6; CYP2C8; CYP3A5; CYP3A7; NR2C2; PPARD; RARA; RARB; RARG; RORB; RORC	Retinoid receptor agonist	5282379
U-0126	A549	up	0.207306	AKT1; CHEK1; GSK3B; JAK2; LCK; MAP2K1; MAP2K2; MAP2K7; MAPK11; MAPK12; MAPK14; MAPK8; PRKCA; RAF1; ROCK1; RPS6KB1; SGK1	MEK inhibitor	3006531
cilnidipine	VCAP	up	0.207315	CACNA1B; CACNA1C; CACNA1D; CACNA1F; CACNA1S; CACNB1; CACNB2; CACNB3; CACNB4	Calcium channel blocker	5282138
masitinib	VCAP	up	0.207452	DDR1; DDR2; FGFR3; KIT; LYN; PDGFRA; PDGFRB	KIT inhibitor; PDGFR receptor inhibitor; SRC inhibitor	10074640
staurosporine	PC3	up	0.207491	AURKC; BRSK1; BRSK2; CAMK2B; CAMK2D; CAMKK1; CAMKK2; CDK1; CDK2; CDK5; CHEK1; CHRM1; CHRM4; CLK4; CSK; DAPK1; FER; FGR; FLT4; GPR35; GRK7; GSK3A; GSK3B; HCK; IKBKB; IKBKE; ITK; LCK; LIMK1; LRRK2; MAP2K4; MAP2K6; MAP3K10; MAP3K11; MAP3K2; MAP3K3; MAP3K7; MAP3K9; MAP4K2; MAP4K4; MAP4K5; MAPKAPK2; MARK1; MARK2; MARK3; MARK4; MELK; MINK1; MST4; MYLK; NTRK1; NTRK2; NTRK3; NUAK1; NUAK2; PAK2; PDGFRA; P…	PKC inhibitor	44259
CP-724714	SKBR3	up	0.207543	ERBB2	EGFR inhibitor; Receptor tyrosine protein kinase inhibitor; Tyrosine kinase inhibitor	9874913
ZG-10	PHH	up	0.207552	MAPK8	JNK inhibitor	57340680
tivozanib	HT29	up	0.207677	FLT1; FLT4; KDR; KIT; PDGFRA; PDGFRB	VEGFR inhibitor	9911830
esculin	PC3	up	0.207868	AR	Antioxidant	15558439
PIK-90	HT29	up	0.208314		PI3K inhibitor	6857685
tenofovir	PC3	up	0.20839		Cytochrome P450 inhibitor; DNA polymerase inhibitor; HIV integrase inhibitor; Reverse transcriptase inhibitor	464205
CGP-60474	PC3	up	0.208462	CDK1; CDK2	CDK inhibitor	644215
solanine	HA1E	up	0.208608		Acetylcholinesterase inhibitor	9549171
ketorolac	PC3	up	0.208642	LTF; TF	Cyclooxygenase inhibitor	3826
deguelin	PHH	up	0.208742	AKT1	NADH-ubiquinone oxidoreductase (Complex I) inhibitor	107935
propylthiouracil	VCAP	up	0.208763	DIO1; TPO	Thyroid peroxidase inhibitor	657298
fusaric-acid	A549	up	0.208868	DBH	Dopamine beta hydroxylase inhibitor	3442
floxuridine	SKB	up	0.208999	TYMS	DNA synthesis inhibitor	3363
amitriptyline	HA1E	up	0.209011	ADRA1A; ADRA1B; ADRA1D; ADRB1; ADRB2; ADRB3; CHRM1; CHRM4; CHRM5; CYP2C9; HRH1; HRH2; HRH4; HTR1B; HTR1D; HTR6; HTR7; KCNA1; KCND2; KCND3; KCNQ2; KCNQ3; NTRK1; NTRK2; OPRD1; OPRK1; OPRM1; ORM2; SIGMAR1; SLC6A2; SLC6A4	Norepinephrine inhibitor; Norepinephrine reuptake inhibitor; Serotonin receptor antagonist; Serotonin reuptake inhibitor	2160
GSK-1904529A	SKB	up	0.20902	IGF1R; INSR	IGF-1 inhibitor; IGF-1R inhibitor; Insulin receptor ligand	25124816
PD-173074	NPC	up	0.209132	FGFR2; FGFR3; FGFR4; FLT1; FLT4; KDR; PDGFRA; PDGFRB	FGFR inhibitor; VEGFR inhibitor	1401
oxymetazoline	HA1E	up	0.209173	ADRA1A; ADRA1B; ADRA1D; ADRA2B; ADRA2C; HTR1B; HTR1D; HTR1E; NISCH	Adrenergic receptor agonist	4636
wiskostatin	SKB	up	0.209242	WAS; WASL	Neural Wiskott-Aldrich syndrome protein inhibitor	2775510
ZM-306416	ASC	up	0.209324	EGFR; FLT1; FLT4; KDR	ABL inhibitor; SRC inhibitor; VEGFR inhibitor	5329006
isoreserpine	HA1E	up	0.209452	SIAH1; SLC18A1; SLC18A2	Vesicular monoamine transporter inhibitor	5701996
BD-1063	HCC515	up	0.209473	SIGMAR1	Sigma receptor antagonist	574780
sirolimus	ASC	up	0.209517	CCR5; FGF2; FKBP1A; MTOR	MTOR inhibitor	73707374
mefenamic-acid	HA1E	up	0.209609	KCNQ1; TRPM3	Cyclooxygenase inhibitor	4044
crizotinib	A375	up	0.209868	ALK; AXL; CYP2B6; CYP3A5; EPHA2; EPHA6; EPHB6; IRAK1; IRAK3; LTK; MAP3K2; MAP4K1; MAP4K2; MAP4K3; MAP4K5; MERTK; MET; MST1R; NTRK2; NTRK3; NUDT1; PLK4; ROS1; SLK; STK10; TEK; TIE1	ALK inhibitor	11626560
oxindole-I	ASC	up	0.209891	AKT1; KDR; RET	VEGFR inhibitor	5908088
EMF-BCA1-64	ASC	up	0.2099	CASP3	Caspase inhibitor	46907798
L-655708	A549	up	0.210178	GABRA2; GABRA3; GABRA5; GABRG2	GABA receptor inverse agonist	5311203
PP-1	NPC	up	0.210189	HCK; RET; SRC	ABL inhibitor; SRC inhibitor	1400
nor-binaltorphimine	HT29	up	0.210342		Opioid receptor antagonist	5480230
JTC-801	SKB	up	0.210399	OPRL1; VWF	Opioid receptor antagonist	5311340
JNK-9L	SKB	up	0.210483	MAPK8	JNK inhibitor	59588070
flufenamic-acid	HA1E	up	0.210525	AKR1C3; ANO1; AR; GJA1; GJA10; GJA3; GJA4; GJA5; GJA8; GJA9; GJB1; GJB2; GJB3; GJB4; GJB5; GJB6; GJB7; GJC1; GJC2; GJC3; GJD2; GJD3; GJD4; GJE1; PANX1; PANX2; PANX3; PKD2L1; TRPC5; TRPM2; TRPM5	Chloride channel blocker	3371
SCH-442416	ASC	up	0.21053	ADORA1; ADORA2A; ADORA2B; ADORA3	Adenosine receptor antagonist	10668061
scopolamine	PC3	up	0.21059	CHRM1; CHRM4; CHRM5; CHRNA4; CHRNB2; RELA; SI	Acetylcholine receptor antagonist	2837667
dactinomycin	ASC	up	0.210686	POLR2A; TOP2A; TOP2B	RNA polymerase inhibitor	457193
XL-147	MCF7	up	0.2108	PIK3CA; PIK3CD; PIK3CG	PI3K inhibitor	1893730
nobiletin	HA1E	up	0.210881	ABCB1; MAP2K1; TYR	MEK inhibitor	72344
bepridil	SKB	up	0.210902	ATP1A1; CACNA1A; CACNA1C; CACNA1H; CACNA2D2; CALM1; CALM2; CALM3; KCNH2; KCNQ1; KCNQ4; MYLK3; PDE1A; PDE1B; SCN5A; TNNC1	Calcium channel blocker; L-type calcium channel blocker	2351
alvocidib	ASC	up	0.21093	BCL2; BIRC5; CCNT1; CDK1; CDK2; CDK4; CDK5; CDK6; CDK7; CDK8; CDK9; EGFR; MCL1; PYGB; PYGL; PYGM	CDK inhibitor	5287969
JZL-184	A549	up	0.211255	MGLL	Monoacylglucerol lipase inhibitor	25021165
ryuvidine	A549	up	0.211274	CDK2; CDK4	Histone lysine methyltransferase inhibitor	481747
alitretinoin	ASC	up	0.211308	ABCA1; ALDH1A1; ALDH1A2; AOX1; CYP26C1; CYP2C8; CYP3A7; IGFBP3; PSG5; RARA; RARB; RARG; RXRA; RXRB; RXRG; VKORC1	Retinoid receptor agonist	449171
nicardipine	VCAP	up	0.211742	ADORA3; ADRA1A; ADRA1B; ADRA1D; CACNA1C; CACNA1D; CACNA2D1; CACNB2; CALM1; CALM2; CALM3; CHRM1; CHRM4; CHRM5; PDE1A; PDE1B	Calcium channel blocker	4474
nitrendipine	PC3	up	0.211772	CACNA1C; CACNA1D; CACNA1H; CACNA1S; CACNA2D1; CACNA2D2; CACNB2; CACNG1; KCNN4	Calcium channel blocker	4507
deracoxib	PC3	up	0.21189		Cyclooxygenase inhibitor	3058754
CGP-60474	ASC	up	0.212086	CDK1; CDK2	CDK inhibitor	644215
PF-562271	ASC	up	0.212196	PTK2; PTK2B	Focal adhesion kinase inhibitor	11713159
carbinoxamine	PC3	up	0.212298	HRH1	Histamine receptor antagonist; L-type calcium channel blocker	2564
flufenamic-acid	A549	up	0.212504	AKR1C3; ANO1; AR; GJA1; GJA10; GJA3; GJA4; GJA5; GJA8; GJA9; GJB1; GJB2; GJB3; GJB4; GJB5; GJB6; GJB7; GJC1; GJC2; GJC3; GJD2; GJD3; GJD4; GJE1; PANX1; PANX2; PANX3; PKD2L1; TRPC5; TRPM2; TRPM5	Chloride channel blocker	3371
droperidol	SKB	up	0.212626	ADRA1A	Dopamine receptor antagonist	3168
UB-165	A549	up	0.212682	CHRNA3; CHRNA4; CHRNB2	Acetylcholine receptor agonist	4694339
aminoindazole	MCF7	up	0.212719		Ionophore	81423
toremifene	A549	up	0.212762	CYP3A5; ESR1; SHBG	Estrogen receptor antagonist; Selective estrogen receptor modulator (SERM)	3005573
CGP-37157	SKB	up	0.212775	SLC8A1	L-type calcium channel blocker; Mitochondrial Na+/Ca2+ exchanger antagonist; Sodium/calcium exchange inhibitor	2688
SU-11652	VCAP	up	0.212793	CAMK1G; FGF2; FLT1; KDR; KIT; PDGFRA; PDGFRB	Tyrosine kinase inhibitor	5329103
metaxalone	HA1E	up	0.212807		Muscle relaxant	15459
trazodone	MCF7	up	0.21301	ADRA1A; HRH1; HTR2B; SLC6A4	Adrenergic receptor antagonist; Serotonin receptor antagonist; Serotonin reuptake inhibitor	5533
Y-26763	PC3	up	0.213095	ABCC9; KCNJ8	Potassium channel activator	121878
CAY-10470	PHH	up	0.213219	NFKB1; TNF	NFkB pathway inhibitor	35026803
dicyclohexylurea	ASC	up	0.213232	EPHX2	Epoxide hydolase inhibitor	4277
doxorubicin	HCC515	up	0.213291	CHD1; NOLC1; TOP2A	Topoisomerase inhibitor	31703
hinokitiol	HA1E	up	0.213365	TYR	Tyrosinase inhibitor	3611
calcifediol	FIBRNPC	up	0.213372	VDR	Vitamin D receptor agonist	46705323
dactinomycin	HCC515	up	0.213427	POLR2A; TOP2A; TOP2B	RNA polymerase inhibitor	457193
AM-580	NKDBA	up	0.213482	RARA	Retinoid receptor agonist	2126
bisindolylmaleimide	FIBRNPC	up	0.213485	CCND1; CDK4; LRRK2; PIM1; PRKCA; PRKCB; PRKCI; PRKCZ	CDK inhibitor	NotFound
levocetirizine	VCAP	up	0.213495	CXCL8; HRH1	Histamine receptor antagonist	1549000
L-750667	SKB	up	0.213608	DRD4	Dopamine receptor antagonist	6603897
quipazine	SKB	up	0.213619	HTR1D; HTR2B; HTR3A; HTR3B; HTR3C; HTR3D; HTR3E; HTR6; SLC6A4	Serotonin receptor agonist	5011
bucladesine	HCC515	up	0.213671	PRKACA	Adenosine receptor agonist; cAMP stimulant	9687
thiotepa	PHH	up	0.213796	CYP2B6	Cytochrome P450 inhibitor	5453
cromakalim	A549	up	0.213822	ABCC9; KCNJ5; KCNJ8	Potassium channel activator	71191
PF-562271	SKB	up	0.213824	PTK2; PTK2B	Focal adhesion kinase inhibitor	11713159
ZD-2079	HCC515	up	0.213876	ADRB3	Adrenergic receptor agonist	158794
ampiroxicam	MCF7	up	0.213898		Cyclooxygenase inhibitor	2176
dihydroergocristine	SKB	up	0.213966	ADRA1A; ADRA1B; ADRA1D; ADRA2B; ADRA2C; ADRB1; ADRB2; ADRB3; DRD1; DRD3; DRD4; HTR1B; HTR1D; HTR1E; HTR1F; HTR2B; HTR3A; HTR3B; HTR3C; HTR3D; HTR3E; HTR4; HTR5A; HTR6; HTR7	Adrenergic receptor antagonist; Prolactin inhibitor	107715
PHA-793887	SKB	up	0.214005	CCND1; CCNE1; CDK1; CDK2; CDK4; CDK5; CDK7; CDK9	CDK inhibitor	46191454
AS-601245	SKB	up	0.21405	GSK3B; MAPK10; MAPK8; MAPK9; PIM1	JNK inhibitor	10109823
farnesylthiotriazole	HCC515	up	0.214149		PPMTase inhibitor	5353633
bisindolylmaleimide-ix	ASC	up	0.214393	AKT1; GSK3B; LCK; LRRK2; MAPK11; MAPK12; MAPK14; MAPK8; PRKCA; ROCK1; RPS6KB1; SIRT1; SIRT2	CDK inhibitor; PKC inhibitor	5083
CL-82198	ASC	up	0.214596	MMP13	Metalloproteinase inhibitor	2777
hispidin	NKDBA	up	0.214621	PREP; PRKCB	PKC inhibitor	5353671
avrainvillamide-analog-2	HT29	up	0.214656	NPM1	nucleophosmin inhibitor	73707608
FIT	ASC	up	0.214792	OPRD1	Opioid receptor agonist	84008
docosatrienoic-acid	ASC	up	0.214793		LTB4 inhibitor	5312557
elvitegravir	MCF7	up	0.214917		HIV integrase inhibitor	5277135
fludarabine	SKB	up	0.21512	ADA; BAX; DCK; MCL1; POLA1; RRM1; RRM2; SLC29A1	DNA repair enzyme inhibitor; DNA synthesis inhibitor; Purine antagonist	57007282
dasatinib	BT20	up	0.215348	ABL1; ABL2; ACVRL1; BCR; BLK; BMPR1B; BMX; BTK; CSK; DDR1; DDR2; EPHA1; EPHA2; EPHA3; EPHA4; EPHA5; EPHA6; EPHA8; EPHB1; EPHB2; EPHB3; EPHB4; EPHB6; ERBB3; ERBB4; FGR; FRK; FYN; GAK; HCK; HSPA8; KIT; LCK; LIMK1; LIMK2; LYN; MAP2K5; MAP3K19; MAP3K20; MAP4K5; MAPK14; MLTK; NEK11; NLK; NR4A3; PDGFRA; PDGFRB; PPAT; PTK6; RIPK2; SIK1; SIK2; SIK3; SRC; SRMS; STAT5B; TEC; TESK1; TNK2; TNNI3K; TXK; TYK2;…	BCR-ABL kinase inhibitor; Ephrin inhibitor; KIT inhibitor; PDGFR receptor inhibitor; SRC inhibitor; Tyrosine kinase inhibitor	3062316
alvocidib	SKB	up	0.215438	BCL2; BIRC5; CCNT1; CDK1; CDK2; CDK4; CDK5; CDK6; CDK7; CDK8; CDK9; EGFR; MCL1; PYGB; PYGL; PYGM	CDK inhibitor	5287969
biperiden	HA1E	up	0.215761	CHRM1; CHRM4; CHRM5; CHRNA2	Acetylcholine receptor antagonist	2381
T-0901317	HA1E	up	0.215795	ABCA1; NCOA1; NCOA2; NR1H2; NR1H3; NR1I2; RORA; RORC; RXRB	ABC transporter expression enhancer; LXR agonist; ROR inverse agonist	447912
medrysone	SKB	up	0.216001	NR3C1	Glucocorticoid receptor agonist	5702081
sulpiride	ASC	up	0.216005	CA1; CA12; CA3; CA6; CA7; DRD3	Dopamine receptor antagonist	4018928
AS-601245	PHH	up	0.216117	GSK3B; MAPK10; MAPK8; MAPK9; PIM1	JNK inhibitor	10109823
clofibrate	SKB	up	0.216183	ACOX1; APOA1; APOB; CAT; CRAT; CYP2E1; CYP4A11; EPHX1; GNPAT; LPL; PPARA	PPAR receptor agonist	2796
PI-103	MCF7	up	0.216339	MLST8; MTOR; PIK3C2B; PIK3C2G; PIK3C3; PIK3CA; PIK3CB; PIK3CD; PIK3CG; PIK3R1; PRKDC	MTOR inhibitor; PI3K inhibitor	9884685
BVT-948	HA1E	up	0.216426	PTPN1; PTPN11; PTPN2	Tyrosine phosphatase inhibitor	6604934
CGP-60474	MCF10A	up	0.216526	CDK1; CDK2	CDK inhibitor	644215
ZSTK-474	SKB	up	0.21661	PIK3CA; PIK3CB; PIK3CD; PIK3CG	PI3K inhibitor	11647372
desoximetasone	PC3	up	0.216624	NR3C1; PLA2G1B	Glucocorticoid receptor agonist	5311067
pseudopelletierine	PC3	up	0.216694		Anthelmintic	11096
oxfendazole	PC3	up	0.216799		Anthelmintic	40854
mesalazine	MCF7	up	0.217112	ALOX5; CHUK; CTNNB1; IKBKB; MPO; NAT1; PPARG; TPMT	Cyclooxygenase inhibitor; Lipoxygenase inhibitor; Prostanoid receptor antagonist	4075
CS-110266	SKB	up	0.217139	SLC6A3	Dopamine receptor agonist	123692
RS-17053	ASC	up	0.217163	ADRA1A; ADRA1D	Adrenergic receptor antagonist	3894573
betulinic-acid	SKB	up	0.217683	CASP3; CASP8; GPBAR1; TOP1	Apoptosis stimulant; Caspase activator; Diacylglycerol O acyltransferase inhibitor; HIV integrase inhibitor; NFkB pathway activator; NFkB pathway inhibitor; SARS coronavirus 3C-like protease inhibitor; Topoisomerase inhibitor	64971
remacemide	ASC	up	0.217764	GRIN1	Glutamate receptor antagonist	60510
torin-2	VCAP	up	0.217896	MTOR	MTOR inhibitor	51358113
estradiol-benzoate	PC3	up	0.217902	ESR1	Estrogen receptor agonist	222757
NBI-27914	ASC	up	0.217995	CRHR1	CRF receptor antagonist	176157
teicoplanin	PHH	up	0.218056		Bacterial cell wall synthesis inhibitor	133065662
nizatidine	HA1E	up	0.218239	HRH2	Histamine receptor antagonist	5353831
PI-103	VCAP	up	0.218536	MLST8; MTOR; PIK3C2B; PIK3C2G; PIK3C3; PIK3CA; PIK3CB; PIK3CD; PIK3CG; PIK3R1; PRKDC	MTOR inhibitor; PI3K inhibitor	9884685
daunorubicin	HA1E	up	0.218867	ABCB1; ABCG2; DCXR; TOP2A; TOP2B	RNA synthesis inhibitor; Topoisomerase inhibitor	2958
ivachtin	SKB	up	0.219301	CASP3	Caspase inhibitor	11201705
GBR-12935	SKB	up	0.219544	AGTR1; SLC6A3	Dopamine uptake inhibitor	3456
roscovitine	SKB	up	0.219904	CCNA1; CDK1; CDK2; CDK5; CDK5R1; CDK7; CDK9	CDK inhibitor	160355
thioproperazine	A549	up	0.220127	ADRA1A; ADRA1B; DRD1	Dopamine receptor antagonist	9429
cisapride	SKB	up	0.220192	CYP2B6; CYP2C8; CYP3A5; CYP3A7; HTR3A; HTR4; KCNH2	Serotonin receptor agonist	2769
carbetocin	SKB	up	0.220205	OXTR	Oxytocin receptor agonist	73707428
dinoprostone	FIBRNPC	up	0.220244	CATSPER1; CATSPER2; CATSPER3; CATSPER4; PTGDR; PTGDR2; PTGER1; PTGER2; PTGER3; PTGER4; PTGFR; TBXA2R	Prostanoid receptor agonist	5280360
PHA-793887	ASC	up	0.220252	CCND1; CCNE1; CDK1; CDK2; CDK4; CDK5; CDK7; CDK9	CDK inhibitor	46191454
mosapride	ASC	up	0.220345	HTR3A; HTR4	Serotonin receptor agonist	119584
ochratoxin-a	SKB	up	0.220446	SLC22A6	Phenylalanyl tRNA synthetase inhibitor	442530
PIK-75	ASC	up	0.220896	PIK3C2B; PIK3CA; PIK3CB; PIK3CD; PIK3CG; PRKDC	DNA protein kinase inhibitor; PI3K inhibitor	10275789
duloxetine	A549	up	0.220978	HTR6; SLC6A2; SLC6A3; SLC6A4	Norepinephrine reuptake inhibitor; Serotonin reuptake inhibitor	60835
asiatic-acid	PC3	up	0.221032	PYGM	Apoptosis stimulant	119034
WZ-3146	SKB	up	0.22114	EGFR	EGFR inhibitor	44607360
rolipram	SKB	up	0.221181	PDE4A; PDE4B; PDE4C; PDE4D; PDE5A	Interleukin receptor antagonist; Phosphodiesterase inhibitor	5092
riluzole	HA1E	up	0.222183	BDNF; GDNF; KCND3; KCNK10; KCNK2; KCNK4; KCNN4; MAP2; NGF; SCN5A; SLC7A11	Glutamate inhibitor	5070
lestaurtinib	NKDBA	up	0.222292	FLT3; JAK2; NTRK1; NTRK2; NTRK3	FLT3 inhibitor; Growth factor receptor inhibitor; JAK inhibitor	126565
veliparib	MCF7	up	0.222341	PARP1; PARP2	PARP inhibitor	11960528
SYK-inhibitor	MCF10A	up	0.222391		SYK inhibitor	6419747
iloprost	HL60	up	0.222476	ADCY10; EDN1; GNAS; PDE4A; PDE4B; PDE4C; PDE4D; PF4; PLAT; PPBP; PTGDR; PTGDR2; PTGER1; PTGER2; PTGER3; PTGER4; PTGFR; PTGIR; TBXA2R	Platelet aggregation inhibitor; Prostanoid receptor agonist	5311181
cefixime	HCC515	up	0.222571		Bacterial cell wall synthesis inhibitor	6321411
ifenprodil	PC3	up	0.222669	CELA1; EBP; GRIN1; GRIN2B	Adrenergic receptor antagonist; Glutamate receptor antagonist	6419987
staurosporine	A549	up	0.222698	AURKC; BRSK1; BRSK2; CAMK2B; CAMK2D; CAMKK1; CAMKK2; CDK1; CDK2; CDK5; CHEK1; CHRM1; CHRM4; CLK4; CSK; DAPK1; FER; FGR; FLT4; GPR35; GRK7; GSK3A; GSK3B; HCK; IKBKB; IKBKE; ITK; LCK; LIMK1; LRRK2; MAP2K4; MAP2K6; MAP3K10; MAP3K11; MAP3K2; MAP3K3; MAP3K7; MAP3K9; MAP4K2; MAP4K4; MAP4K5; MAPKAPK2; MARK1; MARK2; MARK3; MARK4; MELK; MINK1; MST4; MYLK; NTRK1; NTRK2; NTRK3; NUAK1; NUAK2; PAK2; PDGFRA; P…	PKC inhibitor	44259
SKF-77434	SKB	up	0.22292	DRD1	Dopamine receptor agonist	11957703
antimycin-a	PHH	up	0.223486	CYCS	ATP synthase inhibitor	16218979
PI-103	HA1E	up	0.223501	MLST8; MTOR; PIK3C2B; PIK3C2G; PIK3C3; PIK3CA; PIK3CB; PIK3CD; PIK3CG; PIK3R1; PRKDC	MTOR inhibitor; PI3K inhibitor	9884685
ZG-10	ASC	up	0.223515	MAPK8	JNK inhibitor	57340680
staurosporine	A375	up	0.223742	AURKC; BRSK1; BRSK2; CAMK2B; CAMK2D; CAMKK1; CAMKK2; CDK1; CDK2; CDK5; CHEK1; CHRM1; CHRM4; CLK4; CSK; DAPK1; FER; FGR; FLT4; GPR35; GRK7; GSK3A; GSK3B; HCK; IKBKB; IKBKE; ITK; LCK; LIMK1; LRRK2; MAP2K4; MAP2K6; MAP3K10; MAP3K11; MAP3K2; MAP3K3; MAP3K7; MAP3K9; MAP4K2; MAP4K4; MAP4K5; MAPKAPK2; MARK1; MARK2; MARK3; MARK4; MELK; MINK1; MST4; MYLK; NTRK1; NTRK2; NTRK3; NUAK1; NUAK2; PAK2; PDGFRA; P…	PKC inhibitor	44259
daunorubicin	SKB	up	0.2239	ABCB1; ABCG2; DCXR; TOP2A; TOP2B	RNA synthesis inhibitor; Topoisomerase inhibitor	2958
carteolol	PC3	up	0.223942	ADRB1; ADRB2	Adrenergic receptor antagonist	2583
TWS-119	HA1E	up	0.225115	GSK3B; JUN; MYC	Glycogen synthase kinase inhibitor	9549289
tenofovir	SKB	up	0.225163		Cytochrome P450 inhibitor; DNA polymerase inhibitor; HIV integrase inhibitor; Reverse transcriptase inhibitor	464205
JNJ-7706621	ASC	up	0.225255	AURKA; AURKB; AURKC; CDK1; CDK2; CDK4; CDK5; CDK6; CDK9; GSK3A; LIMK1; MAP3K2; MAP3K3; MAP3K9; NUAK1; ROCK2; RPS6KA6; SLK; STK10; STK4; TAOK1; TAOK2; TYK2	CDK inhibitor	5330790
SNS-314	SKB	up	0.225394	AURKA; AURKB; AURKC	Aurora kinase inhibitor	24995524
vemurafenib	HT29	up	0.225508	BRAF; CYP3A4; CYP3A5; RAF1	RAF inhibitor	42611257
ezetimibe	PC3	up	0.225513	ANPEP; APOB; CRP; NPC1L1; SOAT1	Cholesterol inhibitor; Niemann-Pick C1-like 1 protein antagonist	150311
GDC-0941	SKB	up	0.225648	PIK3CA; PIK3CB; PIK3CD; PIK3CG	PI3K inhibitor	17755052
desmethylclozapine	SKB	up	0.225682	CHRM1; DRD3	Acetylcholine receptor agonist	2820
DMP-543	SKB	up	0.225951		Acetylcholine release stimulant	9887884
apoptosis-activator-II	ASC	up	0.226044	BCHE; CES1	Carboxylesterase inhibitor	1901244
L-655240	SKB	up	0.226243	PTGES	Thromboxane receptor antagonist	122070
HG-6-64-01	HS578T	up	0.22682	ABL1; BRAF; CSF1R; EGFR; FLT3; KIT; MAPK11; PDGFRB; RET	RAF inhibitor	53302361
JNJ-10191584	PC3	up	0.226834	HRH4	Histamine receptor antagonist	10446295
aminogenistein	PC3	up	0.226855	LCK	SRC inhibitor	125519
rhamnetin	ASC	up	0.227034	ALOX5; MAPK8	HDAC inhibitor	5281691
tyrphostin-51	MCF7	up	0.227155		EGFR inhibitor	5328807
AR-A014418	PC3	up	0.227238	GSK3B	Glycogen synthase kinase inhibitor	448014
PLX-4720	SKB	up	0.227582	BRAF; FGR; KDR; MAP2K5; MLTK; PTK6; SRMS	RAF inhibitor	24180719
verteporfin	MCF7	up	0.227933		Photosensitizing agent	11980942
estradiol	PC3	up	0.228467	ATP6; BECN1; BPNT1; CHRNA4; CYP2A6; CYP2B6; CYP2C8; CYP2E1; CYP3A5; CYP3A7; ESR1; ESR2; ESRRA; ESRRB; ESRRG; GPER1; HSD17B1; HSD17B11; HSD17B12; HSD17B2; HSD17B6; HSD17B7; HSD17B8; KCNMA1; NCOA2; NR1I2; SHBG; SULT1A1; SULT1E1; UGT1A1; UGT1A10; UGT1A3; UGT1A4; UGT1A5; UGT1A6; UGT1A7; UGT1A8; UGT1A9; UGT2A2; UGT2A3; UGT2B10; UGT2B11; UGT2B15; UGT2B17; UGT2B4; UGT2B7	Contraceptive agent; Estrogen receptor agonist	5757
isotretinoin	SKB	up	0.228469	CYP2B6; CYP2C8; CYP3A5; CYP3A7; NR2C2; PPARD; RARA; RARB; RARG; RORB; RORC	Retinoid receptor agonist	5282379
toremifene	PC3	up	0.228667	CYP3A5; ESR1; SHBG	Estrogen receptor antagonist; Selective estrogen receptor modulator (SERM)	3005573
5-iodotubercidin	SKB	up	0.229015	ADK; CSNK1G2; DOT1L; GSG2; HASPIN; LRRK2; MAPK3	Adenosine kinase inhibitor	1830
alpha-linolenic-acid	SKB	up	0.229121	ELOVL4; FADS1; FADS2; FFAR1; FFAR4; SLC8A1; TRPV1	Omega 3 fatty acid stimulant	5280934
apigenin	PC3	up	0.22959	AKR1B1; AR; CDK6; CFTR; CYP19A1; CYP1A2; CYP1B1; HSD17B1; MAOA; ODC1; TNKS2	Casein kinase inhibitor; Cell proliferation inhibitor; Cytochrome P450 inhibitor	5280443
reversine	SKB	up	0.229943	ADORA3; AURKA; AURKB; INCENP; MAP2K1	Aurora kinase inhibitor	210332
TC-2559	HA1E	up	0.229952	CHRNA4	Acetylcholine receptor agonist	9823180
sulfafurazole	ASC	up	0.23003		Bacterial antifolate	5344
7,8-dihydro-L-biopterin	ASC	up	0.231153	NOS2; PAH; PCBD1; SPR; TH; TPH1	Dihydroneopterin aldolase inhibitor	71684472
dihydroxyphenylglycine	SKB	up	0.231376	GRM1	Glutamate receptor agonist	108001
carbamazepine	PC3	up	0.23152	ABCB1; CHRNA4; CHRNB2; CYP1A2; CYP2B6; CYP3A4; EPHX1; HDAC3; IMPA1; NR1I2; SCN10A; SCN11A; SCN1A; SCN3A; SCN4A; SCN5A; SCN7A; SCN8A; SHBG	Carboxamide antiepileptic	2554
doxorubicin	SKB	up	0.23153	CHD1; NOLC1; TOP2A	Topoisomerase inhibitor	31703
ZG-10	SKB	up	0.231574	MAPK8	JNK inhibitor	57340680
PP-1	HA1E	up	0.231879	HCK; RET; SRC	ABL inhibitor; SRC inhibitor	1400
lestaurtinib	SKB	up	0.23255	FLT3; JAK2; NTRK1; NTRK2; NTRK3	FLT3 inhibitor; Growth factor receptor inhibitor; JAK inhibitor	126565
BRL-54443	SKB	up	0.232904	HTR1E; HTR1F	Serotonin receptor agonist	2438
enrofloxacin	HA1E	up	0.233799		Bacterial DNA gyrase inhibitor	71188
tyrphostin-1	ASC	up	0.233966	EGFR	EGFR inhibitor	2063
lapatinib	HS578T	up	0.234266	CYP3A5; EGFR; ERBB2; ERBB4	EGFR inhibitor; ErbB2 inhibitor	208908
fostamatinib	HS578T	up	0.234913	BRD4; FLT3; RET	SYK inhibitor	11213558
YM-155	SKB	up	0.236298	BIRC5	Survivin inhibitor	10126189
dacinostat	SKB	up	0.236321	HDAC1; HDAC2; HDAC3; HDAC4; HDAC5; HDAC6; HDAC7; HDAC8; HDAC9	HDAC inhibitor	6445533
famciclovir	HCC515	up	0.237471		DNA polymerase inhibitor	3324
selinidin	PC3	up	0.237705		Mast cell stabilizer	668081
AZD-7762	MDAMB231	up	0.23799	CHEK1; CHEK2	CHK inhibitor	67077825
piretanide	PC3	up	0.238064	SLC12A1; SLC12A2	Glucocorticoid receptor agonist	4849
syrosingopine	ASC	up	0.238212	SLC18A1; SLC18A2	Vesicular monoamine transporter inhibitor	6769
L-689560	SKB	up	0.239617	GRIN1; GRIN2A; GRIN2B; GRIN2C; GRIN2D	Glutamate receptor antagonist	4267713
PIK-75	SKB	up	0.239702	PIK3C2B; PIK3CA; PIK3CB; PIK3CD; PIK3CG; PRKDC	DNA protein kinase inhibitor; PI3K inhibitor	10275789
phentermine	PC3	up	0.240657	MAOA; MAOB; SLC6A2; SLC6A3; SLC6A4	Dopamine uptake inhibitor; Serotonin reuptake inhibitor	4771
fludarabine	ASC	up	0.240814	ADA; BAX; DCK; MCL1; POLA1; RRM1; RRM2; SLC29A1	DNA repair enzyme inhibitor; DNA synthesis inhibitor; Purine antagonist	57007282
chaetocin	A549	up	0.241522	EHMT2; SUV39H1	Histone lysine methyltransferase inhibitor	161591
trazodone	PC3	up	0.242532	ADRA1A; HRH1; HTR2B; SLC6A4	Adrenergic receptor antagonist; Serotonin receptor antagonist; Serotonin reuptake inhibitor	5533
cilostazol	PC3	up	0.24473	CYP3A5; PDE3A; PDE3B	Phosphodiesterase inhibitor	2754
naringenin	PC3	up	0.246088	AKR1C1; CYP19A1; CYP1B1; ESR2; GLO1; HSD17B1; KANSL3; SHBG	Aromatase inhibitor; TRPV antagonist	439246
etifenin	PC3	up	0.250739		Compound used in hepatobiliary scans of the liver	170344
TAK-715	SKB	up	0.261319	MAPK14; TNF	p38 MAPK inhibitor	9952773

## Sheet: Table S34
Table S34. Perturbagens and predicted modes of action identified by in silico drug screening of adenomyosis lesion epithelial cells relative to endometrial basalis epithelial cells
Perturbagen	Cell	Trend	Correlation score	Genes	Modes of action	PCIDss
acitretin	VCAP	down	-0.21962	CRABP1; RARA; RARB; RARG; RBP1; RXRA; RXRB; RXRG; STAT3	Retinoid receptor agonist	5284513
VU-0420363-1	VCAP	down	-0.2031		SARS coronavirus 3C-like protease inhibitor	46897844
WYE-354	ASC	down	-0.202952	MTOR	MTOR inhibitor	44219749
CGP-55845	ASC	down	-0.202539	GABBR1; GABBR2; KCTD12; KCTD16; KCTD8	GABA receptor antagonist	5311042
coumarin	VCAP	down	-0.20182	CA1; CA12; CA14; CA4; CA6; CA9; CYP2A6	Vitamin K antagonist	323
A-443644	SKB	down	-0.200885	AKT1; AKT2; AKT3; CDC42BPB; GSK3B; PHKG1; PKIA; PRKACA	AKT inhibitor	10172943
TC-2559	HA1E	up	0.20044	CHRNA4	Acetylcholine receptor agonist	9823180
doxorubicin	SKB	up	0.201542	CHD1; NOLC1; TOP2A	Topoisomerase inhibitor	31703
enrofloxacin	HA1E	up	0.202013		Bacterial DNA gyrase inhibitor	71188
naringenin	PC3	up	0.203032	AKR1C1; CYP19A1; CYP1B1; ESR2; GLO1; HSD17B1; KANSL3; SHBG	Aromatase inhibitor; TRPV antagonist	439246
dacinostat	SKB	up	0.203117	HDAC1; HDAC2; HDAC3; HDAC4; HDAC5; HDAC6; HDAC7; HDAC8; HDAC9	HDAC inhibitor	6445533
ampiroxicam	MCF7	up	0.203953		Cyclooxygenase inhibitor	2176
TAK-715	SKB	up	0.206943	MAPK14; TNF	p38 MAPK inhibitor	9952773

## Sheet: Table S35
Table S35. Perturbagens and predicted modes of action identified by in silico drug screening of adenomyosis lesion stromal cells relative to endometrial functionalis stromal cells
Perturbagen	Cell	Trend	Correlation score	Genes	Modes of action	PCIDss
bromhexine	ASC	down	-0.292979		Mucolytic agent	2442
WYE-354	ASC	down	-0.288544	MTOR	MTOR inhibitor	44219749
CGP-55845	ASC	down	-0.284628	GABBR1; GABBR2; KCTD12; KCTD16; KCTD8	GABA receptor antagonist	5311042
HG-6-64-01	ASC	down	-0.281682	ABL1; BRAF; CSF1R; EGFR; FLT3; KIT; MAPK11; PDGFRB; RET	RAF inhibitor	53302361
GR-55562	ASC	down	-0.280966	HTR1B; HTR1D	Serotonin receptor antagonist	128018
gedunin	PC3	down	-0.272883	HSP90AA1	HSP inhibitor	5701985
dipropyl-5ct	NPC	down	-0.272359	HTR1B; HTR1D; HTR1F; HTR7	Serotonin receptor agonist	NotFound
zoxazolamine	PHH	down	-0.272214		Myorelaxant	6103
tacrolimus	ASC	down	-0.269985	ABCB1; ABCG2; CYP3A5; CYP3A7; FKBP1A; FKBP2; FKBP4; IFNG; IL10; IL2; IL2RA; IL4; NFATC1; NFATC2; NFATC3; PPP3CA; PPP3CB; PPP3CC; PPP3R1; PPP3R2	Calcineurin inhibitor	24140138
fluocinonide	PC3	down	-0.26977	NR3C1; SERPINA6; SMO	Glucocorticoid receptor agonist	7067797
rutin	MCF7	down	-0.269592	AKR1B1; AKR1C3; CBR1; F10	Antioxidant; Capillary stabilizing agent; Nitric oxide scavenger	5293655
GSK-461364	ASC	down	-0.269494	PLK1	PLK inhibitor	15983966
exemestane	MCF7	down	-0.269441	CYP19A1	Aromatase inhibitor	60198
WR-216174	SKB	down	-0.269375		PFMRK inhibitor	10405323
oxcarbazepine	MCF7	down	-0.269091	CYP3A4; CYP3A5; SCN1A; SCN3A; SCN5A	Sodium channel blocker	34312
17-hydroxyprogesterone-caproate	PC3	down	-0.26817	CYP1A2; CYP2B6; CYP3A5; PGR	progesterone receptor agonist	5702072
coumarin	VCAP	down	-0.267643	CA1; CA12; CA14; CA4; CA6; CA9; CYP2A6	Vitamin K antagonist	323
benproperine	PC3	down	-0.26654		Antitussive	167811
embelin	SKB	down	-0.26602	SERPINE1	HCV inhibitor; XIAP inhibitor	44483355
clofibric-acid	SKB	down	-0.263152	PPARA	PPAR receptor agonist	2797
neurodazine	PHH	down	-0.262727		Neurogenesis of non-pluripotent C2C12 myoblast inducer	16112820
famotidine	MCF7	down	-0.261091	HRH2	Histamine receptor antagonist	5702160
brucine	SKB	down	-0.260262	CHRM1; CHRM4; CHRM5	Glycine receptor antagonist	442021
zatebradine	ASC	down	-0.260116	HCN1; HCN2; HCN3; HCN4	HCN channel blocker	65637
aminopentamide	A549	down	-0.260088		Acetylcholine receptor antagonist	22565
nocodazole	FIBRNPC	down	-0.259524	HPGDS	Tubulin inhibitor	4122
raclopride	MCF7	down	-0.259147	DRD3; INSR	Dopamine receptor antagonist	3033769
zolmitriptan	PC3	down	-0.259146	HTR1B; HTR1D; HTR1E; HTR1F	Serotonin receptor agonist	60857
thiethylperazine	VCAP	down	-0.258755	DRD1; DRD4	Dopamine receptor antagonist	5440
NNC-711	HA1E	down	-0.258457	SIGMAR1; SLC6A1	GAT inhibitor	4515
U-0124	VCAP	down	-0.258163		MEK inhibitor	5354029
methylnorlichexanthone	PC3	down	-0.257961	AURKB; KDR; PIM1	Aurora kinase inhibitor; PIM inhibitor; VEGFR inhibitor	5377914
etifenin	SKB	down	-0.257428		Compound used in hepatobiliary scans of the liver	170344
SEW-2871	ASC	down	-0.256931	S1PR1	Lysophospholipid receptor agonist	4077460
SU-1498	SKB	down	-0.256357	ERBB2; KDR	VEGFR inhibitor	5941539
MW-STK33-3B	PC3	down	-0.255945		Potassium channel activator	2953683
VU-0420363-1	VCAP	down	-0.255703		SARS coronavirus 3C-like protease inhibitor	46897844
irsogladine	ASC	down	-0.255546	PDE4A	Phosphodiesterase inhibitor	5282435
bromhexine	SKB	down	-0.254702		Mucolytic agent	2442
dibenzepin	SKB	down	-0.254413		Norepinephrine reuptake inhibitor	9419
azacyclonol	VCAP	down	-0.254284	HRH1	Histamine receptor antagonist	15723
geranylgeraniol	A549	down	-0.253907		Farnesyltransferase inhibitor	5281365
ODQ	VCAP	down	-0.252594	GUCY1A2; GUCY1A3; GUCY1B3	Guanylyl cyclase inhibitor	1456
SJ-172550	VCAP	down	-0.252439	MDM4	MDM inhibitor	1317466
AC-55649	HT29	down	-0.25125	RARA; RARB	Retinoid receptor agonist	1714884
LDN-193189	MCF10A	down	-0.250727	ACVR1; BMPR1A	Serine/threonine kinase inhibitor	25195294
carbetocin	VCAP	down	-0.250026	OXTR	Oxytocin receptor agonist	73707428
oxymetazoline	PHH	down	-0.249466	ADRA1A; ADRA1B; ADRA1D; ADRA2B; ADRA2C; HTR1B; HTR1D; HTR1E; NISCH	Adrenergic receptor agonist	4636
CDC	SKB	down	-0.249388	ALOX12; ALOX5	Lipoxygenase inhibitor	14840979
A-443644	SKB	down	-0.249373	AKT1; AKT2; AKT3; CDC42BPB; GSK3B; PHKG1; PKIA; PRKACA	AKT inhibitor	10172943
tubacin	VCAP	down	-0.24913	HDAC6	HDAC inhibitor	6675804
cholic-acid	PC3	down	-0.249122	ADH1C; CES1; COX4I1; COX5A; COX5B; COX6A2; COX6B1; COX6C; COX7A1; COX7B; COX7C; COX8A; ESRRG; FABP6; FECH; GPBAR1; MT-CO1; MT-CO2; MT-CO3; PLA2G1B	Bile acid	221493
SCH-23390	VCAP	down	-0.249069	DRD1; KCNJ4; KCNJ6	Dopamine receptor antagonist	11957535
PD-166793	ASC	down	-0.249025	MMP13; MMP2; MMP3	Collagenase inhibitor; Metalloproteinase inhibitor	9918908
carbinoxamine	VCAP	down	-0.248116	HRH1	Histamine receptor antagonist; L-type calcium channel blocker	2564
mianserin	ASC	down	-0.248026	ADCY10; ADRA1A; ADRA1B; ADRA1D; ADRA2B; ADRA2C; DRD1; DRD3; HRH1; HRH2; HRH4; HTR1F; HTR2B; HTR6; HTR7; OPRK1; SLC6A2; SLC6A3; SLC6A4	Serotonin receptor antagonist	4184
milrinone	VCAP	down	-0.247201	PDE2A; PDE3A; PDE3B; PDE5A; TTR	Phosphodiesterase inhibitor	4197
pterostilbene	MCF7	down	-0.246615	FAAH; PPARA	Cyclooxygenase inhibitor; PPAR receptor agonist	5281727
rifaximin	VCAP	down	-0.246489	CYP3A4; NR1I2	RNA synthesis inhibitor	57507834
benzoxiquine	SKB	down	-0.246262		Anti-infective	6855
luzindole	VCAP	down	-0.246262	MTNR1A; MTNR1B	Melatonin receptor antagonist	122162
BML-190	A549	down	-0.245944	CNR2	Cannabinoid receptor inverse agonist	2415
budesonide	SKB	down	-0.245595	BGLAP; CCL11; CCL5; CSF2; CYP3A5; CYP3A7; ICAM1; IL4; IL5; IL8; NR3C1	Glucocorticoid receptor agonist	5281004
betamethasone	HA1E	down	-0.245265	NR3C1	Anti-inflammatory; Glucocorticoid receptor agonist	9782
flavanone	FIBRNPC	down	-0.245236	ADORA3; HSD11B1	11-beta-HSD1 inhibitor	10251
danoprevir	ASC	down	-0.244922		HCV inhibitor	46931004
calcitriol	MCF7	down	-0.244655	CDA; CYP24A1; CYP27B1; CYP3A5; GC; HOXA10; VDR	Vitamin D receptor agonist	21158442
OMDM-2	ASC	down	-0.244071	GPR119	FAAH inhibitor	6376692
auraptene	SKB	down	-0.243955	MAOB	Nitric oxide production inhibitor	1550607
linezolid	MCF7	down	-0.243815	MAOA	Bacterial 50S ribosomal subunit inhibitor	441401
robustic-acid	VCAP	down	-0.243694		cAMP inhibitor	54677407
idebenone	MCF7	down	-0.243592	NGF	Calcium channel modulator	3686
AC-55649	VCAP	down	-0.243265	RARA; RARB	Retinoid receptor agonist	1714884
CAY-10415	VCAP	down	-0.24314	INS	Insulin sensitizer	10429242
glycodeoxycholic-acid	VCAP	down	-0.243116		Apoptosis stimulant	3035026
tivozanib	MCF10A	down	-0.242727	FLT1; FLT4; KDR; KIT; PDGFRA; PDGFRB	VEGFR inhibitor	9911830
progesterone	ASC	down	-0.242632	AKR1C1; AKR1C2; AKR1D1; APOD; AR; CATSPER1; CATSPER2; CATSPER3; CATSPER4; CATSPERB; CATSPERD; CATSPERG; CGA; CYP11B1; CYP17A1; CYP21A2; ESR1; GNAI1; GNAS; GNGT1; HRAS; HSD3B1; HSD3B2; HVCN1; KCNU1; LHB; NR1I2; NR3C1; NR3C2; OPRK1; ORM1; PAQR5; PGR; SERPINA6; SHBG; SRD5A1; SRD5A3; TRPC5	Progesterone receptor agonist	5994
phylloquinone	VCAP	down	-0.242269	BGLAP; GGCX	Gamma carboxylase enzyme; Vitamin K	5280483
BAS-09104376	MCF7	down	-0.242184		HIV integrase inhibitor	6070589
probucol	NPC	down	-0.242137	ABCA1; ABCB11; APOA1; APOA2; APOB; APOE; CES1; CETP; SCARB1; SELE; VCAM1	Atherogenesis inhibitor	4912
probenecid	A549	down	-0.242065	ABCC1; ABCC4; CYP2C9; OAT; PANX1; SLC22A11; SLC22A12; SLC22A6; SLC22A8; SLCO1C1; TAS2R16; TRPV2	Uricosuric blocker	4911
AR-C133057XX	VCAP	down	-0.241991	NOS1; NOS2	Nitric oxide synthase inhibitor	9797857
treprostinil	PHH	down	-0.241979	CYP2C8; P2RY12; PPARD; PTGDR; PTGER1; PTGER2; PTGER3; PTGER4; PTGIR	Prostacyclin analog	73707411
carbinoxamine	A549	down	-0.240892	HRH1	Histamine receptor antagonist; L-type calcium channel blocker	2564
naftifine	ASC	down	-0.240837	SQLE	Fungal squalene epoxidase inhibitor	47641
lisuride	ASC	down	-0.24076	ADCY10; ADRA1A; ADRA2B; ADRA2C; DRD1; DRD3; DRD4; HRH1; HTR1B; HTR1D; HTR2B; HTR6; HTR7	Dopamine receptor agonist	11957615
xaliproden	VCAP	down	-0.240309	MAPK3	Serotonin receptor agonist	128919
aprepitant	PC3	down	-0.240229	CYP2C9; TACR1	Tachykinin antagonist	151165
tyrphostin-AG-1295	PC3	down	-0.240165	FLT3; KDR; PDGFRA; PDGFRB	PDGFR receptor inhibitor	2048
I-OMe-AG-538	VCAP	down	-0.24014		IGF-1 inhibitor	NotFound
estradiol-benzoate	SKB	down	-0.239669	ESR1	Estrogen receptor agonist	222757
NPC-15199	ASC	down	-0.23946	ICAM1; PPARG	ICAM1 antagonist	4308
luzindole	PHH	down	-0.23904	MTNR1A; MTNR1B	Melatonin receptor antagonist	122162
perindopril	PHH	down	-0.239	ACE; SFRP4	ACE inhibitor	58153637
gliquidone	PC3	down	-0.238531	ABCC8; KCNJ10; KCNJ11; KCNJ8	Sulfonylurea	91610
3,3'-diindolylmethane	A549	down	-0.238268	AHR; AR; CYP1A2; GUSB; IDO1	CHK inhibitor; Cytochrome P450 activator; Indoleamine 2,3-dioxygenase inhibitor	3071
cyclopamine	SKB	down	-0.238181	DHH; IHH; PTCH1; SMO	Smoothened receptor antagonist	44118238
kenpaullone	SKB	down	-0.238172	CCNB1; CDK1; CDK2; CDK5; CDK9; GSK3A; GSK3B; LCK; MAP4K2; MAP4K4; MAP4K5; MINK1; NUAK1	CDK inhibitor; Glycogen synthase kinase inhibitor	3820
bucladesine	HA1E	down	-0.238047	PRKACA	Adenosine receptor agonist; cAMP stimulant	9687
fenoterol	VCAP	down	-0.237698	ADRB1; ADRB2; ADRB3; SLC5A7	Adrenergic receptor agonist	3343
ON-01910	VCAP	down	-0.237683	CDK1; FLT1; FYN; MCL1; PDGFRA; PLK1; PLK2; SRC	PLK inhibitor	73707390
7,4'-dihydroxyflavone	PHH	down	-0.23752	CYP19A1	Opioid receptor antagonist	5282073
triamcinolone	HA1E	down	-0.237517	BGLAP; CYP3A5; CYP3A7; NR3C1; SERPINA6	Corticosteroid agonist; Glucocorticoid receptor agonist; Immunosuppressant	31307
dienestrol	A549	down	-0.237486	ESR1; SHBG	Estrogen receptor agonist	667476
androstenol	PC3	down	-0.237451	NR1I3	GABA receptor modulator	101989
mirtazapine	ASC	down	-0.237358	ADRA1A; ADRA1B; ADRA1D; ADRA2B; ADRA2C; ADRB1; ADRB2; DRD1; DRD3; HRH1; HRH3; HTR2B; HTR3A; HTR7; OPRK1; SLC6A2; SLC6A3; SLC6A4	Adrenergic receptor antagonist; Serotonin receptor antagonist	4205
norepinephrine	PC3	down	-0.237271	ADRA1A; ADRA1B; ADRA1D; ADRA2B; ADRA2C; ADRB1; ADRB2; ADRB3; DRD1; PAH; SLC18A1; SLC18A2	Adrenergic receptor agonist	5923
mupirocin	PC3	down	-0.237246	IARS	Isoleucyl-tRNA synthetase inhibitor	446596
buphenine	SKB	down	-0.23717	ADRB2	Adrenergic receptor agonist	5702098
roscovitine	HS578T	down	-0.236999	CCNA1; CDK1; CDK2; CDK5; CDK5R1; CDK7; CDK9	CDK inhibitor	160355
cytosporone-b	VCAP	down	-0.236912	NR4A1	NUR77 receptor agonist	10687292
EXO-1	SKB	down	-0.236764		ARF inhibitor	310557
temefos	NPC	down	-0.236534		Cholinesterase inhibitor	5392
iloperidone	PHH	down	-0.236483	ADRA1A; ADRA2C; DRD1; DRD3; DRD4; HRH1; HTR6; HTR7	Dopamine receptor antagonist; Serotonin receptor antagonist	71360
securinine	MCF7	down	-0.236461		GABA receptor antagonist; TP53 activator	6338099
clofibrate	VCAP	down	-0.236353	ACOX1; APOA1; APOB; CAT; CRAT; CYP2E1; CYP4A11; EPHX1; GNPAT; LPL; PPARA	PPAR receptor agonist	2796
equilin	PC3	down	-0.236206	HSD17B1	Estrogen receptor agonist	223368
VU-0420363-1	PC3	down	-0.236133		SARS coronavirus 3C-like protease inhibitor	46897844
fenbufen	SKB	down	-0.236109		Cyclooxygenase inhibitor	3335
vardenafil	VCAP	down	-0.236091	CYP2C8; CYP3A5; PDE5A; PDE6G; PDE6H	Phosphodiesterase inhibitor	23581791
ST-91	PHH	down	-0.235691		Adrenergic receptor agonist	20864
nikkomycin	VCAP	down	-0.235654		Chitin inhibitor	24151277
ebelactone-b	PC3	down	-0.235604	PNLIP	Lipase inhibitor	73707410
limonin	ASC	down	-0.235497		HIV protease inhibitor	179651
naloxone	NPC	down	-0.23539	CES1; CREB1; ESR1; OPRD1; OPRK1; OPRM1; TLR4	Opioid receptor antagonist	5284596
clonidine	FIBRNPC	down	-0.23533	ADCY10; ADRA1A; ADRA1B; ADRA1D; ADRA2B; ADRA2C; AOC1; AOC2; AOC3; DBH; GH1; NISCH; PNMT; TH	Adrenergic receptor agonist	2803
brivanib	SKB	down	-0.235252	CYP3A4; FGFR2; FGFR3; FLT1; FLT4; KCNH2; KDR; PDGFRA; STK35	FGFR inhibitor; VEGFR inhibitor	11451527
cimetidine	ASC	down	-0.23509	ABCG2; ADCY10; HDC; HRH2; SLC22A2; SLC22A6; SLC22A7; SLC22A8; SLC29A4; SLC47A1; SLC47A2	Histamine receptor antagonist	2756
zeranol	VCAP	down	-0.235048		Estrogen receptor agonist	216284
lapatinib	PC3	down	-0.234521	CYP3A5; EGFR; ERBB2; ERBB4	EGFR inhibitor; ErbB2 inhibitor	208908
zebularine	FIBRNPC	down	-0.234514	CDA; DNMT1	DNA methyltransferase inhibitor	46783268
minoxidil	HCC515	down	-0.23427	ABCC9; KCNJ1; KCNJ10; KCNJ11; KCNJ8; REN	KATP activator; KIR6 channel (KATP) activator; Vasodilator	4201
benazepril	SKB	down	-0.234265	ACE	ACE inhibitor	5362124
EBPC	VCAP	down	-0.234167	AKR1A1; AKR1B1	Aldose reductase inhibitor	54677973
pantoprazole	HA1E	down	-0.234157	ATP12A; ATP1A1; ATP4A; CYP2C9; CYP3A4	ATPase inhibitor	4679
bucladesine	PHH	down	-0.2341	PRKACA	Adenosine receptor agonist; cAMP stimulant	9687
dicycloverine	PC3	down	-0.234063	CHRM1	Acetylcholine receptor antagonist	3042
isocarboxazid	ASC	down	-0.234041	MAOA; MAOB	Monoamine oxidase inhibitor	3759
tretinoin	FIBRNPC	down	-0.233989	ALDH1A1; ALDH1A2; CYP26A1; CYP26B1; CYP26C1; GPRC5A; HPGDS; LCN1; NR0B1; NR2C2; OBP2A; PDK4; PPARD; RARA; RARB; RARG; RARRES1; RBP4; RORB; RORC; RXRA; RXRB; RXRG	Retinoid receptor agonist; Retinoid receptor ligand	444795
sertaconazole	ASC	down	-0.233943	CYP51A1	Sterol demethylase inhibitor	65863
apigenin	PHH	down	-0.233924	AKR1B1; AR; CDK6; CFTR; CYP19A1; CYP1A2; CYP1B1; HSD17B1; MAOA; ODC1; TNKS2	Casein kinase inhibitor; Cell proliferation inhibitor; Cytochrome P450 inhibitor	5280443
enalapril	ASC	down	-0.233842	ACE	ACE inhibitor	5362032
ON-01910	HS578T	down	-0.233792	CDK1; FLT1; FYN; MCL1; PDGFRA; PLK1; PLK2; SRC	PLK inhibitor	73707390
pifithrin-mu	SKB	down	-0.233736	HSPA1A; TP53	HSP inhibitor	327653
GYKI-52466	A549	down	-0.233628	GRIA1; GRIA3; GRIA4	Glutamate receptor antagonist; Kainate receptor antagonist	10042240
methyl-2,5-dihydroxycinnamate	PC3	down	-0.233564	EGFR	EGFR inhibitor; Tyrosine kinase inhibitor	5353609
Merck60	MCF7	down	-0.233348	HDAC1; HDAC2	HDAC inhibitor	6918878
dihydroergocristine	HCC515	down	-0.23322	ADRA1A; ADRA1B; ADRA1D; ADRA2B; ADRA2C; ADRB1; ADRB2; ADRB3; DRD1; DRD3; DRD4; HTR1B; HTR1D; HTR1E; HTR1F; HTR2B; HTR3A; HTR3B; HTR3C; HTR3D; HTR3E; HTR4; HTR5A; HTR6; HTR7	Adrenergic receptor antagonist; Prolactin inhibitor	107715
diclofenamide	SKB	down	-0.233166	CA1; CA12; CA3; CA4; CA7	Carbonic anhydrase inhibitor	3038
tolbutamide	A549	down	-0.233158	ABCC8; CYP2B6; CYP2C8; CYP2C9; KCNJ1; KCNJ11; KCNJ8	ATP channel blocker	5505
mefenamic-acid	HCC515	down	-0.232938	KCNQ1; TRPM3	Cyclooxygenase inhibitor	4044
saclofen	SKB	down	-0.23278	GABBR1; GABBR2; KCTD12; KCTD16; KCTD8; RXFP4	GABA receptor antagonist	122150
tyrphostin-AG-1288	VCAP	down	-0.232727	COMT	TNF production inhibitor	3856780
mitotane	A549	down	-0.232664	AR; CYP11A1; CYP11B1; CYP3A4; ESR1; FDX1; PGR	Antineoplastic	4211
etomidate	VCAP	down	-0.232465	ADRA2B; CYP11B1; GABRA2; GABRA3; GABRA4; GABRA5; GABRA6; GABRB1; GABRB2; GABRB3; GABRD; GABRE; GABRG1; GABRG2; GABRG3; GABRP; GABRQ	GABA receptor modulator	667484
diclofenamide	ASC	down	-0.232436	CA1; CA12; CA3; CA4; CA7	Carbonic anhydrase inhibitor	3038
prostratin	MCF7	down	-0.232423	PRKCA; PRKCB; PRKCE; PRKCG; PRKCH	PKC activator	454217
1,2-dichlorobenzene	ASC	down	-0.232355		Hepatotoxicant; Organic compound	7239
penicillin	VCAP	down	-0.232331	SLC15A1; SLC15A2; SLC22A8	Bacterial cell wall synthesis inhibitor	4731
lithocholic-acid	A549	down	-0.232326	GPBAR1; MDM2; MDM4; NR1H4; NR1I2; PTPN1; VDR	FXR antagonist; MDM inhibitor; PXR ligand; Tyrosine phosphatase inhibitor; Vitamin D receptor agonist; Vitamin D receptor ligand	73707448
prostaglandin	SKB	down	-0.232197	AKR1C3; PTGDR; PTGDR2; PTGER1; PTGER2; PTGER4; PTGFR	Prostanoid receptor antagonist	13292831
lopinavir	PC3	down	-0.232022		HIV protease inhibitor	92727
azacyclonol	SKB	down	-0.231879	HRH1	Histamine receptor antagonist	15723
ofloxacin	VCAP	down	-0.231753	TOP2A	Bacterial DNA gyrase inhibitor	4583
exemestane	ASC	down	-0.231722	CYP19A1	Aromatase inhibitor	60198
neurodazine	VCAP	down	-0.231677		Neurogenesis of non-pluripotent C2C12 myoblast inducer	16112820
resorcinol	VCAP	down	-0.231614	CA12; CA14; INS-IGF2; PNMT; TPO	Phosphodiesterase inhibitor	5054
altrenogest	ASC	down	-0.231502	PGR	Progestogen hormone	10041070
ponalrestat	A549	down	-0.231327	AKR1B1	Aldose reductase inhibitor	5278
L-803087	A549	down	-0.23126	SSTR4	Somatostatin receptor agonist	9805390
fosinopril	PC3	down	-0.231167	ABCG2; ACE	ACE inhibitor	6708482
moxonidine	A549	down	-0.23088	ADRA2B; ADRA2C; NISCH	Imidazoline receptor agonist	4810
VEGF-receptor-2-kinase-inhibitor-IV	VCAP	down	-0.230838	KDR	VEGFR inhibitor	5329468
ALW-II-49-7	PC3	down	-0.230553	DDR1; EPHA2; EPHA4; EPHA7; EPHB2; EPHB4; EPHB6	Ephrin inhibitor	24875320
verteporfin	VCAP	down	-0.23046		Photosensitizing agent	11980942
L-689560	VCAP	down	-0.23009	GRIN1; GRIN2A; GRIN2B; GRIN2C; GRIN2D	Glutamate receptor antagonist	4267713
RWJ-21757	ASC	down	-0.23002	TLR7	TLR agonist	4684627
MLN-8054	PC3	down	-0.229989	AURKA	Aurora kinase inhibitor; Mitotic inhibitor; Protein kinase inhibitor	11712649
AS-605240	VCAP	down	-0.229952	MAOB; PIK3CA; PIK3CB; PIK3CD; PIK3CG	PI3K inhibitor	10377751
nitrazepam	VCAP	down	-0.229937	GABRA2; GABRA3; GABRA4; GABRA5; GABRA6; GABRB1; GABRB2; GABRB3; GABRD; GABRE; GABRG1; GABRG2; GABRG3; GABRP; GABRQ; GABRR1; GABRR2; GABRR3; SCN1A	Benzodiazepine receptor agonist	4506
bis-tyrphostin	PHH	down	-0.229908	DNM1; EGFR	EGFR inhibitor	5329255
alvocidib	NPC	down	-0.229873	BCL2; BIRC5; CCNT1; CDK1; CDK2; CDK4; CDK5; CDK6; CDK7; CDK8; CDK9; EGFR; MCL1; PYGB; PYGL; PYGM	CDK inhibitor	5287969
altretamine	SKB	down	-0.229688		DNA synthesis inhibitor	2123
desipramine	MCF7	down	-0.229649	ADRA1A; ADRA1B; ADRA1D; ADRA2B; ADRA2C; ADRB1; ADRB2; CHRM1; CHRM4; CHRM5; HRH1; SLC22A3; SLC6A2; SLC6A4; SMPD1; TH	Tricyclic antidepressant	2995
enalapril	PC3	down	-0.229628	ACE	ACE inhibitor	5362032
taurocholic-acid	FIBRNPC	down	-0.229345	CEL; FABP6; FXR; NR1H4; SLCO1C1	Bile acid	23687511
testosterone	MCF7	down	-0.229095	AC142381.1; AKR1C1; AKR1C2; AKR1C3; AKR1D1; AR; CGA; CYP19A1; CYP2A6; CYP2C8; CYP3A43; CYP3A5; HSD17B1; HSD17B11; HSD17B2; HSD17B3; HSD17B6; HSD17B7; HSD17B8; HSD3B1; HSD3B2; LHB; NR3C2; POMC; SRD5A1; SRD5A3; UGT1A1; UGT1A10; UGT1A3; UGT1A4; UGT1A5; UGT1A6; UGT1A7; UGT1A8; UGT1A9; UGT2A2; UGT2A3; UGT2B10; UGT2B11; UGT2B15; UGT2B17; UGT2B4; UGT2B7	androgen receptor agonist; Androgen receptor agonist	6013
pregnenolone	A549	down	-0.229056	BPNT1; CGA; CYP11A1; CYP17A1; CYP21A2; CYP7B1; HSD3B1; HSD3B2; LHB; NR1I2; PGR; POMC; STS; SULT2A1; SULT2B1	Acetylcholine release enhancer; Dopamine release enhancer; GABA receptor negative allosteric modulator; glutamate receptor modulator; Glutamate receptor modulator	7088398
imperatorin	PHH	down	-0.228595	ACHE; HTR7	CDK inhibitor	10212
PD-184352	PHH	down	-0.228297	MAP2K1; MAP2K2; MAP3K1; MAP3K2	MEK inhibitor	6918454
probucol	VCAP	down	-0.228293	ABCA1; ABCB11; APOA1; APOA2; APOB; APOE; CES1; CETP; SCARB1; SELE; VCAM1	Atherogenesis inhibitor	4912
immethridine	ASC	down	-0.228207	HRH3	Histamine receptor agonist	9989505
pergolide	VCAP	down	-0.228187	ADRA1A; ADRA1B; ADRA1D; ADRA2B; ADRA2C; DRD1; DRD3; DRD4; HTR1B; HTR1D; HTR2B; KCNA5; TH	Dopamine receptor agonist	47811
lamotrigine	A549	down	-0.227947	ADORA1; ADORA2A; ADRB1; CACNA1E; CHRM4; CHRM5; DRD1; GABRA2; GABRA3; GABRA4; GABRA5; GABRA6; GABRB1; GABRB2; GABRB3; GABRD; GABRE; GABRG1; GABRG2; GABRG3; GABRP; GABRQ; HTR3A; OPRK1; SCN10A; SCN11A; SCN1A; SCN2A; SCN3A; SCN4A; SCN5A; SCN7A; SCN8A; SCN9A	Serotonin receptor antagonist; Sodium channel blocker	3878
KIN001-244	HS578T	down	-0.227742		Phosphoinositide dependent kinase inhibitor	49766501
eicosatetraynoic-acid	VCAP	down	-0.227735	ALOX12; PPARA; PPARG	Cyclooxygenase inhibitor; Lipoxygenase inhibitor	1780
warfarin	VCAP	down	-0.227562	ARSE; CYP2C8; CYP2C9; CYP4F2; F3; F7; NR1I2; PROS1; RP11-196G11.1; VKORC1; VKORC1L1	Vitamin K antagonist	54678486
racecadotril	MCF7	down	-0.227505	MME	Enkephalinase inhibitor	107751
doxylamine	VCAP	down	-0.22749	CHRM1; HRH1; NR1I3	Histamine receptor antagonist	3162
alrestatin	VCAP	down	-0.227364	AKR1B1	Aldose reductase inhibitor	2120
PG-9	HCC515	down	-0.22709		Acetylcholine receptor agonist	133002
7,8-dihydro-L-biopterin	MCF7	down	-0.226925	NOS2; PAH; PCBD1; SPR; TH; TPH1	Dihydroneopterin aldolase inhibitor	71684472
L-745870	ASC	down	-0.226504	DRD1; DRD3; DRD4; HTR6; HTR7	Dopamine receptor antagonist	5311200
L-732138	SKB	down	-0.226414	TACR1; TACR2	Tachykinin antagonist	3563638
eicosatetraynoic-acid	SKB	down	-0.226312	ALOX12; PPARA; PPARG	Cyclooxygenase inhibitor; Lipoxygenase inhibitor	1780
AG-957	SKB	down	-0.225791	ABL1; EGFR	Protein tyrosine kinase inhibitor	2064
dihydroergotamine	PHH	down	-0.225619	HTR1B; HTR1D; HTR1E; HTR1F; HTR2B; HTR7	Serotonin receptor agonist	10531
estrone	SKB	down	-0.225603	AR; BPNT1; CYP19A1; CYP2A6; ESR1; ESR2; HSD17B1; HSD17B11; HSD17B12; HSD17B2; HSD17B6; HSD17B7; HSD17B8; SHBG; SULT1E1; UGT1A1; UGT1A10; UGT1A3; UGT1A4; UGT1A5; UGT1A6; UGT1A7; UGT1A8; UGT1A9; UGT2A2; UGT2A3; UGT2B10; UGT2B11; UGT2B15; UGT2B17; UGT2B4; UGT2B7	Estrogen receptor agonist; Estrogenic hormone	5870
TAK-715	VCAP	down	-0.225533	MAPK14; TNF	p38 MAPK inhibitor	9952773
rhodomyrtoxin	VCAP	down	-0.225454		Cytotoxic agent; DNA intercalator	4445621
perindopril	VCAP	down	-0.225448	ACE; SFRP4	ACE inhibitor	58153637
xylazine	ASC	down	-0.225367	ADRA2B; ADRA2C	Adrenergic receptor agonist	5707
amthamine	A549	down	-0.225093	HRH2	Histamine receptor agonist	126688
diltiazem	ASC	down	-0.225071	CACNA1C; CACNA1S; CACNA2D1; CACNG1; CYP3A5; CYP3A7; EDN1; HTR3A; KCNA5	Calcium channel blocker	39186
O-2050	VCAP	down	-0.224932	CNR1	Cannabinoid receptor antagonist	16102146
pioglitazone	A549	down	-0.224904	ADIPOQ; ANGPTL4; CARM1; CCL2; CCNC; CCND3; CD36; CDK19; CDK4; CDK8; CEBPA; CEBPB; CEBPD; CHD9; CREBBP; CRP; EBF1; EGR2; EP300; EPCAM; FABP4; HDAC3; HELZ2; INS; INSR; IRS1; KLF4; LEP; LPL; MAOB; MED1; MED10; MED11; MED12; MED13; MED13L; MED14; MED15; MED16; MED17; MED18; MED19; MED20; MED21; MED22; MED23; MED24; MED25; MED26; MED27; MED29; MED30; MED31; MED4; MED6; MED7; MED8; MED9; NCOA1; NCOA2; …	Insulin sensitizer; PPAR receptor agonist	4829
MDL-28170	SKB	down	-0.224774	CAPN1; CTSB; CTSL	Calpain inhibitor	72430
tubacin	PC3	down	-0.224503	HDAC6	HDAC inhibitor	6675804
carbacyclin	CD34	down	-0.224491	PPARD; PTGDR; PTGER1; PTGER2; PTGER3; PTGER4; PTGFR; PTGIR; TBXA2R	IP receptor activator; PPAR receptor agonist	5311242
betamethasone	VCAP	down	-0.224413	NR3C1	Anti-inflammatory; Glucocorticoid receptor agonist	9782
immepip	PC3	down	-0.224382	HRH3; HRH4	Histamine receptor agonist	3035842
fenbufen	A549	down	-0.224373		Cyclooxygenase inhibitor	3335
trimethobenzamide	NPC	down	-0.224272		Histamine receptor antagonist	5577
nikkomycin	MCF7	down	-0.224109		Chitin inhibitor	24151277
estriol	ASC	down	-0.224058	ESR1; ESR2; HSD17B1; HSD17B12; HSD17B2; HSD17B6; HSD17B7; HSD17B8; NCOA5; SHBG; UGT1A1; UGT1A10; UGT1A3; UGT1A4; UGT1A5; UGT1A6; UGT1A7; UGT1A8; UGT1A9; UGT2A2; UGT2A3; UGT2B10; UGT2B11; UGT2B15; UGT2B17; UGT2B4; UGT2B7	Estrogen receptor agonist	5756
carteolol	PHH	down	-0.223972	ADRB1; ADRB2	Adrenergic receptor antagonist	2583
PSB-11	ASC	down	-0.223925	ADORA1; ADORA2A; ADORA3	Adenosine receptor antagonist	9882625
carbofuran	ASC	down	-0.223777		Cholinesterase inhibitor	2566
meptazinol	ASC	down	-0.223627	BCHE	Opioid receptor agonist	41049
GSK-1904529A	MCF7	down	-0.223536	IGF1R; INSR	IGF-1 inhibitor; IGF-1R inhibitor; Insulin receptor ligand	25124816
procyclidine	MCF7	down	-0.223514	CHRM1; CHRM4	Acetylcholine receptor antagonist	207841
axitinib	VCAP	down	-0.223498	ABL2; AURKC; CSF1; CYP3A5; FLT1; FLT4; KDR; KIT; PDGFRA; PDGFRB; PLK4	PDGFR receptor inhibitor; VEGFR inhibitor	6450551
L-690330	FIBRNPC	down	-0.223428	IMPA1	Inositol monophosphatase inhibitor	132449
GW-583340	VCAP	down	-0.223415	EGFR; ERBB2	EGFR inhibitor; ErbB2 inhibitor; Receptor tyrosine protein kinase inhibitor	5329480
dehydroisoandosterone	A549	down	-0.223285		GABA receptor modulator	6604284
SQ-22536	NPC	down	-0.223129	ADCY1; ADCY5	Adenylyl cyclase inhibitor	5270
palmitoylethanolamide	NPC	down	-0.22301	CNR2; GPR119; GPR55	Cannabinoid receptor agonist	4671
griseofulvin	VCAP	down	-0.222965	KRT12; KRT16	Tubulin inhibitor	441140
quinapril	PC3	down	-0.222729	ACE; SERPINE1	ACE inhibitor	54892
deracoxib	NPC	down	-0.222689		Cyclooxygenase inhibitor	3058754
LY-2183240	PHH	down	-0.222659	FAAH	FAAH inhibitor	11507802
tolazamide	NPC	down	-0.222634	ABCC8; KCNJ1; KCNJ10; KCNJ11	ATP channel blocker	5503
isogedunin	MCF7	down	-0.222503		HSP inhibitor	6708584
crizotinib	PHH	down	-0.222438	ALK; AXL; CYP2B6; CYP3A5; EPHA2; EPHA6; EPHB6; IRAK1; IRAK3; LTK; MAP3K2; MAP4K1; MAP4K2; MAP4K3; MAP4K5; MERTK; MET; MST1R; NTRK2; NTRK3; NUDT1; PLK4; ROS1; SLK; STK10; TEK; TIE1	ALK inhibitor	11626560
SU-11274	MDAMB231	down	-0.222241	MET	Hepatocyte growth factor receptor inhibitor; Tyrosine kinase inhibitor	9549297
doxepin	HCC515	down	-0.222204	ADRA1A; ADRA1B; ADRA1D; ADRA2B; ADRA2C; CHRM1; CHRM4; CHRM5; HRH1; HRH2; HRH4; HTR2B; HTR6; KCNH2; SLC6A2; SLC6A3; SLC6A4	Histamine receptor antagonist	3158
naproxen	VCAP	down	-0.222181	AKR1C2; AKR1C3; CYP2C9; LTF; PNLIP; TF	Cyclooxygenase inhibitor	1302
ingenol	MCF7	down	-0.222171	PRKCE	PKC activator	5225086
valproic-acid	A549	down	-0.222169	ABAT; ACADSB; ALDH5A1; HDAC1; HDAC2; HDAC9; OGDH; SCN10A; SCN11A; SCN1A; SCN1B; SCN2A; SCN2B; SCN3A; SCN3B; SCN4A; SCN4B; SCN5A; SCN7A; SCN8A; SCN9A	HDAC inhibitor	3121
isoliquiritigenin	HT29	down	-0.221986	AKR1B1; HRH2; SIRT1	Guanylate cyclase activator	638278
GW-6471	ASC	down	-0.221939	PPARA	PPAR receptor antagonist	44634742
brimonidine	SKB	down	-0.221906	ADCY10; ADRA2B; ADRA2C; AOX1	Adrenergic receptor agonist	2435
gamma-linolenic-acid	SKB	down	-0.221846	TBXAS1	Cyclooxygenase inhibitor; Prostanoid receptor agonist	5280933
vinorelbine	MCF7	down	-0.22182	TUBB	Tubulin inhibitor	73707409
ipratropium	VCAP	down	-0.221677	CHRM1; CHRM4; CHRM5	Acetylcholine receptor antagonist	657309
fraxidin	VCAP	down	-0.221667	CA1	Carbonic anhydrase inhibitor	3083928
dobutamine	SKB	down	-0.221653	ADCY10; ADRA1A; ADRA1B; ADRA1D; ADRB1; ADRB2	Adrenergic receptor agonist	36811
MPEP	FIBRNPC	down	-0.221639	GRM1; GRM4; GRM5	Glutamate receptor antagonist	9794588
QW-BI-011	NPC	down	-0.221616	EHMT2	Histone lysine methyltransferase inhibitor	0
kitasamycin	VCAP	down	-0.221518		Protein synthesis inhibitor	44634697
acitretin	VCAP	down	-0.22135	CRABP1; RARA; RARB; RARG; RBP1; RXRA; RXRB; RXRG; STAT3	Retinoid receptor agonist	5284513
lupanine	PC3	down	-0.221075	INS	Sodium channel blocker	91471
ODQ	PHH	down	-0.221021	GUCY1A2; GUCY1A3; GUCY1B3	Guanylyl cyclase inhibitor	1456
GSK-1904529A	ASC	down	-0.220979	IGF1R; INSR	IGF-1 inhibitor; IGF-1R inhibitor; Insulin receptor ligand	25124816
norgestrel	PC3	down	-0.22097	AR; CYP2E1; PGR; SRD5A1	Progesterone receptor agonist	5702096
parecoxib	VCAP	down	-0.220956	LTF; TF	Cyclooxygenase inhibitor	119828
denbufylline	SKB	down	-0.220822	PDE4A; PDE4B; PDE4D	Phosphodiesterase inhibitor	2984
griseofulvin	PC3	down	-0.220787	KRT12; KRT16	Tubulin inhibitor	441140
tetradecylthioacetic-acid	PHH	down	-0.220754		Lipid peroxidase inhibitor	114924
BMS-191011	A549	down	-0.220717	KCNMA1	Potassium channel activator	10474339
PNU-120596	ASC	down	-0.220528	CHRNA7	Acetylcholine receptor agonist	311434
terguride	ASC	down	-0.220473	ADRA1A; ADRA2B; ADRA2C; DRD3; DRD4; HTR1B; HTR1D; HTR2B; PRL	Dopamine receptor agonist; Serotonin receptor antagonist	11957722
actarit	VCAP	down	-0.220468		Interleukin receptor agonist	2018
fraxetin	SKB	down	-0.220416		Antioxidant	5273569
vincamine	NPC	down	-0.22041	CHRM1; CHRM4	Adrenergic receptor antagonist	15376
piceid	HA1E	down	-0.220363	GAA	Glucosidase inhibitor; ICAM1 inhibitor	5281718
amcinonide	PC3	down	-0.220354	ANXA1; NR3C1	Glucocorticoid receptor agonist	2133
VU-0365114-2	VCAP	down	-0.22027	CHRM5	M5 modulator	45281794
alfuzosin	PC3	down	-0.220244	ADRA1A; ADRA1B; ADRA1D; KCNH2	Adrenergic receptor antagonist	2092
irilin-a	A549	down	-0.22		Isoflavone	6710754
cardiogenol-c	PHH	down	-0.219923		Cardiomyogenesis inducer	11345983
latanoprost	VCAP	down	-0.219703	PTGFR; TYR	Prostanoid receptor agonist	5311221
clofibric-acid	NPC	down	-0.219688	PPARA	PPAR receptor agonist	2797
SRC-kinase-inhibitor-II	VCAP	down	-0.21967		SRC inhibitor	1172104
benactyzine	A549	down	-0.219609		Acetylcholine receptor antagonist	66448
valproic-acid	HA1E	down	-0.219598	ABAT; ACADSB; ALDH5A1; HDAC1; HDAC2; HDAC9; OGDH; SCN10A; SCN11A; SCN1A; SCN1B; SCN2A; SCN2B; SCN3A; SCN3B; SCN4A; SCN4B; SCN5A; SCN7A; SCN8A; SCN9A	HDAC inhibitor	3121
palbociclib	SKB	down	-0.21949	CCND3; CDK4; CDK6	CDK inhibitor	5330286
HG-5-88-01	PC3	down	-0.219445	ADCK4; EGFR	Protein kinase inhibitor	25226117
exemestane	SKB	down	-0.219432	CYP19A1	Aromatase inhibitor	60198
metformin	A375	down	-0.219423	ACACB; HBA1; IGFBP1; INS; INSR; IRS1; LEP; PLAT; PRKAA2; PRKAB1; RETN; SERPINE1; SLC22A1; SLC22A2; SLC2A4; SLC47A1; SLC47A2	Insulin sensitizer	4091
tyrphostin-AG-1295	SKB	down	-0.219401	FLT3; KDR; PDGFRA; PDGFRB	PDGFR receptor inhibitor	2048
carbenoxolone	ASC	down	-0.219327	GJA1; GJA10; GJA3; GJA4; GJA5; GJA8; GJA9; GJB1; GJB2; GJB3; GJB4; GJB5; GJB6; GJB7; GJC1; GJC2; GJC3; GJD2; GJD3; GJD4; GJE1; HSD11B1; PANX1; PANX2; PANX3	11-beta-HSD1 inhibitor	636403
BRL-52537	A375	down	-0.219315	OPRK1	Opioid receptor agonist	6603740
apafant	PC3	down	-0.219076	PTAFR	Platelet activating factor receptor antagonist	65889
phentermine	SKB	down	-0.218996	MAOA; MAOB; SLC6A2; SLC6A3; SLC6A4	Dopamine uptake inhibitor; Serotonin reuptake inhibitor	4771
bupropion	VCAP	down	-0.218966	CHRNA3; CYP2A6; CYP2B6; CYP2U1; SLC6A2; SLC6A3	Dopamine uptake inhibitor	444
tyrphostin-AG-494	VCAP	down	-0.218796	EGFR	EGFR inhibitor	5328771
clebopride	VCAP	down	-0.218748	ACHE	Dopamine receptor antagonist	2780
RS-16566	SKB	down	-0.218594		Serotonin receptor antagonist	6604794
deoxycholic-acid	PC3	down	-0.218208	EFTUD1; FPR1; GPBAR1	Biliverdin reductase A activator; G protein-coupled receptor agonist; Unidentified pharmacological activity	6742
NS-3694	VCAP	down	-0.21806	GRIK1	Glutamate receptor antagonist	10109069
azacyclonol	ASC	down	-0.217938	HRH1	Histamine receptor antagonist	15723
lansoprazole	VCAP	down	-0.21782	ATP4A; CYP2C9; CYP3A4; CYP3A5; MAPT	ATPase inhibitor	3883
eplerenone	A549	down	-0.217628	CYP3A5; NR3C2	Cytochrome P450 inhibitor	21865526
axitinib	PC3	down	-0.217536	ABL2; AURKC; CSF1; CYP3A5; FLT1; FLT4; KDR; KIT; PDGFRA; PDGFRB; PLK4	PDGFR receptor inhibitor; VEGFR inhibitor	6450551
ciglitazone	SKB	down	-0.217457	INS; PPARG	PPAR receptor agonist	2750
palmitoylethanolamide	SKB	down	-0.217428	CNR2; GPR119; GPR55	Cannabinoid receptor agonist	4671
acetyl-farnesyl-cysteine	A549	down	-0.217355	PPARG	Inhibitor of methylation of endogenous isoprenylated proteins	6438381
T-98475	ASC	down	-0.217329	GNRH1; GNRHR	Gonadotropin releasing factor hormone receptor antagonist	9874838
acetyl-geranyl-cysteine	PC3	down	-0.217163		Isoprenylated protein methylation inhibitor	10063341
CA-074-Me	HT29	down	-0.217136	CTSB	Cathepsin inhibitor	6610318
trioxsalen	PC3	down	-0.217132		DNA synthesis inhibitor	5585
androstenedione	A549	down	-0.217117	AKR1C3; HSD17B1; HSD3B1	Cytochrome P450 inhibitor	6128
dovitinib	BT20	down	-0.21711	ABL2; ANKK1; BLK; BMP2K; BTK; CSF1R; EGFR; FGFR2; FGFR3; FGR; FLT1; FLT3; FLT4; FYN; HCK; INSR; IRAK4; KDR; KIT; LRRK2; MAP2K5; MAP3K11; MAP3K19; MAP3K2; MAP3K7; MAP4K1; MAP4K4; MAP4K5; MARK4; MAST1; MELK; MINK1; MYLK2; MYLK3; MYLK4; NR1I2; NTRK1; NTRK2; NTRK3; NUAK1; PDGFRA; PDGFRB; PHKG1; PKN1; RET; RPS6KA1; RPS6KA2; RPS6KA6; SIK2; STK4; TNIK; TYK2; TYRO3; ULK1; ULK2; YES1	EGFR inhibitor; FGFR inhibitor; FLT3 inhibitor; PDGFR receptor inhibitor; VEGFR inhibitor	9886808
dipivefrine	HA1E	down	-0.217	ACHE; ADRA1A; ADRB2; BCHE	Adrenergic receptor agonist	3105
AM-251	SKB	down	-0.216964	CNR1; GPR18; GPR55	Cannabinoid receptor antagonist	2125
JX-401	SKB	down	-0.216889	MAPK14	p38 MAPK inhibitor	1126109
syrosingopine	VCAP	down	-0.216873	SLC18A1; SLC18A2	Vesicular monoamine transporter inhibitor	6769
VU-0413807-2	VCAP	down	-0.216737	CACNA1G; CACNA1H; CACNA1I	Calcium channel blocker	45115620
flupirtine	NPC	down	-0.216648	KCNQ1; KCNQ2; KCNQ3	Glutamate receptor antagonist	25162978
canrenoic-acid	SKB	down	-0.216614		Mineralocorticoid receptor antagonist	656615
sertaconazole	HA1E	down	-0.216597	CYP51A1	Sterol demethylase inhibitor	65863
vardenafil	PC3	down	-0.216541	CYP2C8; CYP3A5; PDE5A; PDE6G; PDE6H	Phosphodiesterase inhibitor	23581791
AICA-ribonucleotide	VCAP	down	-0.216482	ATIC; PRKAA1	AMPK activator	200
FPL-64176	HT29	down	-0.216407	CACNA1C; CACNA1S	Calcium channel activator	3423
MDM2-inhibitor	VCAP	down	-0.216404	MDM2	MDM inhibitor	10022508
glycodeoxycholic-acid	A549	down	-0.216373		Apoptosis stimulant	3035026
AM-404	MCF7	down	-0.2163	CNR1; CNR2; FAAH; TRPV1	Cyclooxygenase inhibitor; FAAH inhibitor; TRPV antagonist	6604822
D-64406	VCAP	down	-0.216185	FLT3; PDGFRA; PDGFRB	PDGFR receptor inhibitor	5330535
procyclidine	PC3	down	-0.216182	CHRM1; CHRM4	Acetylcholine receptor antagonist	207841
bezafibrate	HCC515	down	-0.216152	APOA1; APOA2; APOB; APOE; CETP; CRAT; HBE1; HBG1; HBG2; HSD11B1; LPL; NR1I2; PPARA; PPARD; PPARG; RXRA; RXRB; RXRG; SERPINE1; UCP3	PPAR receptor agonist	39042
clomifene	A549	down	-0.21604	AR; ESR1; SHBG	Estrogen receptor antagonist	2800
psoromic-acid	PC3	down	-0.216035		Ras GTPase inhibitor	23725
dibutyrylcyclic-gmp	HA1E	down	-0.21599		cGMP analog	6610337
pepstatin	VCAP	down	-0.215968	ALPL; CTSB; CTSD; CTSE; CTSL; IL18; MS4A1; NAPSA; PGA3; PGA4; PGA5; REN	Aspartic protease inhibitor	5478883
BMS-191011	ASC	down	-0.215797	KCNMA1	Potassium channel activator	10474339
propantheline	PC3	down	-0.215651	CHRM1; CHRM4	Acetylcholine receptor antagonist	9279
rilmenidine	HA1E	down	-0.215606	NISCH	Adrenergic receptor agonist; Imidazoline receptor agonist	5388964
cilostamide	ASC	down	-0.215572	PDE3A; PDE3B	Phosphodiesterase inhibitor	2753
NS-1619	VCAP	down	-0.215495	KCNMA1; KCNT1; KCNT2; KCNU1	Calcium channel activator	4552
ketanserin	A549	down	-0.21547	ADRA1A; ADRA1B; ADRA1D; DRD1; HTR1B; HTR1D; HTR1F; HTR2B; HTR5A; HTR7; SLC18A1; SLC18A2	Serotonin receptor antagonist	44246718
fenpiverinium	MCF7	down	-0.215425		Acetylcholine receptor antagonist	71489
androstenedione	PC3	down	-0.215357	AKR1C3; HSD17B1; HSD3B1	Cytochrome P450 inhibitor	6128
meloxicam	SKB	down	-0.215333	CYP2C9	Cyclooxygenase inhibitor	54677470
tyrphostin-AG-112	FIBRNPC	down	-0.215242	EGFR	Protein tyrosine kinase inhibitor	5328804
bisoprolol	SKB	down	-0.215091	ADRB1; ADRB2	Adrenergic receptor antagonist	2405
zaprinast	A549	down	-0.215005	GPR35; PDE1A; PDE4D; PDE5A; PDE9A	Phosphodiesterase inhibitor	5722
sitagliptin	MCF7	down	-0.214996	CYP2C8; DPP4; FASLG; HMGCR; SLC22A8	Dipeptidyl peptidase inhibitor	4369359
azasetron	ASC	down	-0.214959	HTR3A; HTR3B	Serotonin receptor antagonist	115000
miglitol	MCF7	down	-0.214955	AMY2A; GAA; GANAB; GANC; MGAM; SI; SLC5A4	Glucosidase inhibitor	441314
tyrphostin-51	PC3	down	-0.214848		EGFR inhibitor	5328807
safinamide	PC3	down	-0.214836	MAOB; PLK1; SLC6A3	Dopamine uptake inhibitor; Glutamate inhibitor; Monoamine oxidase inhibitor	5487407
cilomilast	VCAP	down	-0.214758	IL12A; IL12B; IL1B; PDE4A; PDE4B; PDE4C; PDE4D; TNF	Phosphodiesterase inhibitor	151170
bifonazole	MCF7	down	-0.214749	CYP2B6; CYP51A1	Sterol demethylase inhibitor	2378
dipyridamole	PHH	down	-0.214718	ADA; ORM1; PDE10A; PDE4A; PDE5A; PDE7B; PDE8A; PDE8B; RCAN1; SLC29A1; SLC29A2	Phosphodiesterase inhibitor	3108
HU-211	PC3	down	-0.214606	CNR1; CNR2; GLRA1; GLRA2; GLRA3; GPR55; GRIN1; NFKB1	Glutamate receptor antagonist	9886498
brivanib	SKBR3	down	-0.214605	CYP3A4; FGFR2; FGFR3; FLT1; FLT4; KCNH2; KDR; PDGFRA; STK35	FGFR inhibitor; VEGFR inhibitor	11451527
cyclopiazonic-acid	NEU	down	-0.214571	ATP2A1	ATPase inhibitor	NotFound
AR-C133057XX	HT29	down	-0.214491	NOS1; NOS2	Nitric oxide synthase inhibitor	9797857
GSK-1904529A	PC3	down	-0.214374	IGF1R; INSR	IGF-1 inhibitor; IGF-1R inhibitor; Insulin receptor ligand	25124816
FTase-inhibitor-B581	A549	down	-0.214345		Farnesyltransferase inhibitor	NotFound
phorbol-12-myristate-13-acetate	MCF7	down	-0.214331	CD4; KCNT2; PRKCA; TRPV4	PKC activator	4792
HO-013	VCAP	down	-0.214273	PPARG	PPAR receptor agonist	6443013
tyrphostin-AG-1295	VCAP	down	-0.214264	FLT3; KDR; PDGFRA; PDGFRB	PDGFR receptor inhibitor	2048
naringenin	NPC	down	-0.21425	AKR1C1; CYP19A1; CYP1B1; ESR2; GLO1; HSD17B1; KANSL3; SHBG	Aromatase inhibitor; TRPV antagonist	439246
xylazine	NPC	down	-0.214221	ADRA2B; ADRA2C	Adrenergic receptor agonist	5707
telenzepine	ASC	down	-0.214199	CHRM1	Acetylcholine receptor antagonist	5387
biochanin-a	PHH	down	-0.21418		Estrogen receptor agonist	5280373
bulleyaconitine-a	HCC515	down	-0.214143		Non-opiod analgesic	44634652
amthamine	HCC515	down	-0.214075	HRH2	Histamine receptor agonist	126688
QX-314	SKB	down	-0.214072	MAPK14; TGFBR1	Sodium channel blocker	9884487
veliparib	A549	down	-0.213983	PARP1; PARP2	PARP inhibitor	11960528
AVA	HA1E	down	-0.213885		Nucleophosmin inhibitor	11719255
olomoucine	VCAP	down	-0.213755	CDK1; CDK2; CDK5; MAPK3	CDK inhibitor	4592
clofibric-acid	A549	down	-0.213695	PPARA	PPAR receptor agonist	2797
16,16-dimethylprostaglandin-e2	VCAP	down	-0.213554	HPGD	Prostanoid receptor agonist	5283066
lenalidomide	VCAP	down	-0.21352	CDH5; CRBN; DDB1; TNF; TNFSF11	Antineoplastic	216326
REV-5901	SKB	down	-0.212998	ALOX5	Leukotriene receptor antagonist; Lipoxygenase inhibitor	5059
carbenoxolone	A549	down	-0.21298	GJA1; GJA10; GJA3; GJA4; GJA5; GJA8; GJA9; GJB1; GJB2; GJB3; GJB4; GJB5; GJB6; GJB7; GJC1; GJC2; GJC3; GJD2; GJD3; GJD4; GJE1; HSD11B1; PANX1; PANX2; PANX3	11-beta-HSD1 inhibitor	636403
nafadotride	VCAP	down	-0.212947	DRD3	Dopamine receptor antagonist	3408722
apigenin	SKB	down	-0.212924	AKR1B1; AR; CDK6; CFTR; CYP19A1; CYP1A2; CYP1B1; HSD17B1; MAOA; ODC1; TNKS2	Casein kinase inhibitor; Cell proliferation inhibitor; Cytochrome P450 inhibitor	5280443
lapatinib	VCAP	down	-0.212835	CYP3A5; EGFR; ERBB2; ERBB4	EGFR inhibitor; ErbB2 inhibitor	208908
ivachtin	ASC	down	-0.212795	CASP3	Caspase inhibitor	11201705
m-chlorophenylbiguanide	NPC	down	-0.212742	HTR3A; HTR3B	Serotonin receptor agonist	2730228
meptazinol	PHH	down	-0.212686	BCHE	Opioid receptor agonist	41049
MLN-8054	HS578T	down	-0.212656	AURKA	Aurora kinase inhibitor; Mitotic inhibitor; Protein kinase inhibitor	11712649
quipazine	NPC	down	-0.212583	HTR1D; HTR2B; HTR3A; HTR3B; HTR3C; HTR3D; HTR3E; HTR6; SLC6A4	Serotonin receptor agonist	5011
seneciphylline	ASC	down	-0.212578		Cytochrome P450 inhibitor	5281750
NS-3694	A549	down	-0.212575	GRIK1	Glutamate receptor antagonist	10109069
buddleoflavonoloside	HA1E	down	-0.212494		Acetylcholinesterase inhibitor	6708769
alpha-estradiol	MCF7	down	-0.212441	CYP2B6; CYP2C8; CYP2E1; CYP3A5; CYP3A7; ESR1; ESR2; GPER1; KCNMA1; NR1I2	Estrogen receptor agonist	450
staurosporine	ASC	down	-0.212417	AURKC; BRSK1; BRSK2; CAMK2B; CAMK2D; CAMKK1; CAMKK2; CDK1; CDK2; CDK5; CHEK1; CHRM1; CHRM4; CLK4; CSK; DAPK1; FER; FGR; FLT4; GPR35; GRK7; GSK3A; GSK3B; HCK; IKBKB; IKBKE; ITK; LCK; LIMK1; LRRK2; MAP2K4; MAP2K6; MAP3K10; MAP3K11; MAP3K2; MAP3K3; MAP3K7; MAP3K9; MAP4K2; MAP4K4; MAP4K5; MAPKAPK2; MARK1; MARK2; MARK3; MARK4; MELK; MINK1; MST4; MYLK; NTRK1; NTRK2; NTRK3; NUAK1; NUAK2; PAK2; PDGFRA; P…	PKC inhibitor	44259
capsaicin	MCF7	down	-0.212251	CFTR; ENOX2; FOS; NTRK1; PHB2; TRPV1	TRPV agonist	1548942
zileuton	A549	down	-0.212232	ALOX5	Leukotriene inhibitor; Lipoxygenase inhibitor	60490
cefaclor	PC3	down	-0.212079		Bacterial cell wall synthesis inhibitor	51039
calycanthine	ASC	down	-0.212014		GABA release inhibitor	264115
sulpiride	MCF7	down	-0.212007	CA1; CA12; CA3; CA6; CA7; DRD3	Dopamine receptor antagonist	4018928
bis-tyrphostin	NPC	down	-0.211913	DNM1; EGFR	EGFR inhibitor	5329255
ethambutol	VCAP	down	-0.211863		Bacterial cell wall synthesis inhibitor	3279
thiorphan	PC3	down	-0.211832	ECE1; MME	Membrane metalloendopeptidase inhibitor	3132
reserpic-acid	HA1E	down	-0.211811		Norepinephrine transporter inhibitor	65747
escitalopram	HCC515	down	-0.211739	ADRA1A; CHRM1; HRH1; SLC6A2; SLC6A3; SLC6A4	Selective serotonin reuptake inhibitor (SSRI)	146570
cyclazosin	SKB	down	-0.211708	ADRA1A; ADRA1B; ADRA1D	Adrenergic receptor antagonist	2894
reserpic-acid	SKB	down	-0.211687		Norepinephrine transporter inhibitor	65747
brefeldin-a	NEU	down	-0.211643	ARF1; ARFGEF1; ARFGEF2; CYTH2; GBF1; SAR1A	Brefeldin A inhibited guanine nucleotide exchange protein inhibitor; Golgi-specific brefeldin A-resistance guanine nucleotide exchange factor inhibitor; Protein synthesis inhibitor	5287620
nomifensine	MCF7	down	-0.21163	MAOA; MAOB; MPO; SLC18A2; SLC6A2; SLC6A3; SLC6A4	Dopamine uptake inhibitor; Noradrenaline uptake inhibitor	23615863
quinidine	NPC	down	-0.211616	ABCB1; ADRA1B; ADRA1D; CYP2D6; KCNA5; KCNA7; KCNH1; KCNH2; KCNH5; KCNK1; KCNK6; SCN5A; SLC29A4	Sodium channel blocker	11068
nicotinamide	FIBRNPC	down	-0.2116	AOX1; BST1; CYP2E1; LDHA; PARP1; SIRT5	Protein synthesis stimulant	936
gefitinib	PC3	down	-0.211579	ABCG2; EGFR; EPHA6; ERBB3; ERBB4; GAK; IFI27L2; IRAK1; MAPK3; VEGFA	EGFR inhibitor	123631
GR-46611	SKB	down	-0.211573	HTR1D	Serotonin receptor agonist	6160690
epitestosterone	ASC	down	-0.211554	AKR1C1; AKR1C2; AR	Inactive testosterone analog	10204
ALW-II-49-7	HS578T	down	-0.211515	DDR1; EPHA2; EPHA4; EPHA7; EPHB2; EPHB4; EPHB6	Ephrin inhibitor	24875320
15-delta-prostaglandin-j2	HT29	down	-0.211491	NR1H4; PPARG	PPAR receptor agonist	6375741
bisbenzimide	SKB	down	-0.211344	BCL2L1; TOP1	DNA binding agent	1464
JTE-013	HCC515	down	-0.21134	P2RY10; S1PR2	Lysophospholipid receptor antagonist	10223146
cyclopiazonic-acid	A549	down	-0.21124	ATP2A1	ATPase inhibitor	NotFound
ingenol	HT29	down	-0.211142	PRKCE	PKC activator	5225086
PF-543	HA1E	down	-0.21114	SPHK1	Sphingosine kinase inhibitor	66577038
embelin	ASC	down	-0.211139	SERPINE1	HCV inhibitor; XIAP inhibitor	44483355
AC-55649	HA1E	down	-0.211	RARA; RARB	Retinoid receptor agonist	1714884
tienilic-acid	VCAP	down	-0.210874	CYP2C9; SLC12A1; SLC22A12	Sodium/potassium/chloride transporter inhibitor	38409
fludroxycortide	PC3	down	-0.21086	NR3C1; SERPINA6	Glucocorticoid receptor agonist	5702172
PNU-22394	A549	down	-0.210625	MAOA; MAOB	Serotonin receptor agonist	27559
tyrphostin-AG-82	HCC515	down	-0.210517	EGFR; LCK	EGFR inhibitor	NotFound
gliquidone	HCC515	down	-0.210443	ABCC8; KCNJ10; KCNJ11; KCNJ8	Sulfonylurea	91610
hydrocortisone	PC3	down	-0.21044	ANXA1; HSD11B2; HSD3B1; NOS2; NR3C1; NR3C2	Corticosteroid agonist; Glucocorticoid receptor agonist; Immunosuppressant	3640
NNC-63-0532	SKB	down	-0.210404	OPRL1	Opioid receptor agonist	3906780
flunarizine	MCF7	down	-0.210375	CACNA1G; CACNA1H; CACNA1I; CALM1; CALM2; CALM3; CYP2J2; HRH1	Calcium channel blocker	941361
proxymetacaine	ASC	down	-0.210192	SCN10A; SCN5A; SCN9A	Sodium channel blocker	517321
sulmazole	PHH	down	-0.21019		Adenosine receptor antagonist	55690
treprostinil	VCAP	down	-0.21017	CYP2C8; P2RY12; PPARD; PTGDR; PTGER1; PTGER2; PTGER3; PTGER4; PTGIR	Prostacyclin analog	73707411
medroxyprogesterone	PC3	down	-0.210156	ESR1; PGR	progesterone receptor agonist	6279
dexamethasone	SKB	down	-0.210119	ANXA1; CYP3A4; CYP3A5; NOS2; NR0B1; NR1I2; NR3C1; NR3C2; PER2; PIN1	Corticosteroid agonist; Cytochrome P450 inhibitor; Glucocorticoid receptor agonist; Glucocorticoid receptor modulator	5743
lopinavir	A549	down	-0.210087		HIV protease inhibitor	92727
clofazimine	VCAP	down	-0.210029	ABCB1; ABCB11	GK0582 inhibitor	2794
7-nitroindazole	PC3	down	-0.209964	NOS1; NOS2; NOS3	nitric oxide synthase inhibitor	1893
protein-tyrosine-phosphatase-inhibitor-IV	HA1E	down	-0.209892	PTPN1; PTPN11	Tyrosine phosphatase inhibitor	6420094
tetrahydrobiopterin	MCF7	down	-0.209797	CAV1; DBH; DDC; DNM2; LYPLA1; NOS3; NOSIP; NOSTRIN; PAH; PCBD1; PRKG2; PTS; QDPR; SPR; TAT; TH; TPH1; TPH2; WASL; ZDHHC21	Nitric oxide stimulant; Nitric oxide synthase stimulant; Phenylalanine 4-hydroxylase stimulant	53484654
ST-638	VCAP	down	-0.209607		Tyrosine kinase inhibitor	5941457
GDC-0879	MCF7	down	-0.2096	BRAF; RAF1	RAF inhibitor	11717001
SB-218795	SKB	down	-0.209586	TACR3	Tachykinin antagonist	6604858
nifedipine	HA1E	down	-0.209566	ABCG2; CACNA1C; CACNA1D; CACNA1F; CACNA1H; CACNA1S; CACNA2D1; CACNB2; CALM1; CALM2; CALM3; CYP2C9; CYP3A5; EDN1; GLRA1; GLRA3; GLRB; KCNA1; KCNA5; NR1I2; TRPM3	Calcium channel blocker	4485
SJ-172550	HA1E	down	-0.209498	MDM4	MDM inhibitor	1317466
decafluorobutane	VCAP	down	-0.209449	GRM5	Contrast agent	9638
nifedipine	SKB	down	-0.209429	ABCG2; CACNA1C; CACNA1D; CACNA1F; CACNA1H; CACNA1S; CACNA2D1; CACNB2; CALM1; CALM2; CALM3; CYP2C9; CYP3A5; EDN1; GLRA1; GLRA3; GLRB; KCNA1; KCNA5; NR1I2; TRPM3	Calcium channel blocker	4485
GYKI-52466	HCC515	down	-0.209398	GRIA1; GRIA3; GRIA4	Glutamate receptor antagonist; Kainate receptor antagonist	10042240
paxilline	VCAP	down	-0.209365	ABCA1; KCNMA1; NR1H3	Potassium channel blocker	105008
guggulsterone	MCF7	down	-0.20936	AR; ESR1; IKBKB; NR1H4; NR1I2; NR3C1; NR3C2; PGR	Cholesterol inhibitor; Estrogen receptor agonist; FXR antagonist; IKK inhibitor; Pregnane X receptor agonist; Progesterone receptor agonist	73707425
biperiden	SKB	down	-0.209222	CHRM1; CHRM4; CHRM5; CHRNA2	Acetylcholine receptor antagonist	2381
lenalidomide	MCF7	down	-0.209118	CDH5; CRBN; DDB1; TNF; TNFSF11	Antineoplastic	216326
gefitinib	ASC	down	-0.209075	ABCG2; EGFR; EPHA6; ERBB3; ERBB4; GAK; IFI27L2; IRAK1; MAPK3; VEGFA	EGFR inhibitor	123631
ZM-241385	HCC515	down	-0.20906	ADORA1; ADORA2A; ADORA2B; ADORA3	Adenosine receptor antagonist	176407
benzonatate	ASC	down	-0.208998	SCN5A	Local anesthetic	7699
formoterol	SKB	down	-0.208909	ADRB1; ADRB2; ADRB3	Adrenergic receptor agonist	23581795
glibenclamide	PC3	down	-0.208898	ABCA1; ABCB11; ABCC8; ABCC9; CFTR; CPT1A; CYP2C9; IRS1; KCNJ1; KCNJ11; KCNJ5; KCNJ8; SLCO2B1; TRPA1	Sulfonylurea	3488
guanabenz	VCAP	down	-0.208705	ADRA2B; ADRA2C	Adrenergic receptor agonist	3517
seneciphylline	SKB	down	-0.208689		Cytochrome P450 inhibitor	5281750
brivanib	NPC	down	-0.208679	CYP3A4; FGFR2; FGFR3; FLT1; FLT4; KCNH2; KDR; PDGFRA; STK35	FGFR inhibitor; VEGFR inhibitor	11451527
pinocembrin	MCF7	down	-0.208628	AR; CYP1B1; SRD5A1; SRD5A2	CYP1B1 inhibitor	68071
lithocholic-acid	NPC	down	-0.208623	GPBAR1; MDM2; MDM4; NR1H4; NR1I2; PTPN1; VDR	FXR antagonist; MDM inhibitor; PXR ligand; Tyrosine phosphatase inhibitor; Vitamin D receptor agonist; Vitamin D receptor ligand	73707448
desoxycortone	NEU	down	-0.2086	NR3C1; NR3C2	Mineralocorticoid receptor agonist	73707523
pizotifen	MCF7	down	-0.208492	ADRA1B; ADRA1D; ADRA2B; ADRA2C; HTR1B; HTR1D; HTR2B	Serotonin receptor antagonist	27400
nimesulide	VCAP	down	-0.20838	EPX; LPO; LTF; MPO; PLA2G2E; TF; TNFRSF10A; TNFRSF10B	Cyclooxygenase inhibitor	4495
decitabine	FIBRNPC	down	-0.208323	DNMT1	DNA methyltransferase inhibitor	451668
alaproclate	NPC	down	-0.208296	SLC6A4	Serotonin receptor antagonist	2081
doxycycline	VCAP	down	-0.20829	B2M; MMP1; MMP8; PADI4	Bacterial 30S ribosomal subunit inhibitor; Metalloproteinase inhibitor	54416524
BD-1047	VCAP	down	-0.20824	SIGMAR1	Adrenergic receptor antagonist	188914
gabexate	HA1E	down	-0.208205	KLKB1; PLG; TPSAB1	Serine protease inhibitor	3447
UNC-0321	A549	down	-0.208192	EHMT2	Histone lysine methyltransferase inhibitor	46901937
ebelactone-b	NPC	down	-0.208151	PNLIP	Lipase inhibitor	73707410
tropanyl-3,5-dimethylbenzoate	A549	down	-0.208138		Serotonin receptor antagonist	2837530
MRS-1334	NPC	down	-0.208063		Adenosine receptor antagonist	NotFound
taxifolin	A549	down	-0.207982	APOB; APP; HMGCR	Opioid receptor antagonist	439533
propylthiouracil	PC3	down	-0.207847	DIO1; TPO	Thyroid peroxidase inhibitor	657298
IB-MECA	ASC	down	-0.207841	ADORA1; ADORA2A; ADORA2B; ADORA3	Adenosine receptor agonist	3668
ambroxol	SKB	down	-0.207791	GBA	Sodium channel blocker	2132
naftifine	VCAP	down	-0.207775	SQLE	Fungal squalene epoxidase inhibitor	47641
felbamate	HA1E	down	-0.207704	CYP2E1; GRIN2A; GRIN2B; GRIN3A	Glutamate receptor antagonist	3331
PD-98059	SKB	down	-0.207697	AKT1; CHEK1; GSK3B; LCK; MAP2K1; MAP2K2; MAPK11; MAPK12; MAPK14; MAPK3; MAPK8; PRKCA; RAF1; ROCK1; RPS6KB1; SGK1	MAP kinase inhibitor; MEK inhibitor	4713
AG-494	VCAP	down	-0.207602	EGFR	EGFR inhibitor; Tyrosine kinase inhibitor	5328771
L-368899	HCC515	down	-0.207559	AVPR1A; AVPR2; OXT; OXTR	Oxytocin receptor antagonist	9893887
cholic-acid	A549	down	-0.207509	ADH1C; CES1; COX4I1; COX5A; COX5B; COX6A2; COX6B1; COX6C; COX7A1; COX7B; COX7C; COX8A; ESRRG; FABP6; FECH; GPBAR1; MT-CO1; MT-CO2; MT-CO3; PLA2G1B	Bile acid	221493
RHO-kinase-inhibitor-III[rockout]	VCAP	down	-0.207469	IMPDH2; ROCK1	Rho associated kinase inhibitor	644354
levcromakalim	ASC	down	-0.207458	ABCC9; KCNJ5; KCNJ8	Potassium channel activator	93504
WZ-4002	MCF7	down	-0.207446	EGFR; ERBB2	EGFR inhibitor	44607530
NS-1619	HA1E	down	-0.207444	KCNMA1; KCNT1; KCNT2; KCNU1	Calcium channel activator	4552
orantinib	SKB	down	-0.207393	AURKA; AURKB; EGFR; FGFR2; IKBKE; KDR; PDGFRA; PDGFRB; TBK1	FGFR inhibitor; PDGFR receptor inhibitor; VEGFR inhibitor	5329099
NU-1025	A375	down	-0.207321	PARP1	DNA dependent protein kinase inhibitor; PARP inhibitor	63306
acarbose	NPC	down	-0.207317	AMY2A; GAA; HBA1; MGAM; SI	Glucosidase inhibitor	41774
sulfafurazole	SKB	down	-0.207302		Bacterial antifolate	5344
BMY-14802	VCAP	down	-0.207251	SIGMAR1	Sigma receptor antagonist	108046
metformin	NPC	down	-0.207237	ACACB; HBA1; IGFBP1; INS; INSR; IRS1; LEP; PLAT; PRKAA2; PRKAB1; RETN; SERPINE1; SLC22A1; SLC22A2; SLC2A4; SLC47A1; SLC47A2	Insulin sensitizer	4091
decafluorobutane	NPC	down	-0.207112	GRM5	Contrast agent	9638
amiodarone	VCAP	down	-0.207067	ABCG2; ADRB1; CACNA1H; CACNA2D2; CYP2C8; CYP2C9; DIO3; KCNA7; KCNH2; PPARG; SCN5A; THRA; THRB	Potassium channel blocker	2157
LM-1685	VCAP	down	-0.207027		Cyclooxygenase inhibitor	10068193
fluprostenol	ASC	down	-0.20695	PTGER3; PTGFR; PTGIR; TBXA2R	Prostanoid receptor agonist	5311100
benzylpenicillin	ASC	down	-0.206941	SLC15A1; SLC15A2; SLC22A8	Penicillin binding protein inhibitor	5904
chlorpromazine	SKB	down	-0.206926	ADRA1A; ADRA1B; ADRA1D; ADRA2B; ADRA2C; CALM1; CALM2; CALM3; CHRM1; DRD1; DRD3; DRD4; HRH1; HRH4; HTR1E; HTR2B; HTR6; HTR7; KCNH2; KIF11; ORM1; ORM2; PRNP; S100B; SMPD1; TRPC5	Dopamine receptor antagonist	160588
GSK-461364	VCAP	down	-0.206746	PLK1	PLK inhibitor	15983966
pilocarpine	MCF7	down	-0.20664	AQP5; BDNF; CHRM1; CHRM4; CHRM5; CYP2A6; CYP2E1	Acetylcholine receptor agonist	5909
olaparib	SKBR3	down	-0.206572	PARP1; PARP2; PARP3; TNKS2	PARP inhibitor	23725625
RS-45041-190	PC3	down	-0.206517		Imidazoline receptor agonist	127951
caffeine	VCAP	down	-0.206449	ADORA1; ADORA2A; ADORA2B; ADORA3; ATM; ATR; ITPR1; ITPR2; ITPR3; PDE10A; PDE11A; PDE1A; PDE1B; PDE1C; PDE2A; PDE3A; PDE3B; PDE4A; PDE4B; PDE4C; PDE4D; PDE5A; PDE6A; PDE6B; PDE6C; PDE7A; PDE7B; PDE8A; PDE8B; PDE9A; PIK3CA; PIK3CB; PIK3CD; PRKDC; RYR1; RYR2; RYR3	Adenosine receptor antagonist; Diuretic; Phosphodiesterase inhibitor	2519
aliskiren	A549	down	-0.206356	ACE2; AGT; CMA1; CPA3; CTSG; CTSZ; ENPEP; REN	Antihypertensive; Peptidase inhibitor; Protease inhibitor; Renin inhibitor	5493444
gabexate	VCAP	down	-0.206333	KLKB1; PLG; TPSAB1	Serine protease inhibitor	3447
probenecid	PHH	down	-0.206295	ABCC1; ABCC4; CYP2C9; OAT; PANX1; SLC22A11; SLC22A12; SLC22A6; SLC22A8; SLCO1C1; TAS2R16; TRPV2	Uricosuric blocker	4911
MDL-29951	A549	down	-0.206291	FBP1; FBP2; GPR17	Glutamate receptor antagonist	446916
AM-404	SKB	down	-0.206279	CNR1; CNR2; FAAH; TRPV1	Cyclooxygenase inhibitor; FAAH inhibitor; TRPV antagonist	6604822
ethambutol	PC3	down	-0.206242		Bacterial cell wall synthesis inhibitor	3279
BAS-09104376	SKB	down	-0.206185		HIV integrase inhibitor	6070589
AICA-ribonucleotide	A549	down	-0.206102	ATIC; PRKAA1	AMPK activator	200
zosuquidar	ASC	down	-0.205896	ABCB1; ABCB4	P-glycoprotein inhibitor	3036703
flunarizine	A549	down	-0.205866	CACNA1G; CACNA1H; CACNA1I; CALM1; CALM2; CALM3; CYP2J2; HRH1	Calcium channel blocker	941361
IB-MECA	PHH	down	-0.205858	ADORA1; ADORA2A; ADORA2B; ADORA3	Adenosine receptor agonist	3668
repaglinide	VCAP	down	-0.205694	ABCC8; CYP2C8; CYP3A5; INS; KCNJ1; KCNJ11; PPARG; SLCO1B1	Insulin secretagogue	65981
nTZDpa	SKB	down	-0.205647	PPARG	PPAR receptor agonist	9954280
gitoxigenin	SKB	down	-0.205604	ATP1A1	ATPase inhibitor	348482
PT-630	VCAP	down	-0.205531	DPP4; FAP	Dipeptidyl peptidase inhibitor	68508601
acetyl-geranyl-cysteine	MCF7	down	-0.205523		Isoprenylated protein methylation inhibitor	10063341
gemfibrozil	FIBRNPC	down	-0.205503	APOA1; APOA2; APOB; APOE; CETP; CYP2C8; CYP2C9; LIPC; LPL; PPARA; SERPINE1; SLCO1B1; SLCO1B3; SLCO2B1	Lipoprotein lipase activator	3463
beta-CCP	SKB	down	-0.205488	GABRG2; IDO1	Indoleamine 2,3-dioxygenase inhibitor	123662
olanzapine	PC3	down	-0.205481	ADRA1A; ADRA1B; ADRA2B; ADRA2C; ADRB1; ADRB2; ADRB3; CHRM1; CHRM4; CHRM5; CYP2C8; DRD1; DRD3; DRD4; GABRA2; GABRA3; GABRA4; GABRA5; GABRA6; GABRB1; GABRB2; GABRB3; GABRD; GABRE; GABRG1; GABRG2; GABRG3; GABRP; GABRQ; HRH1; HRH2; HRH4; HTR1B; HTR1D; HTR1E; HTR1F; HTR2B; HTR3A; HTR5A; HTR6; HTR7	Dopamine receptor antagonist; Serotonin receptor antagonist	4585
glimepiride	A549	down	-0.205397	ABCC8; CYP2C9; KCNJ1; KCNJ11; SERPINE1; SLC2A4	Insulin secretagogue	3476
cycloheximide	SKB	down	-0.205368	GSK3B; RPL3	Protein synthesis inhibitor	6197
thenoyltrifluoroacetone	SKB	down	-0.205349	CES1; PPARA; SDHA	Chelating agent	5601
tyrphostin-51	A549	down	-0.205272		EGFR inhibitor	5328807
felodipine	A549	down	-0.205046	CACNA1C; CACNA1D; CACNA1H; CACNA1S; CACNA2D1; CACNA2D2; CACNB2; CALM1; CALM2; CALM3; CFTR; NR3C2; PDE1A; PDE1B; TNNC1; TNNC2	Calcium channel blocker	3333
isoxicam	HCC515	down	-0.205005		Cyclooxygenase inhibitor	54677972
flecainide	SKB	down	-0.204956	KCNA5; KCNA7; KCND2; KCNH2; SCN10A; SCN11A; SCN1A; SCN3A; SCN4A; SCN5A; SCN7A; SCN8A	Sodium channel blocker	3356
tyrphostin-51	SKB	down	-0.204787		EGFR inhibitor	5328807
enobosarm	A549	down	-0.204673	AR	Androgen receptor modulator	25226380
meptazinol	MCF7	down	-0.20455	BCHE	Opioid receptor agonist	41049
prostratin	PC3	down	-0.20453	PRKCA; PRKCB; PRKCE; PRKCG; PRKCH	PKC activator	454217
trequinsin	VCAP	down	-0.204494	PDE4A; PDE4B; PDE4C; PDE4D; PDE5A; PTGIR	Phosphodiesterase inhibitor	5537
tetracycline	PC3	down	-0.204411	PADI4; PRNP	Bacterial 30S ribosomal subunit inhibitor	10410310
metanephrine	A549	down	-0.204357	COMT; LRTOMT	Epinephrine metabolite	21100
calpeptin	VCAP	down	-0.204278		Calpain inhibitor	2532
pravastatin	HCC515	down	-0.204242	ABCC2; APOB; CCL2; CETP; CRP; HMGCR; LCAT; SELP; SLCO1B1	HMGCR inhibitor	4889
nomilin	VCAP	down	-0.20421		HSP inhibitor	6710776
eriochrome-black-t	VCAP	down	-0.204119		Azo dye	135465089
ioxaglic-acid	MCF7	down	-0.204059		Radiopaque medium	3742
tosyl-phenylalanyl-chloromethyl-ketone	HCC515	down	-0.204043		Chymotrypsin inhibitor	18609500
fenofibrate	SKB	down	-0.203842	ABCD2; ABCD3; ABCD4; APOA1; APOB; APOC3; APOE; CCL2; CETP; CRAT; CRP; CYP2C8; CYP2C9; LPL; MMP25; NR1I2; PPARA; PPARD; PPARG; SERPINE1; SREBF2; VCAM1	PPAR receptor agonist	3339
lypressin	NEU	down	-0.203827	AVPR1A; AVPR1B; AVPR2	Vasopressin receptor agonist	644076
aniracetam	HCC515	down	-0.2038	GRIA1; GRIA3; GRIA4	Glutamate receptor agonist	2196
nimesulide	MCF7	down	-0.20375	EPX; LPO; LTF; MPO; PLA2G2E; TF; TNFRSF10A; TNFRSF10B	Cyclooxygenase inhibitor	4495
salubrinal	HT29	down	-0.203726	EIF2S1; SLC6A9	Eukaryotic translation initiation factor inhibitor	5717801
trimebutine	VCAP	down	-0.203717	CACNA1C; CACNA1D; CACNA1F; CACNA1G; CACNA1H; CACNA1I; CACNA1S; CACNB1; CACNB2; CACNB3; CACNB4; CHRM1; CHRM4; KCNMA1; KCNMB1; KCNMB2; KCNMB3; KCNMB4; KCNN1; KCNN2; KCNN3; KCNN4; OPRM1	Opioid receptor agonist	5388977
6-aminochrysene	A549	down	-0.203713		Transferase inhibitor	17534
febuxostat	VCAP	down	-0.203622	AOX1	Xanthine oxidase inhibitor	134018
linoleamide	HA1E	down	-0.203515	SOAT1; SOAT2	ACAT inhibitor	6435901
UB-165	VCAP	down	-0.203475	CHRNA3; CHRNA4; CHRNB2	Acetylcholine receptor agonist	4694339
quizartinib	ASC	down	-0.20347	CSF1R; DDR1; FLT3; FLT4; KIT; PDGFRA; PDGFRB; RET	FLT3 inhibitor	24889392
SR-27897	NEU	down	-0.203255	CCKAR	CCK receptor antagonist	122077
CGP-52432	HCC515	down	-0.203211	GABBR1; GABBR2	GABA receptor antagonist	132252
benperidol	NEU	down	-0.203184		Dopamine receptor antagonist	16363
cilostamide	MCF7	down	-0.203086	PDE3A; PDE3B	Phosphodiesterase inhibitor	2753
ALX-5407	MCF7	down	-0.202904	SLC6A9	Glycine transporter inhibitor	6604909
CP-93129	A549	down	-0.202902	HTR1B	Serotonin receptor agonist	124007
acitretin	NEU	down	-0.202885	CRABP1; RARA; RARB; RARG; RBP1; RXRA; RXRB; RXRG; STAT3	Retinoid receptor agonist	5284513
NU-1025	VCAP	down	-0.202842	PARP1	DNA dependent protein kinase inhibitor; PARP inhibitor	63306
KU-C103871	A549	down	-0.202798	SMAD3	GSP agonist	44543525
hydroxycholesterol	A549	down	-0.202779	ABCA1; NR1H2; NR1H3	LXR agonist	73707416
nifekalant	PC3	down	-0.202686		Potassium channel blocker	122188
phenothiazine	HA1E	down	-0.202663		Dopamine receptor antagonist	71014
chloroxine	ASC	down	-0.202662	OPRK1	Opioid receptor antagonist	2722
CGP-12177	VCAP	down	-0.20266	ADRB1; ADRB2; ADRB3	Adrenergic receptor agonist	2687
oxibendazole	VCAP	down	-0.202557	TUBB; TUBB4B	Tubulin inhibitor	4622
tetrahydrobiopterin	VCAP	down	-0.202496	CAV1; DBH; DDC; DNM2; LYPLA1; NOS3; NOSIP; NOSTRIN; PAH; PCBD1; PRKG2; PTS; QDPR; SPR; TAT; TH; TPH1; TPH2; WASL; ZDHHC21	Nitric oxide stimulant; Nitric oxide synthase stimulant; Phenylalanine 4-hydroxylase stimulant	53484654
cromakalim	VCAP	down	-0.202329	ABCC9; KCNJ5; KCNJ8	Potassium channel activator	71191
benzonatate	NPC	down	-0.202244	SCN5A	Local anesthetic	7699
evodiamine	HCC515	down	-0.20221	TRPV1	ATPase inhibitor; TRPV agonist	151289
SU-1498	NEU	down	-0.202209	ERBB2; KDR	VEGFR inhibitor	5941539
BD-1008	NPC	down	-0.202196		Sigma receptor antagonist	126388
KU-C103443N	PC3	down	-0.20219		CDC inhibitor; Rho associated kinase inhibitor	13927312
lapatinib	MCF7	down	-0.202124	CYP3A5; EGFR; ERBB2; ERBB4	EGFR inhibitor; ErbB2 inhibitor	208908
moxonidine	ASC	down	-0.202075	ADRA2B; ADRA2C; NISCH	Imidazoline receptor agonist	4810
ITE	PHH	down	-0.202048	AHR	Aryl hydrocarbon receptor agonist	4668801
beta-CCP	A549	down	-0.202038	GABRG2; IDO1	Indoleamine 2,3-dioxygenase inhibitor	123662
ivachtin	VCAP	down	-0.202019	CASP3	Caspase inhibitor	11201705
BH3I-1	ASC	down	-0.20173	BCL2	BCL inhibitor	6090108
PNU-22394	VCAP	down	-0.201711	MAOA; MAOB	Serotonin receptor agonist	27559
temozolomide	HT29	down	-0.201711	MGMT; MLH1; TOP2A	DNA alkylating agent	5394
GR-32191	SKB	down	-0.201703	TBXA2R	Thromboxane receptor antagonist	6918030
MRS-1845	SKB	down	-0.201671	ORAI1	Calcium channel blocker	5202074
naftidrofuryl	VCAP	down	-0.201627		Adrenergic receptor antagonist	4417
terguride	SKB	down	-0.201444	ADRA1A; ADRA2B; ADRA2C; DRD3; DRD4; HTR1B; HTR1D; HTR2B; PRL	Dopamine receptor agonist; Serotonin receptor antagonist	11957722
betaxolol	ASC	down	-0.2014	ADRB1; ADRB2	Adrenergic receptor antagonist	2369
GW-4064	ASC	down	-0.201366	NR1H4	FXR agonist	9893571
pyrazinamide	PC3	down	-0.201347	EPX; FASN; LPO; MPO	Fatty acid synthase inhibitor	1046
toltrazuril	A549	down	-0.201239		Antiprotozoal	68591
dihydroergotamine	HA1E	down	-0.201092	HTR1B; HTR1D; HTR1E; HTR1F; HTR2B; HTR7	Serotonin receptor agonist	10531
lupanine	VCAP	down	-0.201074	INS	Sodium channel blocker	91471
benzthiazide	PC3	down	-0.201066	CA1; CA12; CA4; CA9; SLC12A3	Carbonic anhydrase inhibitor	2343
BP-554	MCF7	down	-0.20095		Serotonin receptor agonist	134117
SR-59230A	NEU	down	-0.200889	ADRB1; ADRB2; ADRB3	Adrenergic receptor antagonist	5311452
nicergoline	VCAP	down	-0.200797	ADRA1A	Adrenergic receptor antagonist	34040
lavendustin-c	SKB	down	-0.20078	CAMK2A; EGFR; SRC	EGFR inhibitor	3896
huperzine-a	HT29	down	-0.200725	ACHE	Acetylcholinesterase inhibitor	1253
UCL-2077	NPC	down	-0.200689		Slow after hyperpolarization channel blocker	24868317
gingerol	A549	down	-0.200597		Nitric oxide synthase inhibitor	442793
dienestrol	PC3	down	-0.200583	ESR1; SHBG	Estrogen receptor agonist	667476
oxybenzone	SKB	down	-0.200583	AR; ESR2; LIPE; PGR	Lipase inhibitor	4632
17-hydroxyprogesterone-caproate	MCF7	down	-0.200578	CYP1A2; CYP2B6; CYP3A5; PGR	progesterone receptor agonist	5702072
clobenpropit	ASC	down	-0.200534	HRH1; HRH2; HRH3; HRH4	Histamine receptor antagonist	2790
lonidamine	A549	down	-0.200362	CFTR; GCK; HK1	Glucokinase inhibitor	39562
cyclopentolate	PC3	down	-0.20032	CHRM1	Acetylcholine receptor antagonist	2905
ZM-323881	A549	down	-0.200313	KDR	VEGFR inhibitor	16759369
mupirocin	MCF7	down	-0.200277	IARS	Isoleucyl-tRNA synthetase inhibitor	446596
epibatidine	A549	down	-0.200223	CHRNA1; CHRNA2; CHRNA3; CHRNA4; CHRNA5; CHRNA6; CHRNA7; CHRNB2; CHRNB3; CHRNB4; CHRND; CHRNE; STXBP5	Acetylcholine receptor agonist	1204
CGS-21680	ASC	down	-0.200204	ADORA1; ADORA2A; ADORA2B; ADORA3	Adenosine receptor agonist	68337842
navitoclax	VCAP	down	-0.200157	BAD; BCL2; BCL2L1; BCL2L2	BCL inhibitor	24978538
isoxsuprine	NPC	down	-0.20012	ADRB2	Adrenergic receptor agonist	3783
fexofenadine	MCF7	down	-0.200064	ABCB1; ABCG2; HRH1; SLCO1A2	Histamine receptor antagonist	3348
meprylcaine	VCAP	up	0.200051		Local anesthetic	4065
pentylenetetrazol	A549	up	0.200053	FOS	GABA receptor antagonist	5917
chromomycin-a3	PHH	up	0.200059		DNA binding agent	73707419
SR-142948	A549	up	0.200091	NTSR1	Neurotensin receptor antagonist	5311451
pindolol	A549	up	0.200103	ADRB1; ADRB2; ADRB3; HTR1B; HTR2B	Adrenergic receptor antagonist; Serotonin receptor antagonist	4828
GW-311616	NPC	up	0.200159	ELANE	Leukocyte elastase inhibitor	44483335
mafenide	MCF7	up	0.200182	CA12; CA14; CA4; CA6; CA9	Carbonic anhydrase inhibitor	67313
immethridine	HCC515	up	0.200248	HRH3	Histamine receptor agonist	9989505
carvedilol	A549	up	0.20026	ADRA1A; ADRA1B; ADRA1D; ADRA2B; ADRA2C; ADRB1; ADRB2; ADRB3; CYP2E1; GJA1; HIF1A; KCNH2; KCNJ4; NDUFC2; NPPB; RYR2; SELE; VCAM1; VEGFA	Adrenergic receptor antagonist	2585
dinoprostone	VCAP	up	0.200345	CATSPER1; CATSPER2; CATSPER3; CATSPER4; PTGDR; PTGDR2; PTGER1; PTGER2; PTGER3; PTGER4; PTGFR; TBXA2R	Prostanoid receptor agonist	5280360
doxylamine	A549	up	0.200355	CHRM1; HRH1; NR1I3	Histamine receptor antagonist	3162
epirizole	HCC515	up	0.200398		Cyclooxygenase inhibitor	3242
GW-9662	SKB	up	0.200418	NCOA2; PPARG; RXRA	PPAR receptor antagonist	644213
RHC-80267	A549	up	0.200446	DAGLA; DAGLB; LIPC; LIPE; LIPG	Triacylglycerol lipase inhibitor	5063
suloctidil	NPC	up	0.200455		Adrenergic receptor antagonist	5354
PF-562271	PC3	up	0.200466	PTK2; PTK2B	Focal adhesion kinase inhibitor	11713159
thiethylperazine	HCC515	up	0.200486	DRD1; DRD4	Dopamine receptor antagonist	5440
SU-1498	A549	up	0.2005	ERBB2; KDR	VEGFR inhibitor	5941539
piretanide	HCC515	up	0.200554	SLC12A1; SLC12A2	Glucocorticoid receptor agonist	4849
nimodipine	SKB	up	0.200673	AHR; CACNA1C; CACNA1D; CACNA1F; CACNA1S; CACNB1; CACNB2; CACNB3; CACNB4; CFTR; NR3C2	Calcium channel blocker	4497
JNK-9L	ASC	up	0.200702	MAPK8	JNK inhibitor	59588070
MLN-8054	VCAP	up	0.200705	AURKA	Aurora kinase inhibitor; Mitotic inhibitor; Protein kinase inhibitor	11712649
arachidonamide	HA1E	up	0.200788	CNR1; CNR2	Cannabinoid receptor agonist	5283393
JAK3-inhibitor-I	VCAP	up	0.200802		JAK inhibitor	24140566
ABT-737	VCAP	up	0.200841	BAD; BCL2; BCL2L1; BCL2L2	BCL inhibitor	11228183
mirin	A549	up	0.20092	MRE11A	MRE11A exonuclease inhibitor	1206243
withaferin-a	SKB	up	0.20096	ACHE; BCHE; IKBKB	IKK inhibitor	73707417
fenofibrate	HA1E	up	0.20097	ABCD2; ABCD3; ABCD4; APOA1; APOB; APOC3; APOE; CCL2; CETP; CRAT; CRP; CYP2C8; CYP2C9; LPL; MMP25; NR1I2; PPARA; PPARD; PPARG; SERPINE1; SREBF2; VCAM1	PPAR receptor agonist	3339
arcyriaflavin-a	NPC	up	0.200985	CCND1; CCNE1; CDK2; CDK4	CDK inhibitor	5327723
selumetinib	MCF7	up	0.201032	MAP2K1; MAP2K2	MEK inhibitor	10127622
SNS-314	A549	up	0.201039	AURKA; AURKB; AURKC	Aurora kinase inhibitor	24995524
BAX-channel-blocker	HA1E	up	0.201099	BAX	Cytochrome C release inhibitor	2729027
isotretinoin	PHH	up	0.201113	CYP2B6; CYP2C8; CYP3A5; CYP3A7; NR2C2; PPARD; RARA; RARB; RARG; RORB; RORC	Retinoid receptor agonist	5282379
methoprene-acid	HA1E	up	0.201181	NCOA2; NR1H3; RXRA; RXRB	Retinoid receptor agonist	5353760
NGB-2904	PC3	up	0.201202	DRD3	Dopamine receptor antagonist	9891901
PNU-96415E	A549	up	0.201272		Dopamine receptor antagonist	9909648
auranofin	HT29	up	0.201384	IKBKB; PRDX5; TRPA1; TXNRD1; TXNRD2	NFkB pathway inhibitor	0
BIBX-1382	HA1E	up	0.201428	EGFR; ERBB2	EGFR inhibitor; Tyrosine kinase inhibitor	6918508
clomethiazole	A549	up	0.201447		GABA receptor antagonist; GABA receptor modulator	10783
SKF-83566	MCF7	up	0.201481	DRD1	Dopamine receptor antagonist	1243
AZD-8055	SKBR3	up	0.201485	MTOR	MTOR inhibitor	25262965
paclitaxel	NPC	up	0.201499	ABCB1; BCL2; CYP2C8; KIF11; KIF1A; KIF1B; KIF1C; KIF5B; MAP2; MAP4; MAPT; NDC80; NR1I2; NUF2; TLR4; TUBB; TUBB1	Tubulin inhibitor	4666
dipropyl-dopamine	A549	up	0.201543		Dopamine receptor agonist	NotFound
malonoben	NPC	up	0.201635	EGFR	Protein tyrosine kinase inhibitor	16759147
NU-7026	NPC	up	0.201638	PRKDC	DNA dependent protein kinase inhibitor; MTOR inhibitor; PI3K inhibitor	9860529
PHA-793887	PC3	up	0.201687	CCND1; CCNE1; CDK1; CDK2; CDK4; CDK5; CDK7; CDK9	CDK inhibitor	46191454
ALW-II-38-3	MDAMB231	up	0.201708	DDR1; EPHA2; EPHA4; EPHB2; EPHB4; EPHB6	Ephrin inhibitor	24880028
boldine	VCAP	up	0.201732	CHRNA4; CHRNB2; DRD1	Acetylcholine receptor antagonist; Dopamine receptor antagonist	10154
tamoxifen	CD34	up	0.201772	ABCB1; ABCG2; AR; BGLAP; CCND1; CTSD; CYP2C9; CYP3A5; EBP; EBPL; ERBB2; ESR1; ESR2; ESRRG; FMO1; FMO2; FMO3; FMO4; FMO5; GPER1; IGFBP5; KCNH2; NCOR1; NCOR2; NR1I2; ODC1; PRKCA; PRKCB; PRKCE; PRKCG; PRKCI; PRKCZ; SHBG; TGFA; UGT1A4	Estrogen receptor antagonist; Selective estrogen receptor modulator (SERM)	2733526
CGS-21680	HCC515	up	0.201794	ADORA1; ADORA2A; ADORA2B; ADORA3	Adenosine receptor agonist	68337842
acarbose	SKB	up	0.20181	AMY2A; GAA; HBA1; MGAM; SI	Glucosidase inhibitor	41774
herniarin	ASC	up	0.20186	ACHE; CA1; CA12; CA14; CA4; CA6; CA9	Acetylcholinesterase inhibitor	10748
oxybuprocaine	NPC	up	0.20191	SCN10A	Local anesthetic	4633
calmidazolium	SKB	up	0.201949	ATP2B1; PDE1A	Calcium channel blocker; Calmodulin antagonist	2531
androstanol	VCAP	up	0.202045	NR1I3	CAR antagonist	449196
medrysone	ASC	up	0.202051	NR3C1	Glucocorticoid receptor agonist	5702081
rutin	SKB	up	0.202066	AKR1B1; AKR1C3; CBR1; F10	Antioxidant; Capillary stabilizing agent; Nitric oxide scavenger	5293655
chlorphenamine	HCC515	up	0.202141	HRH1; SLC6A2; SLC6A3; SLC6A4	Histamine receptor antagonist	2725
mephentermine	A549	up	0.202148	ADRA1A; ADRA1B; ADRA1D; ADRA2B; ADRA2C; ADRB1; ADRB2; ADRB3	Adrenergic receptor agonist	3677
JAK3-inhibitor-I	MCF7	up	0.202194		JAK inhibitor	24140566
tenoxicam	A549	up	0.202203		Cyclooxygenase inhibitor	54677971
siguazodan	HA1E	up	0.202222	PDE3A	Phosphodiesterase inhibitor	72124
alrestatin	ASC	up	0.202258	AKR1B1	Aldose reductase inhibitor	2120
PD-158780	A549	up	0.202277	EGFR	EGFR inhibitor	4707
DMP-543	PC3	up	0.202277		Acetylcholine release stimulant	9887884
telenzepine	A549	up	0.202315	CHRM1	Acetylcholine receptor antagonist	5387
flupentixol	A549	up	0.20234	ADRA1A; CHRM1; DRD1; DRD3	Dopamine receptor antagonist	5281881
7-nitroindazole	A549	up	0.20242	NOS1; NOS2; NOS3	nitric oxide synthase inhibitor	1893
glipizide	A549	up	0.202501	ABCC8; CYP2C9; KCNJ10; KCNJ11; PPARG	Sulfonylurea	3478
OBAA	VCAP	up	0.202518	PLA2G1B	Phospholipase inhibitor	5353842
xaliproden	ASC	up	0.202528	MAPK3	Serotonin receptor agonist	128919
topotecan	MCF7	up	0.202555	ABCB1; ABCG2; TOP1; TOP1MT	Topoisomerase inhibitor	5515
ibudilast	A549	up	0.202606	CYSLTR1; IL1B; IL6; MIF; PDE10A; PDE11A; PDE3A; PDE4A; PDE4B; PDE4C; PDE4D; PDE5A; TLR4	Leukotriene receptor antagonist; Phosphodiesterase inhibitor	3671
loperamide	SKB	up	0.202637	CACNA1A; CALM1; CALM2; CALM3; CYP2B6; CYP2C8; NPR2; NR1I3; OPRD1; OPRK1; OPRM1; POMC	Opioid receptor agonist	71420
KI-16425	SKB	up	0.20266	LPAR1; LPAR3	Lysophosphatidic acid receptor antagonist	10367662
ranolazine	HA1E	up	0.20267	SCN10A; SCN5A; SCN9A; SLC22A2	Sodium channel blocker	56959
7,8-dihydro-L-biopterin	VCAP	up	0.20274	NOS2; PAH; PCBD1; SPR; TH; TPH1	Dihydroneopterin aldolase inhibitor	71684472
rimcazole	SKB	up	0.202741	SIGMAR1	Sigma receptor antagonist	5072
SC-68376	ASC	up	0.202936	MAPK14	p38 MAPK inhibitor	5174
CL-82198	PHH	up	0.202999	MMP13	Metalloproteinase inhibitor	2777
FPL-55712	ASC	up	0.203005		Leukotriene receptor antagonist	105007
AZD-6482	BT20	up	0.203048	PIK3CA; PIK3CB; PIK3CD; PIK3CG	PI3K inhibitor	44137675
ML-7	VCAP	up	0.203129	MYLK	Myosin light chain kinase inhibitor	4216
RG-14620	VCAP	up	0.203147	EGFR	EGFR inhibitor	5926218
emetine	HUH7	up	0.203163	MRPS7; RPS11; RPS12; RPS13; RPS14; RPS15; RPS15A; RPS16; RPS19; RPS2; RPS20; RPS21; RPS23; RPS24; RPS25; RPS27; RPS27L; RPS28; RPS29; RPS3; RPS3A; RPS5; RPS6; RPS7; RPS8; RPSA; RPSAP58; RSRC1	Protein synthesis inhibitor	10219
zuclopenthixol	VCAP	up	0.203188	ADRA1A; DRD1; HRH1	Dopamine receptor antagonist	5311507
GSK-1059615	HS578T	up	0.203238	PIK3CA; PIK3CG	PI3K inhibitor	23658330
terfenadine	SKB	up	0.203358	CHRM1; CHRM4; CHRM5; HRH1; KCNH1; KCNH2	Histamine receptor antagonist	5405
busulfan	MCF7	up	0.203363	GSTA1	DNA inhibitor	2478
dephostatin	VCAP	up	0.203394	PTPN1; PTPN6	Tyrosine phosphatase inhibitor	2990
desoxypeganine	SKB	up	0.203397	ACHE; MAOA	Acetylcholinesterase inhibitor; Monoamine oxidase inhibitor	442894
L-755507	NPC	up	0.203434	ADRB1; ADRB2; ADRB3	Adrenergic receptor agonist	9829836
PI-103	PC3	up	0.203449	MLST8; MTOR; PIK3C2B; PIK3C2G; PIK3C3; PIK3CA; PIK3CB; PIK3CD; PIK3CG; PIK3R1; PRKDC	MTOR inhibitor; PI3K inhibitor	9884685
7,8-dihydro-L-biopterin	A549	up	0.203519	NOS2; PAH; PCBD1; SPR; TH; TPH1	Dihydroneopterin aldolase inhibitor	71684472
desoxycortone	VCAP	up	0.203534	NR3C1; NR3C2	Mineralocorticoid receptor agonist	73707523
vincamine	A549	up	0.203572	CHRM1; CHRM4	Adrenergic receptor antagonist	15376
PU-H71	NPC	up	0.203589	HSP90AA1	HSP inhibitor	9549213
enrofloxacin	VCAP	up	0.203604		Bacterial DNA gyrase inhibitor	71188
JNK-9L	A549	up	0.203633	MAPK8	JNK inhibitor	59588070
torin-2	MDAMB231	up	0.203635	MTOR	MTOR inhibitor	51358113
acyclovir	MCF7	up	0.203658	DCK; PNP; SLC22A6; SLC22A7; SLC22A8	DNA polymerase inhibitor	2022
CGK-733	NPC	up	0.203677	ATM; ATR	ATR kinase inhibitor	6605258
guanabenz	HCC515	up	0.2037	ADRA2B; ADRA2C	Adrenergic receptor agonist	3517
pyrazolanthrone	NPC	up	0.203707	LRRK2; MAPK10; MAPK8; MAPK8IP1; MAPK9; TTK	JNK inhibitor	8515
ER-27319	PC3	up	0.203714		Mediator release inhibitor; SYK inhibitor	9799509
pirarubicin	SKB	up	0.203743	ABCB1; TOP2A	Topoisomerase inhibitor	11296583
canertinib	SKBR3	up	0.203749	AKT1; EGF; EGFR; ERBB2; ERBB4	EGFR inhibitor	156414
AT-9283	HCC515	up	0.203817	ABL1; AURKA; AURKB; BCR; FLT3; JAK2; RPS6KA6; STK17A	ABL inhibitor; Aurora kinase inhibitor; BCR-ABL kinase inhibitor; FLT3 inhibitor; JAK inhibitor; Mitotic inhibitor; Protein kinase inhibitor	11696609
AM-404	HA1E	up	0.203843	CNR1; CNR2; FAAH; TRPV1	Cyclooxygenase inhibitor; FAAH inhibitor; TRPV antagonist	6604822
tacedinaline	HT29	up	0.203857	HDAC1	HDAC inhibitor	2746
salbutamol	PC3	up	0.20387	ADCY10; ADRB1; ADRB2; ADRB3	Adrenergic receptor agonist	2083
MRS-1845	MCF7	up	0.203912	ORAI1	Calcium channel blocker	5202074
auranofin	A549	up	0.203957	IKBKB; PRDX5; TRPA1; TXNRD1; TXNRD2	NFkB pathway inhibitor	0
PP-2	HCC515	up	0.204017	ABL1; LCK; LYN; RIPK2; SRC	SRC inhibitor	4878
talampicillin	VCAP	up	0.204046		Bacterial cell wall synthesis inhibitor	71447
BMS-345541	PHH	up	0.20406	CHUK; IKBKB	IKK inhibitor	9813758
hexylcaine	HCC515	up	0.204124	SCN10A; SCN5A	Sodium channel blocker	10770
tyrphostin-AG-1288	SKB	up	0.204129	COMT	TNF production inhibitor	3856780
orlistat	A549	up	0.20416	CNR1; DAGLA; DAGLB; FASN; LIPF; LPL; PNLIP	Lipase inhibitor	3034010
U-99194	HA1E	up	0.204184	DRD3	Dopamine receptor antagonist	11957713
imipramine	HEK293T	up	0.204195	ADRA1A; ADRA1B; ADRA1D; CHRM1; CHRM4; CHRM5; DRD1; FMO1; HRH1; HTR6; HTR7; KCND2; KCND3; KCNH1; KCNH2; ORM2; SLC22A3; SLC6A2; SLC6A3; SLC6A4	Norepinephrine reuptake inhibitor; Serotonin reuptake inhibitor	3696
avrainvillamide-analog-5	HT29	up	0.20427	NPM1	nucleophosmin inhibitor	73707610
EXO-1	HA1E	up	0.204279		ARF inhibitor	310557
nortriptyline	VCAP	up	0.204284	ADRA1A; ADRA1B; ADRA1D; ADRA2B; ADRA2C; ADRB1; ADRB2; ADRB3; CHRM1; CHRM4; CHRM5; HRH1; HTR6; KCNJ10; PGRMC1; PIK3CD; SIGMAR1; SLC6A2; SLC6A4	Tricyclic antidepressant	441358
diethylcarbamazine	ASC	up	0.204297	ALOX5	Lipoxygenase inhibitor	3052
MY-5445	PHH	up	0.20433	PDE5A	Phosphodiesterase inhibitor; Platelet aggregation inhibitor	1348
digoxin	HCC515	up	0.204337	ABCB1; ABCG2; ATP1A1; RORC; SLCO1B3; SLCO4C1	ATPase inhibitor	30322
mexiletine	VCAP	up	0.204344	AHR; CYP2B6; CYP2E1; KCNK2; KCNK3; SCN4A; SCN5A	Sodium channel blocker	4178
apigenin	MCF7	up	0.204349	AKR1B1; AR; CDK6; CFTR; CYP19A1; CYP1A2; CYP1B1; HSD17B1; MAOA; ODC1; TNKS2	Casein kinase inhibitor; Cell proliferation inhibitor; Cytochrome P450 inhibitor	5280443
hydroquinidine	A549	up	0.204352	KMT2A; PSIP1	Antiarrhythmic	45479756
CDC	A549	up	0.204372	ALOX12; ALOX5	Lipoxygenase inhibitor	14840979
doxorubicin	HA1E	up	0.20439	CHD1; NOLC1; TOP2A	Topoisomerase inhibitor	31703
PI-828	NPC	up	0.204414		PI3K inhibitor	25181195
angiogenesis-inhibitor	ASC	up	0.20443	EGFR	Angiogenesis inhibitor	2812173
metaxalone	A549	up	0.204543		Muscle relaxant	15459
physostigmine	A549	up	0.204573	ACHE; BCHE; CHRNA4; CHRNB2	Acetylcholinesterase inhibitor; Cholinesterase inhibitor	16212981
AKT-inhibitor-1-2	PC3	up	0.204583	AKT1; AKT2; AKT3	AKT inhibitor	10196499
SB-203580	BT20	up	0.204612	AKT1; ALOX5; CHEK1; CYP2D6; CYP3A4; GAK; GSK3B; LCK; MAPK10; MAPK11; MAPK12; MAPK14; MAPK8; MAPK9; PRKCA; RAF1; RIPK2; ROCK1; RPS6KB1; SGK1; SRC; TNF	p38 MAPK inhibitor	176155
AZD-8055	HT29	up	0.204816	MTOR	MTOR inhibitor	25262965
WZ-4-145	MDAMB231	up	0.204823	CSF1R; DDR1; EGFR; PDGFRA; TIE1	EGFR inhibitor	73707531
saquinavir	A549	up	0.204935	CYP3A4; CYP3A5	HIV protease inhibitor	441243
rhamnetin	PC3	up	0.204967	ALOX5; MAPK8	HDAC inhibitor	5281691
tacrolimus	NPC	up	0.204995	ABCB1; ABCG2; CYP3A5; CYP3A7; FKBP1A; FKBP2; FKBP4; IFNG; IL10; IL2; IL2RA; IL4; NFATC1; NFATC2; NFATC3; PPP3CA; PPP3CB; PPP3CC; PPP3R1; PPP3R2	Calcineurin inhibitor	24140138
anastrozole	A549	up	0.205002	CYP19A1	Aromatase inhibitor	2187
APHA-compound-8	SKB	up	0.205047	HDAC8	HDAC inhibitor	10379137
isradipine	FIBRNPC	up	0.205082	CACNA1C; CACNA1D; CACNA1F; CACNA1H; CACNA1S; CACNA2D1; CACNA2D2; CACNB2	Calcium channel blocker	3784
prochlorperazine	A549	up	0.205095	DRD1; DRD3; DRD4; S100A4	Dopamine receptor antagonist	4917
SYK-inhibitor	BT20	up	0.205114		SYK inhibitor	6419747
pheniramine	VCAP	up	0.205134	HRH1; NR1I3	Histamine receptor antagonist	4761
L-741742	MCF7	up	0.205142	DRD3; DRD4; SCN1A; SCN3A	Dopamine receptor antagonist	133008
GW-405833	A549	up	0.205157	CNR2	Cannabinoid receptor agonist	9911463
xanthohumol	PHH	up	0.205198	CYP19A1; VCP	ATPase inhibitor	639665
PU-H71	SKB	up	0.205238	HSP90AA1	HSP inhibitor	9549213
fosinopril	VCAP	up	0.20527	ABCG2; ACE	ACE inhibitor	6708482
lamotrigine	HCC515	up	0.20534	ADORA1; ADORA2A; ADRB1; CACNA1E; CHRM4; CHRM5; DRD1; GABRA2; GABRA3; GABRA4; GABRA5; GABRA6; GABRB1; GABRB2; GABRB3; GABRD; GABRE; GABRG1; GABRG2; GABRG3; GABRP; GABRQ; HTR3A; OPRK1; SCN10A; SCN11A; SCN1A; SCN2A; SCN3A; SCN4A; SCN5A; SCN7A; SCN8A; SCN9A	Serotonin receptor antagonist; Sodium channel blocker	3878
ilomastat	A549	up	0.205341	ACAN; ADAM28; MMP1; MMP12; MMP13; MMP14; MMP2; MMP3; MMP8; MMP9	Matrix metalloprotease inhibitor	132519
byssochlamic-acid	HA1E	up	0.205381		Mycotoxin	164723
NNC-55-0396	VCAP	up	0.205407	CATSPER1; CATSPER2; CATSPER3; CATSPER4	T-type calcium channel blocker	9957280
SRC-kinase-inhibitor-I	A549	up	0.205449	CSK; LCK; RIPK2	SRC inhibitor	1474853
PHA-665752	NPC	up	0.20549	BMP2K; CAMKK1; CAMKK2; DDR1; GRK7; HIPK1; HIPK3; MAP3K19; MAP4K5; MET; SRPK1; TAOK3	c-Met inhibitor	10461815
5-iodotubercidin	ASC	up	0.205502	ADK; CSNK1G2; DOT1L; GSG2; HASPIN; LRRK2; MAPK3	Adenosine kinase inhibitor	1830
chlorphenamine	A549	up	0.205532	HRH1; SLC6A2; SLC6A3; SLC6A4	Histamine receptor antagonist	2725
RU-24969	HCC515	up	0.205556	HTR1B; HTR1D; HTR2B; HTR5A; HTR6	Serotonin receptor agonist	108029
prothionamide	PHH	up	0.205588		Mycobacterium tuberculosis enoyl-[acyl-carrier-protein] reductase [NADH] (inhA) inhibitor	666418
saracatinib	MCF10A	up	0.205597	ABL1; ABL2; LCK; SRC; YES1	SRC inhibitor	10302451
papaverine	VCAP	up	0.205607	PDE10A; PDE4B; PDE5A	Phosphodiesterase inhibitor	6084
ZSTK-474	SKBR3	up	0.205733	PIK3CA; PIK3CB; PIK3CD; PIK3CG	PI3K inhibitor	11647372
MMPX	VCAP	up	0.205736		Phosphodiesterase inhibitor	155806
NVP-AUY922	HT29	up	0.205737	HSP90AA1; HSP90AA2; HSP90AB1; HSP90B1; TRAP1	HSP inhibitor	10096043
oxalomalic-acid	SKB	up	0.20575	ACO1; IDH1	Isocitrate dehydrogenase inhibitor	439620
mephentermine	HA1E	up	0.205848	ADRA1A; ADRA1B; ADRA1D; ADRA2B; ADRA2C; ADRB1; ADRB2; ADRB3	Adrenergic receptor agonist	3677
tremulacin	A549	up	0.205899		Lipoxygenase inhibitor	442544
calyculin	PC3	up	0.205938	PPP1CA; PPP1CC; PPP2CA	Protein phosphatase inhibitor	5311365
ellipticine	PHH	up	0.205986	TOP2A; TOP2B	Topoisomerase inhibitor	3213
ER-27319	NPC	up	0.206049		Mediator release inhibitor; SYK inhibitor	9799509
bergenin	MCF7	up	0.206079	PTPN1	Interleukin inhibitor	66065
trichostatin-a	A375	up	0.206264	HDAC1; HDAC10; HDAC2; HDAC3; HDAC4; HDAC5; HDAC6; HDAC7; HDAC8; HDAC9	CDK activator; HDAC inhibitor; ID1 inhibitor	444732
IKK-2-inhibitor-V	SKB	up	0.206288	IKBKB	IKK inhibitor; NFkB pathway inhibitor	5081913
HTMT	PC3	up	0.206321	HRH4	Histamine receptor agonist	124846
L-750667	MCF7	up	0.206323	DRD4	Dopamine receptor antagonist	6603897
nemonapride	HCC515	up	0.20633	DRD3; DRD4	Dopamine receptor antagonist	4452
phenazopyridine	VCAP	up	0.206336	SCN1A	Local anesthetic	8691
etodolac	A549	up	0.206347	RXRA; TRPV1	Cyclooxygenase inhibitor	73707528
idarubicin	MCF7	up	0.206349	ABCG2; TOP2A	Topoisomerase inhibitor	42594
A-443644	VCAP	up	0.206363	AKT1; AKT2; AKT3; CDC42BPB; GSK3B; PHKG1; PKIA; PRKACA	AKT inhibitor	10172943
2-(4-methoxybenzylthio)-6-methylpyrimidin-4-ol	A549	up	0.206376	MMP13	Matrix metalloprotease inhibitor	716696
guggulsterone	ASC	up	0.206396	AR; ESR1; IKBKB; NR1H4; NR1I2; NR3C1; NR3C2; PGR	Cholesterol inhibitor; Estrogen receptor agonist; FXR antagonist; IKK inhibitor; Pregnane X receptor agonist; Progesterone receptor agonist	73707425
phenacetin	ASC	up	0.206409	CYP2A6	Cyclooxygenase inhibitor	4754
herniarin	HCC515	up	0.206417	ACHE; CA1; CA12; CA14; CA4; CA6; CA9	Acetylcholinesterase inhibitor	10748
CP-93129	HCC515	up	0.206444	HTR1B	Serotonin receptor agonist	124007
talampicillin	SKB	up	0.206461		Bacterial cell wall synthesis inhibitor	71447
AM-251	A549	up	0.206487	CNR1; GPR18; GPR55	Cannabinoid receptor antagonist	2125
AM-404	HCC515	up	0.206488	CNR1; CNR2; FAAH; TRPV1	Cyclooxygenase inhibitor; FAAH inhibitor; TRPV antagonist	6604822
HNHA	ASC	up	0.206617	HDAC1	HDAC inhibitor	16126782
amiloride	HA1E	up	0.206622	ADCY10; AOC1; ASIC1; ASIC2; ASIC3; ASIC4; PKD2; PKD2L1; PLAT; PLAU; SCNN1A; SCNN1B; SCNN1D; SCNN1G; SLC9A1; SLC9A2; SLC9A3; TRPC7; TRPV2	Sodium channel blocker	16231
tadalafil	ASC	up	0.206659	PDE11A; PDE5A	Phosphodiesterase inhibitor	110635
rescinnamine	ASC	up	0.206791	ACE	ACE inhibitor	5280954
CGP-60474	SKB	up	0.206857	CDK1; CDK2	CDK inhibitor	644215
ZD-7155	HCC515	up	0.207004	AGTR1	Angiotensin receptor antagonist	4673492
ryuvidine	ASC	up	0.207111	CDK2; CDK4	Histone lysine methyltransferase inhibitor	481747
L-161982	VCAP	up	0.207116	PTGER4	Angiotensin receptor antagonist; Prostanoid receptor antagonist	9961192
nefazodone	A549	up	0.207122	ADRA1A; ADRA1B; CYP3A4; CYP3A5; CYP3A7; KCNH2; SLC6A2; SLC6A3; SLC6A4	Adrenergic inhibitor; Norepinephrine reuptake inhibitor; Serotonin receptor antagonist; Serotonin reuptake inhibitor	54911
cytochalasin-b	HCC515	up	0.207148	ACTB	Microtubule inhibitor	5311281
KI-16425	PC3	up	0.207155	LPAR1; LPAR3	Lysophosphatidic acid receptor antagonist	10367662
ER-27319	PHH	up	0.207163		Mediator release inhibitor; SYK inhibitor	9799509
salsolinol	VCAP	up	0.207168		Monoamine oxidase inhibitor; Tyrosine hydroxylase inhibitor	54456
GSK-429286A	MCF7	up	0.207198	ROCK1	Rho associated kinase inhibitor	11373846
NSC-632839	NPC	up	0.207211	SENP2; USP1; USP2; USP7	Ubiquitin specific protease inhibitor	6477762
SR-95639A	ASC	up	0.207214	CHRM1	Acetylcholine receptor agonist	195165
tosyllysyl-chloromethyl-ketone	ASC	up	0.207276		Chymotrypsin inhibitor	16760682
marbofloxacin	MCF7	up	0.207301		Bacterial DNA gyrase inhibitor	3726475
amsacrine	A549	up	0.207325	ALB; KCNH2; ORM1; TOP2A; TOP2B	Topoisomerase inhibitor	2179
tyrphostin-AG-494	ASC	up	0.207342	EGFR	EGFR inhibitor	5328771
levonorgestrel	ASC	up	0.207345	AR; CYP2E1; ESR1; PGR; SHBG; SRD5A1	Estrogen receptor agonist; Glucocorticoid receptor antagonist; Progesterone receptor agonist; Progesterone receptor antagonist	13109
SR-59230A	VCAP	up	0.207376	ADRB1; ADRB2; ADRB3	Adrenergic receptor antagonist	5311452
perphenazine	VCAP	up	0.207474	AOX1; CALM1; CALM2; CALM3; DRD1; HRH1; HTR6; HTR7	Dopamine receptor antagonist	4748
mestranol	MCF7	up	0.207476	ESR1	Estrogen receptor agonist	12598376
topotecan	NPC	up	0.207503	ABCB1; ABCG2; TOP1; TOP1MT	Topoisomerase inhibitor	5515
DNQX	VCAP	up	0.207504	GRIA1; GRIK1; GRIN1; GRIN2A; GRIN2B	Glutamate receptor antagonist	3899541
staurosporine	HEPG2	up	0.207511	AURKC; BRSK1; BRSK2; CAMK2B; CAMK2D; CAMKK1; CAMKK2; CDK1; CDK2; CDK5; CHEK1; CHRM1; CHRM4; CLK4; CSK; DAPK1; FER; FGR; FLT4; GPR35; GRK7; GSK3A; GSK3B; HCK; IKBKB; IKBKE; ITK; LCK; LIMK1; LRRK2; MAP2K4; MAP2K6; MAP3K10; MAP3K11; MAP3K2; MAP3K3; MAP3K7; MAP3K9; MAP4K2; MAP4K4; MAP4K5; MAPKAPK2; MARK1; MARK2; MARK3; MARK4; MELK; MINK1; MST4; MYLK; NTRK1; NTRK2; NTRK3; NUAK1; NUAK2; PAK2; PDGFRA; P…	PKC inhibitor	44259
wortmannin	VCAP	up	0.207559	ATM; ATR; MTOR; MYLK; PI4KA; PI4KB; PIK3C2B; PIK3C3; PIK3CA; PIK3CD; PIK3CG; PIK3R1; PIK3R4; PLK1; PLK2; PLK3; PRKDC	PI3K inhibitor	312145
latrunculin-b	PC3	up	0.207645	ACTA1; MKL1; SPIRE2	Actin polymerization inhibitor; Unidentified pharmacological activity	6436219
NVP-AUY922	SKBR3	up	0.207808	HSP90AA1; HSP90AA2; HSP90AB1; HSP90B1; TRAP1	HSP inhibitor	10096043
artemether	PC3	up	0.207836	ATP1A1; CYP2B6; CYP3A5	Antimalarial	68911
dexchlorpheniramine	A549	up	0.207857		Histamine receptor antagonist	5281070
nialamide	MCF7	up	0.207947	COMT; MAOA; MAOB	Monoamine oxidase inhibitor	4472
glycocholic-acid	PC3	up	0.207956	FABP6	Cholesterol inhibitor	10140
SSR-69071	HA1E	up	0.207956	ELANE	Leukocyte elastase inhibitor	9872438
tivozanib	A375	up	0.207973	FLT1; FLT4; KDR; KIT; PDGFRA; PDGFRB	VEGFR inhibitor	9911830
secnidazole	A549	up	0.20803		Acetylcholinesterase inhibitor; Antiprotozoal; Microtubule inhibitor	71815
dofetilide	MCF7	up	0.208031	KCNH1; KCNH2; KCNH5; KCNJ12; KCNK2	Potassium channel blocker	71329
thioproperazine	ASC	up	0.208047	ADRA1A; ADRA1B; DRD1	Dopamine receptor antagonist	9429
GR-127935	VCAP	up	0.208061	HTR1B; HTR1D; HTR1E; HTR1F; HTR2B; HTR6	Serotonin receptor antagonist	107780
lobaric-acid	A549	up	0.208066	PTPN1	Tyrosine phosphatase inhibitor	73157
PHA-793887	HS578T	up	0.208078	CCND1; CCNE1; CDK1; CDK2; CDK4; CDK5; CDK7; CDK9	CDK inhibitor	46191454
phenazone	A549	up	0.208103		Cyclooxygenase inhibitor	2206
daidzein	A549	up	0.208155	ESRRA; ESRRB; ESRRG; TRPC5	Estrogen receptor agonist	5281708
ritanserin	ASC	up	0.208207	ADRA1A; ADRA1B; ADRA1D; CACNA1B; HTR1B; HTR1D; HTR2B; HTR5A; HTR6; HTR7	Serotonin receptor antagonist	5074
acamprosate	MCF7	up	0.208236	GABRA2; GABRA3; GABRA4; GABRA5; GABRA6; GABRB1; GABRB2; GABRB3; GABRD; GABRE; GABRG1; GABRG2; GABRG3; GABRP; GABRQ; GRIN1; GRIN2A; GRIN2B; GRIN2C; GRIN2D; GRIN3A; GRIN3B; GRM5	Glutamate receptor antagonist	73707392
PI-828	PC3	up	0.208258		PI3K inhibitor	25181195
L-750667	SKB	up	0.20826	DRD4	Dopamine receptor antagonist	6603897
palmitoylethanolamide	PHH	up	0.208293	CNR2; GPR119; GPR55	Cannabinoid receptor agonist	4671
SKF-96365	HCC515	up	0.208328	CYP3A4; PKD2; TRPC1; TRPC3; TRPC4; TRPC5; TRPV2	Calcium channel blocker	104955
nimodipine	PC3	up	0.208375	AHR; CACNA1C; CACNA1D; CACNA1F; CACNA1S; CACNB1; CACNB2; CACNB3; CACNB4; CFTR; NR3C2	Calcium channel blocker	4497
cabergoline	SKB	up	0.208381	ADRA1A; ADRA1B; ADRA1D; ADRA2B; ADRA2C; ADRB1; ADRB2; DRD1; DRD3; DRD4; HTR1B; HTR1D; HTR2B; HTR7; PRL	Dopamine receptor agonist	54746
buddleoflavonoloside	HCC515	up	0.208433		Acetylcholinesterase inhibitor	6708769
triptolide	MCF7	up	0.208437	RELA	RNA polymerase inhibitor	16220015
phenylbutyrate	MCF7	up	0.208476	CYP3A5; HDAC1	HDAC inhibitor	4775
nilotinib	VCAP	up	0.208575	ABL1; ABL2; BCR; CYP2B6; CYP2C8; DDR1; DDR2; EPHA2; EPHA4; EPHA5; EPHA8; EPHB1; EPHB2; EPHB3; EPHB4; KIT; MAPK11; MLTK; PDGFRA	ABL inhibitor; BCR-ABL kinase inhibitor	644241
scriptaid	A549	up	0.20865	HDAC1; HDAC2; HDAC3; HDAC4; HDAC5; HDAC6; HDAC7; HDAC8; HDAC9	HDAC inhibitor	5186
tunicamycin	NPC	up	0.208651	GNPTAB	GLCNAC phosphotransferase inhibitor	73438893
dorsomorphin	HT29	up	0.208662	ACVR1; BMPR1A; BMPR1B; EPHA2; FKBP1A; FLT1; FLT3; KDR; LCK; MKNK1; PRKAA1; RPS6KA1; SRC	AMPK inhibitor	11524144
bithionol	ASC	up	0.208744	ESR1; ESR2; GLUD1; GLUD2; MCL1	Autotaxin inhibitor	2406
chlorprothixene	SKB	up	0.208756	CHRM1; CHRM4; CHRM5; DRD1; DRD3; HRH1; HTR2B	Dopamine receptor antagonist	667467
JAK3-inhibitor-VI	VCAP	up	0.208775		JAK inhibitor	9947841
atracurium	MCF7	up	0.208779	CHRNA2	Acetylcholine receptor antagonist	23641207
dioxybenzone	VCAP	up	0.208806	SHBG	Topical sunscreen agent	8569
tenofovir	PC3	up	0.20888		Cytochrome P450 inhibitor; DNA polymerase inhibitor; HIV integrase inhibitor; Reverse transcriptase inhibitor	464205
sirolimus	VCAP	up	0.208942	CCR5; FGF2; FKBP1A; MTOR	MTOR inhibitor	73707374
desoximetasone	HCC515	up	0.20901	NR3C1; PLA2G1B	Glucocorticoid receptor agonist	5311067
tebuthiuron	PC3	up	0.209021		Photosynthesis inhibitor	5383
byssochlamic-acid	VCAP	up	0.209031		Mycotoxin	164723
scriptaid	HCC515	up	0.209072	HDAC1; HDAC2; HDAC3; HDAC4; HDAC5; HDAC6; HDAC7; HDAC8; HDAC9	HDAC inhibitor	5186
pifithrin	VCAP	up	0.209095		Interleukin receptor antagonist	443278
cetraxate	VCAP	up	0.209211	GAST	Mucus protecting agent	34001
SIB-1893	ASC	up	0.209348	GRM4; GRM5	Glutamate receptor antagonist	5311432
OBAA	HA1E	up	0.209356	PLA2G1B	Phospholipase inhibitor	5353842
zileuton	MCF7	up	0.209399	ALOX5	Leukotriene inhibitor; Lipoxygenase inhibitor	60490
phylloquinone	PC3	up	0.209496	BGLAP; GGCX	Gamma carboxylase enzyme; Vitamin K	5280483
CGP-37157	SKB	up	0.209513	SLC8A1	L-type calcium channel blocker; Mitochondrial Na+/Ca2+ exchanger antagonist; Sodium/calcium exchange inhibitor	2688
ketanserin	NPC	up	0.209616	ADRA1A; ADRA1B; ADRA1D; DRD1; HTR1B; HTR1D; HTR1F; HTR2B; HTR5A; HTR7; SLC18A1; SLC18A2	Serotonin receptor antagonist	44246718
ZSTK-474	MDAMB231	up	0.209641	PIK3CA; PIK3CB; PIK3CD; PIK3CG	PI3K inhibitor	11647372
EO-1428	PHH	up	0.209655	MAPK11; MAPK14	p38 MAPK inhibitor	9801969
tozasertib	ASC	up	0.209673	ABL1; ABL2; AURKA; AURKAIP1; AURKB; AURKC; BCR; BMP2K; CDKL2; DDR1; DDR2; EPHA2; EPHB6; FLT3; INCENP; JAK2; LCK; LIMK1; MAP3K19; MAP4K1; MAP4K5; MYLK2; MYLK3; NTRK1; NTRK2; NTRK3; NUAK1; PLK4; RET; RIPK1; ROS1; SLK; SRPK1; TAOK2; TAOK3; TEK; TNK1; TPX2; YES1	Aurora kinase inhibitor; BCR-ABL kinase inhibitor; FLT3 inhibitor; JAK inhibitor	5494449
ketotifen	A549	up	0.209686	HRH1; PDE4A; PDE4B; PDE4C; PDE4D; PDE7A; PDE7B; PDE8A; PDE8B; PGD	Histamine receptor agonist; Histamine receptor ligand; Leukotriene receptor antagonist; Phosphodiesterase inhibitor	3827
RG-14620	HA1E	up	0.209703	EGFR	EGFR inhibitor	5926218
retinol	ASC	up	0.20971	ALDH1A1; ALDH1A2; ALDH1A3; DHRS3; DHRS4; LRAT; NR2C2; RBP1; RBP3; RDH11; RDH12; RDH13; RDH14; RDH5; RDH8; RETSAT; RHO; RLBP1; RXRA; RXRB; RXRG	Retinoid receptor ligand	9904001
OSI-027	NPC	up	0.209804	MTOR	MTOR inhibitor	72698550
tyrphostin-47	HCC515	up	0.209834	EGFR	EGFR inhibitor	5485187
CS-110266	A549	up	0.209862	SLC6A3	Dopamine receptor agonist	123692
tolmetin	VCAP	up	0.20991		Cyclooxygenase inhibitor	5509
semaxanib	NEU	up	0.209919	FLT1; FLT3; KDR; KIT; MET; PDGFRA; PDGFRB; RET	VEGFR inhibitor	5329098
papaverine	PHH	up	0.209932	PDE10A; PDE4B; PDE5A	Phosphodiesterase inhibitor	6084
KIN001-127	ASC	up	0.210023	ITK	ITK inhibitor	20635522
geldanamycin	HA1E	up	0.210086	HSP90AA1; HSP90AB1; HSP90B1	HSP inhibitor	3460
vardenafil	A549	up	0.210121	CYP2C8; CYP3A5; PDE5A; PDE6G; PDE6H	Phosphodiesterase inhibitor	23581791
AS-605240	A375	up	0.210138	MAOB; PIK3CA; PIK3CB; PIK3CD; PIK3CG	PI3K inhibitor	10377751
benazepril	MCF7	up	0.210139	ACE	ACE inhibitor	5362124
talampicillin	A549	up	0.210165		Bacterial cell wall synthesis inhibitor	71447
aminopurvalanol-a	SKB	up	0.210178	CDK1; CDK2; CDK5; CDK6	CDK inhibitor; Tyrosine kinase inhibitor	6604931
calcifediol	A549	up	0.210194	VDR	Vitamin D receptor agonist	46705323
RS-39604	SKB	up	0.210248	HTR4	Serotonin receptor antagonist	5145950
WYE-125132	BT20	up	0.210263	MTOR; PIK3CA	MTOR inhibitor	25260757
neratinib	SKBR3	up	0.210417	BLK; EGFR; ERBB2; ERBB3; ERBB4; KDR; MAP2K1; MAP2K2; MAP2K5; MAP3K19; MAP3K4; MAP4K1; MAP4K3; MAP4K5; MINK1; MST4; PAK2; SLK; STK10; STK24; STK25; STK3	EGFR inhibitor	9915743
indometacin	VCAP	up	0.210472	AKR1C3; GLO1; PLA2G2A; PPARA; PPARG; PTGDR2; PTGR2; SLC46A1	Cyclooxygenase inhibitor	3715
AT-7519	A549	up	0.210501	CDK1; CDK2; CDK4; CDK5; CDK6; CDK9	CDK inhibitor; Cell cycle inhibitor	11338033
amcinonide	ASC	up	0.210527	ANXA1; NR3C1	Glucocorticoid receptor agonist	2133
leflunomide	VCAP	up	0.210558	AHR; DHODH; PTK2B; STAT6	Dihydroorotate dehydrogenase inhibitor; PDGFR receptor inhibitor	3899
BAPTA-AM	HCC515	up	0.210657	KCNA3; KCNA5; KCNH2	Potassium channel blocker	2293
gossypol	HCC515	up	0.210671	BCL2; BCL2L1; BCL2L2; CTGF; EGF; MCL1	BCL inhibitor; MCL1 inhibitor	227456
JTC-801	SKB	up	0.210683	OPRL1; VWF	Opioid receptor antagonist	5311340
xanthoxyline	PC3	up	0.21071		Antifungal	66654
piceatannol	NPC	up	0.210718	ATP5A1; ATP5B; ATP5C1; ATP5F1A; ATP5F1B; ATP5F1C; IRF3; SIRT1; SIRT3; TYR	SYK inhibitor	4813
ranitidine	ASC	up	0.210816	ACHE; BCHE; HRH2; SLC22A2	Histamine receptor antagonist	6603542
elvitegravir	A549	up	0.21084		HIV integrase inhibitor	5277135
selamectin	VCAP	up	0.210952		Nematocide	9578507
OBAA	ASC	up	0.210987	PLA2G1B	Phospholipase inhibitor	5353842
erythrosine	A549	up	0.210989		Coloring agent	12961638
isocarboxazid	SKB	up	0.211006	MAOA; MAOB	Monoamine oxidase inhibitor	3759
CGP-60474	A549	up	0.211014	CDK1; CDK2	CDK inhibitor	644215
crizotinib	NPC	up	0.211021	ALK; AXL; CYP2B6; CYP3A5; EPHA2; EPHA6; EPHB6; IRAK1; IRAK3; LTK; MAP3K2; MAP4K1; MAP4K2; MAP4K3; MAP4K5; MERTK; MET; MST1R; NTRK2; NTRK3; NUDT1; PLK4; ROS1; SLK; STK10; TEK; TIE1	ALK inhibitor	11626560
INCA-6	VCAP	up	0.21103	NFATC1	Calcineurin inhibitor	230748
DUP-697	MCF7	up	0.211076		Cyclooxygenase inhibitor	3177
glimepiride	MCF7	up	0.211105	ABCC8; CYP2C9; KCNJ1; KCNJ11; SERPINE1; SLC2A4	Insulin secretagogue	3476
midostaurin	VCAP	up	0.211171	AAK1; AURKC; BCR; BRSK1; BRSK2; CAMK2A; CAMK2D; CAMKK1; CAMKK2; CCNB1; CLK4; CUX1; EIF2AK4; FER; FGFR1OP; FGFR1OP2; FGR; FLT1; FLT3; FLT4; GRK1; GRK7; GSK3A; HCK; IKBKE; KDR; KIT; LIMK1; LRRK2; MAP3K10; MAP3K11; MAP3K19; MAP3K2; MAP3K3; MAP3K7; MAP3K9; MAP4K2; MAP4K4; MAP4K5; MARK1; MARK2; MARK3; MARK4; MELK; MINK1; MST4; MYLK; NTRK1; NTRK2; NTRK3; NUAK1; NUAK2; PDGFRA; PDGFRB; PHKG1; PKN1; PKN2;…	FLT3 inhibitor; KIT inhibitor; PKC inhibitor	9829523
ML-3163	SKB	up	0.211229	CYP2D6; CYP3A4; MAPK11; MAPK12; MAPK14	p38 MAPK inhibitor	23748533
atorvastatin	FIBRNPC	up	0.211233	AHR; APOA1; APOB; APOE; CCL2; CD40LG; CETP; CRP; CYP3A5; DPP4; FASLG; HMGCR; IL6; LDLR; LPL; MTTP; PON1; RHOA; SERPINE1; SLCO1B1; VCAM1	HMGCR inhibitor	2250
bithionol	VCAP	up	0.211249	ESR1; ESR2; GLUD1; GLUD2; MCL1	Autotaxin inhibitor	2406
genistein	HCC515	up	0.211261	AKT1; CFTR; CYP1B1; EGFR; ESR1; ESR2; ESRRA; ESRRB; ESRRG; GPER1; NCOA1; NCOA2; NR1I2; PPARG; PTK2B; SHBG; TOP2A; TRPC5; TTR	Tyrosine kinase inhibitor	5284639
daunorubicin	A549	up	0.211275	ABCB1; ABCG2; DCXR; TOP2A; TOP2B	RNA synthesis inhibitor; Topoisomerase inhibitor	2958
mifepristone	ASC	up	0.21129	ANXA1; AR; CYP2B6; CYP2C8; CYP3A5; CYP3A7; IGFBP1; KLK3; NR1I2; NR3C1; PAEP; PGR; TAT	Glucocorticoid receptor antagonist; Progesterone receptor antagonist	4196
oxybenzone	VCAP	up	0.211294	AR; ESR2; LIPE; PGR	Lipase inhibitor	4632
PI-828	HA1E	up	0.211323		PI3K inhibitor	25181195
piperlongumine	HCC515	up	0.211345		Glutathione transferase inhibitor	637858
vinblastine	SKB	up	0.211445	ABCB1; ABCB4; ABCC2; JUN; STMN4; TUBA1A; TUBB; TUBD1; TUBE1; TUBG1	Microtubule inhibitor; Tubulin inhibitor	5667
BMS-345541	MCF7	up	0.211474	CHUK; IKBKB	IKK inhibitor	9813758
AM-404	VCAP	up	0.211479	CNR1; CNR2; FAAH; TRPV1	Cyclooxygenase inhibitor; FAAH inhibitor; TRPV antagonist	6604822
carbinoxamine	ASC	up	0.21148	HRH1	Histamine receptor antagonist; L-type calcium channel blocker	2564
GDC-0941	VCAP	up	0.211522	PIK3CA; PIK3CB; PIK3CD; PIK3CG	PI3K inhibitor	17755052
GR-32191	HCC515	up	0.211615	TBXA2R	Thromboxane receptor antagonist	6918030
famciclovir	NPC	up	0.2117		DNA polymerase inhibitor	3324
pirenzepine	ASC	up	0.211716	ADCY10; CHRM1; CHRM4; CHRM5	Acetylcholine receptor antagonist	185248
moxonidine	HCC515	up	0.211764	ADRA2B; ADRA2C; NISCH	Imidazoline receptor agonist	4810
staurosporine	VCAP	up	0.211848	AURKC; BRSK1; BRSK2; CAMK2B; CAMK2D; CAMKK1; CAMKK2; CDK1; CDK2; CDK5; CHEK1; CHRM1; CHRM4; CLK4; CSK; DAPK1; FER; FGR; FLT4; GPR35; GRK7; GSK3A; GSK3B; HCK; IKBKB; IKBKE; ITK; LCK; LIMK1; LRRK2; MAP2K4; MAP2K6; MAP3K10; MAP3K11; MAP3K2; MAP3K3; MAP3K7; MAP3K9; MAP4K2; MAP4K4; MAP4K5; MAPKAPK2; MARK1; MARK2; MARK3; MARK4; MELK; MINK1; MST4; MYLK; NTRK1; NTRK2; NTRK3; NUAK1; NUAK2; PAK2; PDGFRA; P…	PKC inhibitor	44259
1-benzylimidazole	A549	up	0.211855	CYP11B1; QPCT; QPCTL	Thromboxane synthase inhibitor	77918
PD-123319	NPC	up	0.21187	AGTR2	Angiotensin receptor antagonist	4701
ZM-447439	ASC	up	0.211872	AURKA; AURKB	Aurora kinase inhibitor	9914412
vanoxerine	MCF7	up	0.211894	MAOA; MAOB; SLC6A3	Dopamine uptake inhibitor	10238982
afatinib	ASC	up	0.211902	EGF; EGFR; ERBB2; ERBB4; GAK	EGFR inhibitor	22225683
aminoindazole	A549	up	0.211921		Ionophore	81423
dioxybenzone	PC3	up	0.21194	SHBG	Topical sunscreen agent	8569
DCEBIO	HCC515	up	0.211964	KCNN2; KCNN3; KCNN4	Potassium channel activator	656765
isoeugenol	VCAP	up	0.212011	EPX; LPO; MPO	Nitric oxide production inhibitor	5318562
tyrphostin-A9	PHH	up	0.212012		Protein tyrosine kinase inhibitor; Tyrosine kinase inhibitor	5614
GR-46611	ASC	up	0.212091	HTR1D	Serotonin receptor agonist	6160690
thioridazine	VCAP	up	0.212112	ADRA1A; ADRA1B; CHRNA7; DRD1; HRH1; HTR1E; HTR6; HTR7; KCNH2; MALT1	Dopamine receptor antagonist	5452
nicotinamide	MCF7	up	0.212135	AOX1; BST1; CYP2E1; LDHA; PARP1; SIRT5	Protein synthesis stimulant	936
AT-7519	BT20	up	0.212172	CDK1; CDK2; CDK4; CDK5; CDK6; CDK9	CDK inhibitor; Cell cycle inhibitor	11338033
ellipticine	PC3	up	0.212227	TOP2A; TOP2B	Topoisomerase inhibitor	3213
trichostatin-a	JURKAT	up	0.212232	HDAC1; HDAC10; HDAC2; HDAC3; HDAC4; HDAC5; HDAC6; HDAC7; HDAC8; HDAC9	CDK activator; HDAC inhibitor; ID1 inhibitor	444732
domperidone	MCF7	up	0.212243	ABCG2; CYP3A5; DRD3	Dopamine receptor antagonist	3151
GBR-12935	SKB	up	0.212274	AGTR1; SLC6A3	Dopamine uptake inhibitor	3456
L-368899	SKB	up	0.212335	AVPR1A; AVPR2; OXT; OXTR	Oxytocin receptor antagonist	9893887
fenoterol	ASC	up	0.212394	ADRB1; ADRB2; ADRB3; SLC5A7	Adrenergic receptor agonist	3343
fasudil	HA1E	up	0.212474	CDC42BPB; MYLK3; PKIA; PRKACA; PRKG1; PRKX; ROCK1; ROCK2	Rho associated kinase inhibitor	3547
lidoflazine	ASC	up	0.212476	SCN1A; SCN3A; SLC29A1	Calcium channel blocker	3926
levomepromazine	HCC515	up	0.212535	ADRA1A; ADRA1B; ADRA1D; ADRA2B; ADRA2C; CHRM1; CHRM4; CHRM5; DRD1; DRD3; DRD4; HRH1	Dopamine receptor antagonist	45479743
AKT-inhibitor-1-2	HCC515	up	0.212623	AKT1; AKT2; AKT3	AKT inhibitor	10196499
alvespimycin	VCAP	up	0.212626	HSP90AA1	HSP inhibitor	73707383
dexchlorpheniramine	VCAP	up	0.212684		Histamine receptor antagonist	5281070
camptothecin	HCC515	up	0.212748	HIF1A; TOP1	Topoisomerase inhibitor	2538
fraxetin	PC3	up	0.212754		Antioxidant	5273569
RHO-kinase-inhibitor-III[rockout]	FIBRNPC	up	0.212793	IMPDH2; ROCK1	Rho associated kinase inhibitor	644354
midostaurin	NPC	up	0.212835	AAK1; AURKC; BCR; BRSK1; BRSK2; CAMK2A; CAMK2D; CAMKK1; CAMKK2; CCNB1; CLK4; CUX1; EIF2AK4; FER; FGFR1OP; FGFR1OP2; FGR; FLT1; FLT3; FLT4; GRK1; GRK7; GSK3A; HCK; IKBKE; KDR; KIT; LIMK1; LRRK2; MAP3K10; MAP3K11; MAP3K19; MAP3K2; MAP3K3; MAP3K7; MAP3K9; MAP4K2; MAP4K4; MAP4K5; MARK1; MARK2; MARK3; MARK4; MELK; MINK1; MST4; MYLK; NTRK1; NTRK2; NTRK3; NUAK1; NUAK2; PDGFRA; PDGFRB; PHKG1; PKN1; PKN2;…	FLT3 inhibitor; KIT inhibitor; PKC inhibitor	9829523
KU-55933	PHH	up	0.212845	ATM; PRKDC	ATM kinase inhibitor	5278396
saracatinib	PC3	up	0.212931	ABL1; ABL2; LCK; SRC; YES1	SRC inhibitor	10302451
tropanyl-3,5-dimethylbenzoate	SKB	up	0.212947		Serotonin receptor antagonist	2837530
tacrine	MCF7	up	0.212971	ACHE; BCHE; CES1; CHAT; CRAT; HNMT	Acetylcholine release stimulant; Acetylcholinesterase inhibitor; Butyrylcholinesterase inhibitor; Potassium channel antagonist	1935
oxibendazole	ASC	up	0.212995	TUBB; TUBB4B	Tubulin inhibitor	4622
AG-370	VCAP	up	0.213048	PDGFRB	PDGFR receptor inhibitor	5328748
geldanamycin	NKDBA	up	0.213074	HSP90AA1; HSP90AB1; HSP90B1	HSP inhibitor	3460
LY-294002	HT29	up	0.213102	AKT1; CHEK1; GSK3B; LCK; MAPK11; MAPK12; MAPK14; MAPK8; MTOR; PDE2A; PIK3CA; PIK3CB; PIK3CD; PIK3CG; PIM1; PLK1; PRKCA; PRKDC; ROCK1; RPS6KB1; SGK1	DNA dependent protein kinase inhibitor; MTOR inhibitor; Phosphodiesterase inhibitor; PI3K inhibitor; PLK inhibitor	3973
cilomilast	MCF7	up	0.213202	IL12A; IL12B; IL1B; PDE4A; PDE4B; PDE4C; PDE4D; TNF	Phosphodiesterase inhibitor	151170
doxazosin	PC3	up	0.213223	ADRA1A; ADRA1B; ADRA1D; KCNH2; KCNH6; KCNH7; LPL	Adrenergic receptor antagonist	3157
GR-113808	A549	up	0.213234	HTR4	Serotonin receptor antagonist	119376
nor-binaltorphimine	HT29	up	0.213305		Opioid receptor antagonist	5480230
isotretinoin	ASC	up	0.213319	CYP2B6; CYP2C8; CYP3A5; CYP3A7; NR2C2; PPARD; RARA; RARB; RARG; RORB; RORC	Retinoid receptor agonist	5282379
medroxyprogesterone	A549	up	0.21332	ESR1; PGR	progesterone receptor agonist	6279
wiskostatin	SKB	up	0.213342	WAS; WASL	Neural Wiskott-Aldrich syndrome protein inhibitor	2775510
brazilin	PC3	up	0.213405		Nitric oxide production inhibitor	73384
terconazole	HA1E	up	0.213427	CYP51A1	Sterol demethylase inhibitor	441383
PD-102807	SKB	up	0.21345	CHRM4	Acetylcholine receptor antagonist	4995951
AT-7519	ASC	up	0.213458	CDK1; CDK2; CDK4; CDK5; CDK6; CDK9	CDK inhibitor; Cell cycle inhibitor	11338033
AT-7519	MCF7	up	0.21347	CDK1; CDK2; CDK4; CDK5; CDK6; CDK9	CDK inhibitor; Cell cycle inhibitor	11338033
chromomycin-a3	SKB	up	0.213502		DNA binding agent	73707419
gefitinib	SKBR3	up	0.213631	ABCG2; EGFR; EPHA6; ERBB3; ERBB4; GAK; IFI27L2; IRAK1; MAPK3; VEGFA	EGFR inhibitor	123631
clobetasol	ASC	up	0.21367	NR3C1; PLA2G1B	Glucocorticoid receptor agonist	5311051
mestinon	VCAP	up	0.213701	ACHE; BCHE	Cholinesterase inhibitor	7550
temsirolimus	HA1E	up	0.213756	IFNAR1; MTOR; PTEN	MTOR inhibitor	6440033
GR-159897	VCAP	up	0.213764	TAC1; TACR2	Tachykinin antagonist	3570748
ergocryptine	SKB	up	0.213812		Dopamine agonist	134551
icariin	PC3	up	0.213837	NMUR2; PDE5A; SORD	Phosphodiesterase inhibitor	5318997
lylamine	NPC	up	0.21384	CNR1	Cannabinoid receptor agonist	62034
KIN001-242	BT20	up	0.213871	RPS6KA3	Protein kinase inhibitor	56965963
tetramisole	ASC	up	0.213936		Immunostimulant	3913
guanfacine	PC3	up	0.214006	ADRA2B; ADRA2C; CYP3A5; HCN1; HCN2; HCN3; HCN4	Adrenergic receptor agonist	3519
droperidol	SKB	up	0.214037	ADRA1A	Dopamine receptor antagonist	3168
purvalanol-a	VCAP	up	0.214063	CCND1; CCNE1; CDK1; CDK2; CDK4; CDK5; CSNK1G3; RPS6KA1; SRC	CDK inhibitor; DYRK inhibitor	456214
GR-46611	PC3	up	0.214121	HTR1D	Serotonin receptor agonist	6160690
A-443644	PC3	up	0.214152	AKT1; AKT2; AKT3; CDC42BPB; GSK3B; PHKG1; PKIA; PRKACA	AKT inhibitor	10172943
JAK3-inhibitor-I	ASC	up	0.214174		JAK inhibitor	24140566
somatostatin	MCF7	up	0.214214	GH1; GHR; OPRD1; OPRM1; SSTR1; SSTR2; SSTR3; SSTR4; SSTR5	Somatostatin receptor agonist	16129706
amitriptyline	SKB	up	0.214215	ADRA1A; ADRA1B; ADRA1D; ADRB1; ADRB2; ADRB3; CHRM1; CHRM4; CHRM5; CYP2C9; HRH1; HRH2; HRH4; HTR1B; HTR1D; HTR6; HTR7; KCNA1; KCND2; KCND3; KCNQ2; KCNQ3; NTRK1; NTRK2; OPRD1; OPRK1; OPRM1; ORM2; SIGMAR1; SLC6A2; SLC6A4	Norepinephrine inhibitor; Norepinephrine reuptake inhibitor; Serotonin receptor antagonist; Serotonin reuptake inhibitor	2160
calyculin	HA1E	up	0.214231	PPP1CA; PPP1CC; PPP2CA	Protein phosphatase inhibitor	5311365
L-694247	SKB	up	0.214253	HTR1B; HTR1D	Serotonin receptor agonist	132059
TWS-119	NPC	up	0.214275	GSK3B; JUN; MYC	Glycogen synthase kinase inhibitor	9549289
SCH-442416	PC3	up	0.214326	ADORA1; ADORA2A; ADORA2B; ADORA3	Adenosine receptor antagonist	10668061
PF-562271	MCF10A	up	0.214346	PTK2; PTK2B	Focal adhesion kinase inhibitor	11713159
estrone	PC3	up	0.214393	AR; BPNT1; CYP19A1; CYP2A6; ESR1; ESR2; HSD17B1; HSD17B11; HSD17B12; HSD17B2; HSD17B6; HSD17B7; HSD17B8; SHBG; SULT1E1; UGT1A1; UGT1A10; UGT1A3; UGT1A4; UGT1A5; UGT1A6; UGT1A7; UGT1A8; UGT1A9; UGT2A2; UGT2A3; UGT2B10; UGT2B11; UGT2B15; UGT2B17; UGT2B4; UGT2B7	Estrogen receptor agonist; Estrogenic hormone	5870
CAY-10470	A549	up	0.214472	NFKB1; TNF	NFkB pathway inhibitor	35026803
AZD-8055	HS578T	up	0.214473	MTOR	MTOR inhibitor	25262965
H-7	PC3	up	0.214475	PKIA; PRKACA; PRKAR1A	PKA inhibitor	9862218
fludarabine	PHH	up	0.214528	ADA; BAX; DCK; MCL1; POLA1; RRM1; RRM2; SLC29A1	DNA repair enzyme inhibitor; DNA synthesis inhibitor; Purine antagonist	57007282
LY-320135	VCAP	up	0.214565	CNR1	Cannabinoid receptor antagonist	5311257
dovitinib	ASC	up	0.214567	ABL2; ANKK1; BLK; BMP2K; BTK; CSF1R; EGFR; FGFR2; FGFR3; FGR; FLT1; FLT3; FLT4; FYN; HCK; INSR; IRAK4; KDR; KIT; LRRK2; MAP2K5; MAP3K11; MAP3K19; MAP3K2; MAP3K7; MAP4K1; MAP4K4; MAP4K5; MARK4; MAST1; MELK; MINK1; MYLK2; MYLK3; MYLK4; NR1I2; NTRK1; NTRK2; NTRK3; NUAK1; PDGFRA; PDGFRB; PHKG1; PKN1; RET; RPS6KA1; RPS6KA2; RPS6KA6; SIK2; STK4; TNIK; TYK2; TYRO3; ULK1; ULK2; YES1	EGFR inhibitor; FGFR inhibitor; FLT3 inhibitor; PDGFR receptor inhibitor; VEGFR inhibitor	9886808
disulfiram	MCF7	up	0.214571	ALDH1A1; ALDH1A2; ALDH2; ALDH5A1; ALDH7A1; CYP2E1; DBH; DNMT1; PAM; TRPA1	Aldehyde dehydrogenase inhibitor; DNA methyltransferase inhibitor; TRPV agonist	3117
nilotinib	A549	up	0.214599	ABL1; ABL2; BCR; CYP2B6; CYP2C8; DDR1; DDR2; EPHA2; EPHA4; EPHA5; EPHA8; EPHB1; EPHB2; EPHB3; EPHB4; KIT; MAPK11; MLTK; PDGFRA	ABL inhibitor; BCR-ABL kinase inhibitor	644241
salicin	PC3	up	0.214632		Anti-inflammatory	439503
carvedilol	PC3	up	0.214663	ADRA1A; ADRA1B; ADRA1D; ADRA2B; ADRA2C; ADRB1; ADRB2; ADRB3; CYP2E1; GJA1; HIF1A; KCNH2; KCNJ4; NDUFC2; NPPB; RYR2; SELE; VCAM1; VEGFA	Adrenergic receptor antagonist	2585
vincristine	HA1E	up	0.214681	TUBA4A; TUBB	Tubulin inhibitor	6324671
verteporfin	ASC	up	0.214697		Photosensitizing agent	11980942
mepacrine	A375	up	0.214701	AKT1; MTOR; NFKB1; PLA2G1B; PLA2G2A; PLA2G2D; PLA2G4A; PLA2G6; PLCL1; TP53	Cytokine production inhibitor; NFkB pathway inhibitor; TP53 activator	237
PF-562271	SKB	up	0.214746	PTK2; PTK2B	Focal adhesion kinase inhibitor	11713159
clofibrate	SKB	up	0.21476	ACOX1; APOA1; APOB; CAT; CRAT; CYP2E1; CYP4A11; EPHX1; GNPAT; LPL; PPARA	PPAR receptor agonist	2796
PIK-90	VCAP	up	0.214852		PI3K inhibitor	6857685
tribenoside	A549	up	0.214874		Anti-inflammatory; Capillary stabilizing agent	73707485
duloxetine	MCF7	up	0.214878	HTR6; SLC6A2; SLC6A3; SLC6A4	Norepinephrine reuptake inhibitor; Serotonin reuptake inhibitor	60835
ritodrine	HCC515	up	0.214937	ADRB2	Adrenergic receptor agonist	31729
AT-9283	HA1E	up	0.214944	ABL1; AURKA; AURKB; BCR; FLT3; JAK2; RPS6KA6; STK17A	ABL inhibitor; Aurora kinase inhibitor; BCR-ABL kinase inhibitor; FLT3 inhibitor; JAK inhibitor; Mitotic inhibitor; Protein kinase inhibitor	11696609
ramipril	A549	up	0.215002	ACE; BDKRB1	ACE inhibitor	5362129
nobiletin	VCAP	up	0.215032	ABCB1; MAP2K1; TYR	MEK inhibitor	72344
ochratoxin-a	PHH	up	0.215052	SLC22A6	Phenylalanyl tRNA synthetase inhibitor	442530
flucloxacillin	HA1E	up	0.215083		Bacterial cell wall synthesis inhibitor	6713996
JNJ-7706621	VCAP	up	0.215116	AURKA; AURKB; AURKC; CDK1; CDK2; CDK4; CDK5; CDK6; CDK9; GSK3A; LIMK1; MAP3K2; MAP3K3; MAP3K9; NUAK1; ROCK2; RPS6KA6; SLK; STK10; STK4; TAOK1; TAOK2; TYK2	CDK inhibitor	5330790
6-benzylaminopurine	A549	up	0.215134		Purinergic receptor activator	62389
scopolamine	VCAP	up	0.215168	CHRM1; CHRM4; CHRM5; CHRNA4; CHRNB2; RELA; SI	Acetylcholine receptor antagonist	2837667
MEK1-2-inhibitor	HCC515	up	0.215283	MAP2K1; MAP2K2	MEK inhibitor	9549284
AM-404	ASC	up	0.215379	CNR1; CNR2; FAAH; TRPV1	Cyclooxygenase inhibitor; FAAH inhibitor; TRPV antagonist	6604822
gefitinib	MCF10A	up	0.215384	ABCG2; EGFR; EPHA6; ERBB3; ERBB4; GAK; IFI27L2; IRAK1; MAPK3; VEGFA	EGFR inhibitor	123631
thiothixene	MCF7	up	0.215459	DRD1; HRH1	Dopamine receptor antagonist	6444849
roscovitine	SKB	up	0.21546	CCNA1; CDK1; CDK2; CDK5; CDK5R1; CDK7; CDK9	CDK inhibitor	160355
nifurtimox	PC3	up	0.215489		DNA inhibitor	6842999
estradiol-cypionate	PC3	up	0.215514	ESR1	Estrogen receptor agonist	9403
ruxolitinib	A549	up	0.215518	JAK2; TYK2	JAK inhibitor	25126798
tebuthiuron	VCAP	up	0.21555		Photosynthesis inhibitor	5383
metergoline	ASC	up	0.215614	HTR1B; HTR1D; HTR1E; HTR1F; HTR2B; HTR5A; HTR6; HTR7; SCN2A	Dopamine receptor agonist; Serotonin receptor antagonist	28693
maackiain	A549	up	0.215626	SLC5A2	Sodium/glucose cotransporter inhibitor	91510
benzylpenicillin	HCC515	up	0.215627	SLC15A1; SLC15A2; SLC22A8	Penicillin binding protein inhibitor	5904
SKF-81297	PC3	up	0.215646	DRD1	Dopamine receptor agonist	11957706
AMN-082	A549	up	0.215726	GRM7	Glutamate receptor modulator; Glutamate receptor positive allosteric modulator	1894361
estradiol-valerate	VCAP	up	0.215749	ESR1	Estrogen receptor agonist	163332
topotecan	PC3	up	0.215772	ABCB1; ABCG2; TOP1; TOP1MT	Topoisomerase inhibitor	5515
BRL-54443	HA1E	up	0.215779	HTR1E; HTR1F	Serotonin receptor agonist	2438
HG-5-113-01	A549	up	0.215883	ABL1; LTK; STK10	Protein kinase inhibitor	25226483
crizotinib	HEPG2	up	0.21589	ALK; AXL; CYP2B6; CYP3A5; EPHA2; EPHA6; EPHB6; IRAK1; IRAK3; LTK; MAP3K2; MAP4K1; MAP4K2; MAP4K3; MAP4K5; MERTK; MET; MST1R; NTRK2; NTRK3; NUDT1; PLK4; ROS1; SLK; STK10; TEK; TIE1	ALK inhibitor	11626560
ZSTK-474	MCF7	up	0.216015	PIK3CA; PIK3CB; PIK3CD; PIK3CG	PI3K inhibitor	11647372
mevastatin	MCF7	up	0.21602	HMGCR	HMGCR inhibitor	29922189
metolazone	SKB	up	0.216039	CA7; SLC12A3	Carbonic anhydrase inhibitor	4170
amiloride	SKB	up	0.216045	ADCY10; AOC1; ASIC1; ASIC2; ASIC3; ASIC4; PKD2; PKD2L1; PLAT; PLAU; SCNN1A; SCNN1B; SCNN1D; SCNN1G; SLC9A1; SLC9A2; SLC9A3; TRPC7; TRPV2	Sodium channel blocker	16231
BX-795	A549	up	0.216046	CDK2; CHEK1; GSK3B; IKBKE; KDR; PDK1; TBK1	IKK inhibitor	10077147
axitinib	NPC	up	0.216076	ABL2; AURKC; CSF1; CYP3A5; FLT1; FLT4; KDR; KIT; PDGFRA; PDGFRB; PLK4	PDGFR receptor inhibitor; VEGFR inhibitor	6450551
chlorpromazine	NPC	up	0.21609	ADRA1A; ADRA1B; ADRA1D; ADRA2B; ADRA2C; CALM1; CALM2; CALM3; CHRM1; DRD1; DRD3; DRD4; HRH1; HRH4; HTR1E; HTR2B; HTR6; HTR7; KCNH2; KIF11; ORM1; ORM2; PRNP; S100B; SMPD1; TRPC5	Dopamine receptor antagonist	160588
hispidin	ASC	up	0.216155	PREP; PRKCB	PKC inhibitor	5353671
desoximetasone	A549	up	0.216204	NR3C1; PLA2G1B	Glucocorticoid receptor agonist	5311067
bromhexine	HA1E	up	0.216264		Mucolytic agent	2442
amiodarone	ASC	up	0.216323	ABCG2; ADRB1; CACNA1H; CACNA2D2; CYP2C8; CYP2C9; DIO3; KCNA7; KCNH2; PPARG; SCN5A; THRA; THRB	Potassium channel blocker	2157
NCH-51	VCAP	up	0.216412	HDAC1; HDAC10; HDAC11; HDAC2; HDAC3; HDAC4; HDAC5; HDAC6; HDAC7; HDAC8; HDAC9	HDAC inhibitor	11395181
WAY-170523	NPC	up	0.216583	MMP13	Metalloproteinase inhibitor	9830392
FCCP	A549	up	0.216654		Mitochondrial oxidative phosphorylation uncoupler	3330
dipropyl-5ct	SKB	up	0.216688	HTR1B; HTR1D; HTR1F; HTR7	Serotonin receptor agonist	NotFound
FTase-inhibitor-B581	FIBRNPC	up	0.216699		Farnesyltransferase inhibitor	NotFound
TPCA-1	HT29	up	0.216707	CDC42BPB; EPHB1; IKBKB; MAP3K9; NTRK3; NUAK1; RET; TNK2; TYK2	IKK inhibitor	9903786
pseudoephedrine	SKB	up	0.216719	ADRA1A; ADRB1; ADRB2; ATF1; ATF2; ATF3; ATF4; ATF5; ATF6; ATF7; CXCL8; FOS; HRH1; IL2; JDP2; JUN; NFATC1; SLC6A2; SLC6A3; SLC6A4; TNF	Adrenergic receptor agonist	7028
PHA-793887	MDAMB231	up	0.216735	CCND1; CCNE1; CDK1; CDK2; CDK4; CDK5; CDK7; CDK9	CDK inhibitor	46191454
tiaprofenic-acid	A549	up	0.216763		Cyclooxygenase inhibitor	5468
amsacrine	NPC	up	0.2168	ALB; KCNH2; ORM1; TOP2A; TOP2B	Topoisomerase inhibitor	2179
ZG-10	NPC	up	0.216824	MAPK8	JNK inhibitor	57340680
rolitetracycline	PC3	up	0.216834		Bacterial 30S ribosomal subunit inhibitor	6420073
protopine	A549	up	0.216845	ACHE; SLC6A2; SLC6A4	Histamine receptor antagonist	4970
reversine	ASC	up	0.216862	ADORA3; AURKA; AURKB; INCENP; MAP2K1	Aurora kinase inhibitor	210332
butabindide	VCAP	up	0.216894	TPP2	Tripeptidyl peptidase inhibitor	9817923
geldanamycin	ASC	up	0.216905	HSP90AA1; HSP90AB1; HSP90B1	HSP inhibitor	3460
PD-168077	A549	up	0.216914	DRD4	Dopamine receptor agonist	45479739
estradiol-valerate	PC3	up	0.216916	ESR1	Estrogen receptor agonist	163332
calcifediol	FIBRNPC	up	0.216928	VDR	Vitamin D receptor agonist	46705323
ZK-93426	VCAP	up	0.216945	GABRA2; GABRA3; GABRA5	Benzodiazepine receptor antagonist	115210
sulfafurazole	PC3	up	0.216955		Bacterial antifolate	5344
CGP-37157	ASC	up	0.216956	SLC8A1	L-type calcium channel blocker; Mitochondrial Na+/Ca2+ exchanger antagonist; Sodium/calcium exchange inhibitor	2688
chlorambucil	PC3	up	0.216991		DNA inhibitor	2708
tebuthiuron	NPC	up	0.21708		Photosynthesis inhibitor	5383
lidoflazine	PC3	up	0.217213	SCN1A; SCN3A; SLC29A1	Calcium channel blocker	3926
GW-1929	ASC	up	0.217268	INS; PPARG	Insulin sensitizer; PPAR receptor agonist	6518171
acadesine	PHH	up	0.217282	ADSL; PRKAA2; SLC2A4	AMPK activator	266934
metformin	PC3	up	0.217322	ACACB; HBA1; IGFBP1; INS; INSR; IRS1; LEP; PLAT; PRKAA2; PRKAB1; RETN; SERPINE1; SLC22A1; SLC22A2; SLC2A4; SLC47A1; SLC47A2	Insulin sensitizer	4091
AS-601245	MCF7	up	0.217401	GSK3B; MAPK10; MAPK8; MAPK9; PIM1	JNK inhibitor	10109823
DY-131	PHH	up	0.217438	ESR2; ESRRB; ESRRG	Estrogen receptor agonist	5410903
GSK-1070916	NPC	up	0.217457	AURKA; AURKB; AURKC; CYP2D6; CYP3A4	Aurora kinase inhibitor	46885626
GSK-1059615	MDAMB231	up	0.217484	PIK3CA; PIK3CG	PI3K inhibitor	23658330
doxylamine	HCC515	up	0.217492	CHRM1; HRH1; NR1I3	Histamine receptor antagonist	3162
iproniazid	MCF7	up	0.217504	MAOA; MAOB	Monoamine oxidase inhibitor	9367
avrainvillamide-analog-1	HCC515	up	0.217528	NPM1	nucleophosmin inhibitor	73707607
toremifene	NPC	up	0.217554	CYP3A5; ESR1; SHBG	Estrogen receptor antagonist; Selective estrogen receptor modulator (SERM)	3005573
butoconazole	SKB	up	0.217649	CYP51A1	Bacterial cell wall synthesis inhibitor	47472
androsta-1,4-dien-3,17-dione	ASC	up	0.217655	CYP19A1	Aromatase inhibitor	13472
MMPX	MCF7	up	0.217745		Phosphodiesterase inhibitor	155806
vorinostat	THP1	up	0.217751	HDAC1; HDAC10; HDAC11; HDAC2; HDAC3; HDAC4; HDAC5; HDAC6; HDAC7; HDAC8; HDAC9	HDAC inhibitor	5311
diflunisal	A549	up	0.217778	TTR	Prostanoid receptor antagonist	3059
SB-415286	NPC	up	0.217805	GSK3A; GSK3B; RPS6KB1	Glycogen synthase kinase inhibitor	4210951
formoterol	HA1E	up	0.21786	ADRB1; ADRB2; ADRB3	Adrenergic receptor agonist	23581795
JTE-013	ASC	up	0.21801	P2RY10; S1PR2	Lysophospholipid receptor antagonist	10223146
RU-28318	A549	up	0.218061	NR3C2	Cytochrome P450 inhibitor	3034004
QX-314	HCC515	up	0.218201	MAPK14; TGFBR1	Sodium channel blocker	9884487
SDZ-NKT-343	VCAP	up	0.218272	TACR1	Tachykinin antagonist	44208964
econazole	A549	up	0.218375	CYP51A1; NPY1R; NPY2R; NR1I2; TRPM2; TRPV5	Bacterial cell wall synthesis inhibitor; Lanosterol demethylase inhibitor; Sterol demethylase inhibitor	3198
iso-olomoucine	VCAP	up	0.218432		CDK inhibitor	512292
dasatinib	SKBR3	up	0.218445	ABL1; ABL2; ACVRL1; BCR; BLK; BMPR1B; BMX; BTK; CSK; DDR1; DDR2; EPHA1; EPHA2; EPHA3; EPHA4; EPHA5; EPHA6; EPHA8; EPHB1; EPHB2; EPHB3; EPHB4; EPHB6; ERBB3; ERBB4; FGR; FRK; FYN; GAK; HCK; HSPA8; KIT; LCK; LIMK1; LIMK2; LYN; MAP2K5; MAP3K19; MAP3K20; MAP4K5; MAPK14; MLTK; NEK11; NLK; NR4A3; PDGFRA; PDGFRB; PPAT; PTK6; RIPK2; SIK1; SIK2; SIK3; SRC; SRMS; STAT5B; TEC; TESK1; TNK2; TNNI3K; TXK; TYK2;…	BCR-ABL kinase inhibitor; Ephrin inhibitor; KIT inhibitor; PDGFR receptor inhibitor; SRC inhibitor; Tyrosine kinase inhibitor	3062316
ropivacaine	A549	up	0.218535	SCN10A; SCN9A	Sodium channel blocker	175804
SU-11652	PC3	up	0.21854	CAMK1G; FGF2; FLT1; KDR; KIT; PDGFRA; PDGFRB	Tyrosine kinase inhibitor	5329103
loreclezole	A549	up	0.218644	GABRB2; GABRB3	GABA receptor agonist	50988829
terfenadine	A549	up	0.218654	CHRM1; CHRM4; CHRM5; HRH1; KCNH1; KCNH2	Histamine receptor antagonist	5405
PD-184352	SKB	up	0.218781	MAP2K1; MAP2K2; MAP3K1; MAP3K2	MEK inhibitor	6918454
medrysone	SKB	up	0.218923	NR3C1	Glucocorticoid receptor agonist	5702081
KI-16425	ASC	up	0.21894	LPAR1; LPAR3	Lysophosphatidic acid receptor antagonist	10367662
pifithrin	HA1E	up	0.21897		Interleukin receptor antagonist	443278
CS-110266	NPC	up	0.218973	SLC6A3	Dopamine receptor agonist	123692
PHA-793887	SKB	up	0.219027	CCND1; CCNE1; CDK1; CDK2; CDK4; CDK5; CDK7; CDK9	CDK inhibitor	46191454
BMS-299897	PC3	up	0.219035		Gamma secretase inhibitor	11249248
efavirenz	VCAP	up	0.219073	CYP2B6; CYP2C8; CYP3A4; CYP3A5	HIV protease inhibitor	64139
aminopurvalanol-a	NPC	up	0.219083	CDK1; CDK2; CDK5; CDK6	CDK inhibitor; Tyrosine kinase inhibitor	6604931
dactinomycin	A549	up	0.219091	POLR2A; TOP2A; TOP2B	RNA polymerase inhibitor	457193
olanzapine	A549	up	0.219139	ADRA1A; ADRA1B; ADRA2B; ADRA2C; ADRB1; ADRB2; ADRB3; CHRM1; CHRM4; CHRM5; CYP2C8; DRD1; DRD3; DRD4; GABRA2; GABRA3; GABRA4; GABRA5; GABRA6; GABRB1; GABRB2; GABRB3; GABRD; GABRE; GABRG1; GABRG2; GABRG3; GABRP; GABRQ; HRH1; HRH2; HRH4; HTR1B; HTR1D; HTR1E; HTR1F; HTR2B; HTR3A; HTR5A; HTR6; HTR7	Dopamine receptor antagonist; Serotonin receptor antagonist	4585
pirenperone	MCF7	up	0.219144	HTR7	Serotonin receptor antagonist	4847
taxifolin	MCF7	up	0.219149	APOB; APP; HMGCR	Opioid receptor antagonist	439533
alverine	SKB	up	0.219158		Muscle relaxant	3678
cosmosiin	HCC515	up	0.219227		Cytochrome P450 inhibitor	5280704
JW-7-24-1	HS578T	up	0.219241	LCK	LCK Inhibitor	69923936
ZG-10	PC3	up	0.219259	MAPK8	JNK inhibitor	57340680
resorcinol	SKB	up	0.219293	CA12; CA14; INS-IGF2; PNMT; TPO	Phosphodiesterase inhibitor	5054
torin-2	VCAP	up	0.219327	MTOR	MTOR inhibitor	51358113
AKT-inhibitor-1-2	MCF10A	up	0.219349	AKT1; AKT2; AKT3	AKT inhibitor	10196499
tremulacin	MCF7	up	0.219388		Lipoxygenase inhibitor	442544
mestranol	PHH	up	0.219453	ESR1	Estrogen receptor agonist	12598376
ilomastat	HCC515	up	0.219484	ACAN; ADAM28; MMP1; MMP12; MMP13; MMP14; MMP2; MMP3; MMP8; MMP9	Matrix metalloprotease inhibitor	132519
daunorubicin	HCC515	up	0.219489	ABCB1; ABCG2; DCXR; TOP2A; TOP2B	RNA synthesis inhibitor; Topoisomerase inhibitor	2958
JNK-9L	MCF7	up	0.219515	MAPK8	JNK inhibitor	59588070
acadesine	ASC	up	0.219533	ADSL; PRKAA2; SLC2A4	AMPK activator	266934
SB-205607	MCF7	up	0.219551	OPRD1; OPRK1; OPRM1	Delta 1 opioid receptor agonist	3277599
neratinib	MCF10A	up	0.219587	BLK; EGFR; ERBB2; ERBB3; ERBB4; KDR; MAP2K1; MAP2K2; MAP2K5; MAP3K19; MAP3K4; MAP4K1; MAP4K3; MAP4K5; MINK1; MST4; PAK2; SLK; STK10; STK24; STK25; STK3	EGFR inhibitor	9915743
RS-504393	VCAP	up	0.219591	CCL2; CCR2	CC chemokine receptor antagonist	9953769
pyrvinium-pamoate	VCAP	up	0.219593	AR	AKT inhibitor	73707397
aloisine	HCC515	up	0.219603	CDK1; CDK2; CDK5; CDK5R1; CFTR; NUAK1; PTK2B; PTK6; ZAP70	CDK inhibitor; CFTR channel agonist; Glycogen synthase kinase inhibitor	3641059
SKF-81297	HCC515	up	0.219612	DRD1	Dopamine receptor agonist	11957706
BMS-754807	VCAP	up	0.219635	AKT1; IGF1R	IGF-1 inhibitor	24785538
gabexate	ASC	up	0.219715	KLKB1; PLG; TPSAB1	Serine protease inhibitor	3447
RU-24969	MCF7	up	0.219747	HTR1B; HTR1D; HTR2B; HTR5A; HTR6	Serotonin receptor agonist	108029
neratinib	HS578T	up	0.219755	BLK; EGFR; ERBB2; ERBB3; ERBB4; KDR; MAP2K1; MAP2K2; MAP2K5; MAP3K19; MAP3K4; MAP4K1; MAP4K3; MAP4K5; MINK1; MST4; PAK2; SLK; STK10; STK24; STK25; STK3	EGFR inhibitor	9915743
paroxetine	VCAP	up	0.219761	ADRBK1; CHRM1; CHRM4; CHRM5; CYP2B6; GNG2; GNG4; GRK1; SLC6A2; SLC6A4	Selective serotonin reuptake inhibitor (SSRI)	9951025
guggulsterone	VCAP	up	0.219771	AR; ESR1; IKBKB; NR1H4; NR1I2; NR3C1; NR3C2; PGR	Cholesterol inhibitor; Estrogen receptor agonist; FXR antagonist; IKK inhibitor; Pregnane X receptor agonist; Progesterone receptor agonist	73707425
dovitinib	MCF7	up	0.219788	ABL2; ANKK1; BLK; BMP2K; BTK; CSF1R; EGFR; FGFR2; FGFR3; FGR; FLT1; FLT3; FLT4; FYN; HCK; INSR; IRAK4; KDR; KIT; LRRK2; MAP2K5; MAP3K11; MAP3K19; MAP3K2; MAP3K7; MAP4K1; MAP4K4; MAP4K5; MARK4; MAST1; MELK; MINK1; MYLK2; MYLK3; MYLK4; NR1I2; NTRK1; NTRK2; NTRK3; NUAK1; PDGFRA; PDGFRB; PHKG1; PKN1; RET; RPS6KA1; RPS6KA2; RPS6KA6; SIK2; STK4; TNIK; TYK2; TYRO3; ULK1; ULK2; YES1	EGFR inhibitor; FGFR inhibitor; FLT3 inhibitor; PDGFR receptor inhibitor; VEGFR inhibitor	9886808
famciclovir	PC3	up	0.219797		DNA polymerase inhibitor	3324
econazole	NPC	up	0.219836	CYP51A1; NPY1R; NPY2R; NR1I2; TRPM2; TRPV5	Bacterial cell wall synthesis inhibitor; Lanosterol demethylase inhibitor; Sterol demethylase inhibitor	3198
ZSTK-474	PC3	up	0.219851	PIK3CA; PIK3CB; PIK3CD; PIK3CG	PI3K inhibitor	11647372
tunicamycin	PC3	up	0.219861	GNPTAB	GLCNAC phosphotransferase inhibitor	73438893
daunorubicin	MCF7	up	0.219904	ABCB1; ABCG2; DCXR; TOP2A; TOP2B	RNA synthesis inhibitor; Topoisomerase inhibitor	2958
NNC-711	MCF7	up	0.219909	SIGMAR1; SLC6A1	GAT inhibitor	4515
dihydrosamidin	VCAP	up	0.219922		Nitric oxide production inhibitor; Phospholipase inhibitor; Platelet activating factor receptor antagonist	442128
PRL-3-inhibitor-I	MCF7	up	0.21993	PTP4A3	Tyrosine phosphatase inhibitor	73707371
r(-)-propylnorapomorphine	HCC515	up	0.219969	DRD1; DRD3	Dopamine receptor agonist; TRPA1 modulator	NotFound
artesunate	HCC515	up	0.21997		DNA synthesis inhibitor	73707396
amlodipine	MCF7	up	0.220053	ABCG2; CA1; CACNA1B; CACNA1C; CACNA1D; CACNA1S; CACNA2D1; CACNA2D3; CACNB1; CACNB2; CYP2B6; SMPD1	Calcium channel blocker	2162
bisindolylmaleimide	FIBRNPC	up	0.220089	CCND1; CDK4; LRRK2; PIM1; PRKCA; PRKCB; PRKCI; PRKCZ	CDK inhibitor	NotFound
flupentixol	NPC	up	0.220143	ADRA1A; CHRM1; DRD1; DRD3	Dopamine receptor antagonist	5281881
benzonatate	PC3	up	0.220151	SCN5A	Local anesthetic	7699
bromocriptine	VCAP	up	0.220226	ADCY10; ADRA1A; ADRA1B; ADRA1D; ADRA2B; ADRA2C; DRD1; DRD3; DRD4; GH1; HTR1B; HTR1D; HTR2B; HTR6; HTR7; PRL; PRLR	Dopamine receptor agonist	31101
oxalomalic-acid	MCF7	up	0.220407	ACO1; IDH1	Isocitrate dehydrogenase inhibitor	439620
rosiglitazone	HCC515	up	0.220435	ACSL4; CYP2C8; FFAR1; INS; PPARA; PPARD; PPARG; RXRA; RXRB; RXRG; TRPC5; TRPM3	Insulin sensitizer; PPAR receptor agonist	77999
AS-601245	SKB	up	0.220486	GSK3B; MAPK10; MAPK8; MAPK9; PIM1	JNK inhibitor	10109823
bisindolylmaleimide-ix	HCC515	up	0.220516	AKT1; GSK3B; LCK; LRRK2; MAPK11; MAPK12; MAPK14; MAPK8; PRKCA; ROCK1; RPS6KB1; SIRT1; SIRT2	CDK inhibitor; PKC inhibitor	5083
RS-79948	A549	up	0.220517		Adrenergic receptor antagonist	9908992
AS-601245	SKBR3	up	0.220537	GSK3B; MAPK10; MAPK8; MAPK9; PIM1	JNK inhibitor	10109823
AR-A014418	HCC515	up	0.220565	GSK3B	Glycogen synthase kinase inhibitor	448014
GTP-14564	NPC	up	0.220613	CSF1R; FLT3; KIT; PDGFRB	FLT3 inhibitor; Tyrosine kinase inhibitor	3385203
VER-155008	VCAP	up	0.220634	HSPA1A	HSP inhibitor	25195348
cosmosiin	PC3	up	0.220723		Cytochrome P450 inhibitor	5280704
ML-3163	HCC515	up	0.220733	CYP2D6; CYP3A4; MAPK11; MAPK12; MAPK14	p38 MAPK inhibitor	23748533
KI-8751	HA1E	up	0.220744	KDR	KIT inhibitor; PDGFR receptor inhibitor; VEGFR inhibitor	11317348
piperidolate	PC3	up	0.22075	CHRM1	Acetylcholine receptor antagonist	4839
PAC-1	A549	up	0.220773	CASP3	Caspase activator	135421197
cortisone	FIBRNPC	up	0.220799	AKR1D1; HSD11B2; NR3C1; SRD5A1; SRD5A3	Glucocorticoid receptor agonist	222786
diclofenamide	NPC	up	0.220903	CA1; CA12; CA3; CA4; CA7	Carbonic anhydrase inhibitor	3038
clemastine	ASC	up	0.220956	HRH1	Histamine receptor antagonist	26987
lestaurtinib	MCF7	up	0.220956	FLT3; JAK2; NTRK1; NTRK2; NTRK3	FLT3 inhibitor; Growth factor receptor inhibitor; JAK inhibitor	126565
celecoxib	A549	up	0.221006	ABCB1; ABCB5; ABCG2; CA12; CA3; CASP3; CASP9; CYP2C9; LTF; PCNA; TF; VEGFA	Cyclooxygenase inhibitor	2662
catechin	ASC	up	0.221029	BACE1; CA1; CA12; CA14; CA4; CA6; CA9; FASN; SCN5A	Beta secretase inhibitor; Fatty acid synthase inhibitor; LDL antioxidant	73160
canertinib	MCF10A	up	0.221038	AKT1; EGF; EGFR; ERBB2; ERBB4	EGFR inhibitor	156414
EI-231	ASC	up	0.221096	CSNK2A1; CSNK2A2; CSNK2B	Casein kinase inhibitor	6610267
RWJ-21757	A549	up	0.221099	TLR7	TLR agonist	4684627
tozasertib	HT29	up	0.221122	ABL1; ABL2; AURKA; AURKAIP1; AURKB; AURKC; BCR; BMP2K; CDKL2; DDR1; DDR2; EPHA2; EPHB6; FLT3; INCENP; JAK2; LCK; LIMK1; MAP3K19; MAP4K1; MAP4K5; MYLK2; MYLK3; NTRK1; NTRK2; NTRK3; NUAK1; PLK4; RET; RIPK1; ROS1; SLK; SRPK1; TAOK2; TAOK3; TEK; TNK1; TPX2; YES1	Aurora kinase inhibitor; BCR-ABL kinase inhibitor; FLT3 inhibitor; JAK inhibitor	5494449
catechin	PHH	up	0.221124	BACE1; CA1; CA12; CA14; CA4; CA6; CA9; FASN; SCN5A	Beta secretase inhibitor; Fatty acid synthase inhibitor; LDL antioxidant	73160
CAY-10585	PC3	up	0.221154	HIF1A	HIF modulator	35028748
OSI-027	SKB	up	0.221218	MTOR	MTOR inhibitor	72698550
dichlorobenzamil	PC3	up	0.221239		Sodium/calcium exchange inhibitor	114771
SB-258585	A549	up	0.221295	HTR6	Serotonin receptor antagonist	3248571
quipazine	SKB	up	0.221299	HTR1D; HTR2B; HTR3A; HTR3B; HTR3C; HTR3D; HTR3E; HTR6; SLC6A4	Serotonin receptor agonist	5011
tubaic-acid	PC3	up	0.221344	MT-ND1	Mitochondrial complex I inhibitor; NADH-ubiquinone oxidoreductase (Complex I) inhibitor	3919910
metronidazole	VCAP	up	0.221372	CYP2C8; CYP2E1; CYP3A5; CYP3A7; CYP51A1	Antiprotozoal; DNA inhibitor	4173
pirarubicin	A549	up	0.221373	ABCB1; TOP2A	Topoisomerase inhibitor	11296583
cortisone	HA1E	up	0.221376	AKR1D1; HSD11B2; NR3C1; SRD5A1; SRD5A3	Glucocorticoid receptor agonist	222786
BH3I-1	A549	up	0.221396	BCL2	BCL inhibitor	6090108
RG-14620	HCC515	up	0.221437	EGFR	EGFR inhibitor	5926218
solanine	HA1E	up	0.221437		Acetylcholinesterase inhibitor	9549171
geldanamycin	CD34	up	0.221444	HSP90AA1; HSP90AB1; HSP90B1	HSP inhibitor	3460
primidone	SKB	up	0.221471	CHRNA4; CHRNA7; GABRA2; GABRA3; GABRA4; GABRA5; GABRA6; GABRB1; GABRB2; GABRB3; GABRD; GABRE; GABRG1; GABRG2; GABRG3; GABRP; GABRQ; GRIK2	GABA receptor antagonist	4909
mibefradil	NPC	up	0.22155	ANO1; CACNA1C; CACNA1D; CACNA1F; CACNA1G; CACNA1H; CACNA1I; CACNA1S; CACNB1; CACNB2; CACNB3; CACNB4; CATSPER1; CATSPER2; CATSPER3; CATSPER4; CYP3A5; CYP3A7; SCN2A; SCN4A; SCN5A; SCN9A	T-type calcium channel blocker	5230270
cytochalasin-b	HA1E	up	0.221607	ACTB	Microtubule inhibitor	5311281
JWE-035	HS578T	up	0.221658	AURKA	Aurora kinase inhibitor	57340671
JNK-9L	SKB	up	0.221768	MAPK8	JNK inhibitor	59588070
EBPC	ASC	up	0.221797	AKR1A1; AKR1B1	Aldose reductase inhibitor	54677973
fipronil	A549	up	0.221806	GABRB3	Chloride channel blocker; GABA gated chloride channel blocker	3352
icariin	ASC	up	0.221931	NMUR2; PDE5A; SORD	Phosphodiesterase inhibitor	5318997
JNK-9L	SKBR3	up	0.221975	MAPK8	JNK inhibitor	59588070
crizotinib	HCC515	up	0.22199	ALK; AXL; CYP2B6; CYP3A5; EPHA2; EPHA6; EPHB6; IRAK1; IRAK3; LTK; MAP3K2; MAP4K1; MAP4K2; MAP4K3; MAP4K5; MERTK; MET; MST1R; NTRK2; NTRK3; NUDT1; PLK4; ROS1; SLK; STK10; TEK; TIE1	ALK inhibitor	11626560
flumazenil	ASC	up	0.222031	GABRA2; GABRA3; GABRA4; GABRA5; GABRA6; GABRB1; GABRB2; GABRB3; GABRD; GABRE; GABRG1; GABRG2; GABRG3; GABRP; GABRQ	Benzodiazepine receptor antagonist	3373
nateglinide	MCF7	up	0.222034	ABCC8; CYP2C9; CYP3A4; INS; KCNJ10; KCNJ11; PPARG	Insulin secretagogue	5311309
alvocidib	SKB	up	0.222166	BCL2; BIRC5; CCNT1; CDK1; CDK2; CDK4; CDK5; CDK6; CDK7; CDK8; CDK9; EGFR; MCL1; PYGB; PYGL; PYGM	CDK inhibitor	5287969
ispinesib	NPC	up	0.222223	KIF11	Kinesin-like spindle protein inhibitor	6851740
melperone	MCF7	up	0.222233		Dopamine receptor antagonist; Serotonin receptor antagonist	15387
SB-221284	HA1E	up	0.222239	HTR2B	Serotonin receptor antagonist	443389
veliparib	MCF7	up	0.22226	PARP1; PARP2	PARP inhibitor	11960528
tranilast	HA1E	up	0.222306	HPGDS; HRH1; IDO1; IFNG; IL10; IL2; IL4; SLC22A12; STS; TGFB1; TNF; TRPV2	Angiogenesis inhibitor	5282230
D-4476	A549	up	0.222367	CSNK1A1; CSNK1D; TGFB1	TGF beta receptor inhibitor	6419753
desipramine	PC3	up	0.222384	ADRA1A; ADRA1B; ADRA1D; ADRA2B; ADRA2C; ADRB1; ADRB2; CHRM1; CHRM4; CHRM5; HRH1; SLC22A3; SLC6A2; SLC6A4; SMPD1; TH	Tricyclic antidepressant	2995
oxfendazole	SKB	up	0.222409		Anthelmintic	40854
doxorubicin	HT29	up	0.222434	CHD1; NOLC1; TOP2A	Topoisomerase inhibitor	31703
REV-5901	A549	up	0.222443	ALOX5	Leukotriene receptor antagonist; Lipoxygenase inhibitor	5059
BRL-15572	ASC	up	0.222481	HTR1B; HTR1D; HTR1E; HTR1F; HTR2B; HTR6	Serotonin receptor antagonist	3654103
aminopurvalanol-a	PHH	up	0.222517	CDK1; CDK2; CDK5; CDK6	CDK inhibitor; Tyrosine kinase inhibitor	6604931
AGK-2	FIBRNPC	up	0.222571	SIRT2	SIRT inhibitor	2130404
CGP-12177	PC3	up	0.222623	ADRB1; ADRB2; ADRB3	Adrenergic receptor agonist	2687
amoxicillin	MCF7	up	0.222643	SLC15A1	Penicillin binding protein inhibitor	33613
AT-7519	MDAMB231	up	0.222659	CDK1; CDK2; CDK4; CDK5; CDK6; CDK9	CDK inhibitor; Cell cycle inhibitor	11338033
teicoplanin	PHH	up	0.222666		Bacterial cell wall synthesis inhibitor	133065662
oxindole-I	VCAP	up	0.222821	AKT1; KDR; RET	VEGFR inhibitor	5908088
BU-239	A549	up	0.222843		Imidazoline receptor agonist; Imidazoline receptor ligand	4520732
GR-32191	A549	up	0.222965	TBXA2R	Thromboxane receptor antagonist	6918030
RS-39604	HCC515	up	0.223068	HTR4	Serotonin receptor antagonist	5145950
ciclacillin	ASC	up	0.223081		Bacterial cell wall synthesis inhibitor	19003
AZD-8055	MDAMB231	up	0.22311	MTOR	MTOR inhibitor	25262965
MDL-72832	HA1E	up	0.223208		Serotonin receptor agonist	182585
saracatinib	ASC	up	0.223346	ABL1; ABL2; LCK; SRC; YES1	SRC inhibitor	10302451
remacemide	ASC	up	0.223386	GRIN1	Glutamate receptor antagonist	60510
diltiazem	HCC515	up	0.223438	CACNA1C; CACNA1S; CACNA2D1; CACNG1; CYP3A5; CYP3A7; EDN1; HTR3A; KCNA5	Calcium channel blocker	39186
fluvastatin	HA1E	up	0.22345	APOA1; APOB; APOE; CYBA; CYP2C8; CYP2C9; F3; HMGCR; ICAM1; LDLR; RHOA; SELP; SERPINE1	HMGCR inhibitor	1548972
coumestrol	HA1E	up	0.223453	ESR1; ESR2	Estrogen receptor agonist	5281707
ethotoin	VCAP	up	0.223522	NR1I2; SCN5A	Hydantoin antiepileptic	3292
CGP-60474	BT20	up	0.223525	CDK1; CDK2	CDK inhibitor	644215
YM-155	PC3	up	0.223554	BIRC5	Survivin inhibitor	10126189
DMP-543	A549	up	0.223703		Acetylcholine release stimulant	9887884
TG-101348	A375	up	0.223788	BRD4; FLT3; JAK2; RET; TYK2	FLT3 inhibitor; JAK inhibitor	16722836
panobinostat	PC3	up	0.223804	HDAC1; HDAC10; HDAC11; HDAC2; HDAC3; HDAC4; HDAC5; HDAC6; HDAC7; HDAC8; HDAC9	HDAC inhibitor	6918837
KI-16425	VCAP	up	0.223828	LPAR1; LPAR3	Lysophosphatidic acid receptor antagonist	10367662
ML-3163	PC3	up	0.223852	CYP2D6; CYP3A4; MAPK11; MAPK12; MAPK14	p38 MAPK inhibitor	23748533
BX-912	A549	up	0.22389	AKT2; CDK2; CHEK1; GSK3B; KDR; PDK1	Pyruvate dehydrogenase kinase inhibitor	11754511
salsolinol	ASC	up	0.223899		Monoamine oxidase inhibitor; Tyrosine hydroxylase inhibitor	54456
promazine	A549	up	0.223901	ADRA1A; ADRA1B; ADRA1D; CHRM1; CHRM4; CHRM5; DRD1; DRD3; DRD4; HRH1; PRNP	Dopamine receptor antagonist	4926
boldine	HA1E	up	0.223913	CHRNA4; CHRNB2; DRD1	Acetylcholine receptor antagonist; Dopamine receptor antagonist	10154
ryuvidine	PHH	up	0.223981	CDK2; CDK4	Histone lysine methyltransferase inhibitor	481747
CGP-37157	VCAP	up	0.224033	SLC8A1	L-type calcium channel blocker; Mitochondrial Na+/Ca2+ exchanger antagonist; Sodium/calcium exchange inhibitor	2688
lorazepam	MCF7	up	0.22411	GABRA2; GABRA3; GABRA4; GABRA5; GABRA6; GABRB1; GABRB2; GABRB3; GABRD; GABRE; GABRG1; GABRG2; GABRG3; GABRP; GABRQ; TSPO	Benzodiazepine receptor agonist	3958
mifepristone	VCAP	up	0.224131	ANXA1; AR; CYP2B6; CYP2C8; CYP3A5; CYP3A7; IGFBP1; KLK3; NR1I2; NR3C1; PAEP; PGR; TAT	Glucocorticoid receptor antagonist; Progesterone receptor antagonist	4196
SKF-89976A	HA1E	up	0.224135	SLC6A1	GABA uptake inhibitor	92409
CGP-57380	HCC515	up	0.22416	AURKB; LCK; MKNK1; MKNK2; SGK1	MAP kinase inhibitor	11644425
benzonatate	MCF7	up	0.224166	SCN5A	Local anesthetic	7699
fostamatinib	HT29	up	0.22417	BRD4; FLT3; RET	SYK inhibitor	11213558
NVP-AUY922	HS578T	up	0.224179	HSP90AA1; HSP90AA2; HSP90AB1; HSP90B1; TRAP1	HSP inhibitor	10096043
tenofovir	MCF7	up	0.224225		Cytochrome P450 inhibitor; DNA polymerase inhibitor; HIV integrase inhibitor; Reverse transcriptase inhibitor	464205
idarubicin	PC3	up	0.224244	ABCG2; TOP2A	Topoisomerase inhibitor	42594
NCS-382	ASC	up	0.224255	GABBR1; GABBR2; SLC52A2	GABA receptor antagonist	5875451
biotin	VCAP	up	0.224258	ACACA; ACACB; HLCS; MCCC1; MCCC2; PC; PCCA; PCCB; SLC5A6	Vitamin B	6604653
JZL-184	A549	up	0.224364	MGLL	Monoacylglucerol lipase inhibitor	25021165
BIBU-1361	VCAP	up	0.22438	EGFR	EGFR inhibitor	46861539
JLK-6	SKB	up	0.224388	PSEN1	Anti-amyloidogenic; Gamma secretase inhibitor	3803
JNJ-10191584	HCC515	up	0.224409	HRH4	Histamine receptor antagonist	10446295
LY-278584	VCAP	up	0.224446	HTR3A	Serotonin receptor antagonist	3970
GR-89696	VCAP	up	0.224486	OPRK1	Opioid receptor agonist	6442840
CS-110266	SKB	up	0.224564	SLC6A3	Dopamine receptor agonist	123692
aripiprazole	PC3	up	0.224566	ADRA1A; ADRA1B; ADRA2B; ADRA2C; CHRM1; CHRM4; CHRM5; DRD1; DRD3; DRD4; HRH1; HTR1B; HTR1D; HTR1E; HTR3A; HTR6; HTR7	Serotonin receptor agonist; Serotonin receptor antagonist	60795
diphenyleneiodonium	PHH	up	0.224622	ALDH1A2; ALDH2; ALDH5A1; ALDH7A1; NOX3	Nitric oxide synthase inhibitor	3101
alvocidib	ASC	up	0.224709	BCL2; BIRC5; CCNT1; CDK1; CDK2; CDK4; CDK5; CDK6; CDK7; CDK8; CDK9; EGFR; MCL1; PYGB; PYGL; PYGM	CDK inhibitor	5287969
dolasetron	A549	up	0.22473	DCXR; HTR3A	Serotonin receptor antagonist	3033817
fludarabine	PC3	up	0.224758	ADA; BAX; DCK; MCL1; POLA1; RRM1; RRM2; SLC29A1	DNA repair enzyme inhibitor; DNA synthesis inhibitor; Purine antagonist	57007282
deforolimus	NPC	up	0.224787	MTOR	MTOR inhibitor	57495783
AS-601245	HS578T	up	0.224816	GSK3B; MAPK10; MAPK8; MAPK9; PIM1	JNK inhibitor	10109823
isotretinoin	SKB	up	0.224906	CYP2B6; CYP2C8; CYP3A5; CYP3A7; NR2C2; PPARD; RARA; RARB; RARG; RORB; RORC	Retinoid receptor agonist	5282379
doxazosin	MCF7	up	0.224973	ADRA1A; ADRA1B; ADRA1D; KCNH2; KCNH6; KCNH7; LPL	Adrenergic receptor antagonist	3157
PD-184352	MCF10A	up	0.224994	MAP2K1; MAP2K2; MAP3K1; MAP3K2	MEK inhibitor	6918454
CAY-10470	PHH	up	0.225084	NFKB1; TNF	NFkB pathway inhibitor	35026803
seneciphylline	NPC	up	0.225168		Cytochrome P450 inhibitor	5281750
dactinomycin	PC3	up	0.225186	POLR2A; TOP2A; TOP2B	RNA polymerase inhibitor	457193
paxilline	FIBRNPC	up	0.225199	ABCA1; KCNMA1; NR1H3	Potassium channel blocker	105008
SB-431542	A549	up	0.225285	ACVR1B; ACVR1C; TGFBR1	TGF beta receptor inhibitor	4521392
BP-554	VCAP	up	0.225332		Serotonin receptor agonist	134117
GSK-1059615	BT20	up	0.225333	PIK3CA; PIK3CG	PI3K inhibitor	23658330
oxindole-I	HCC515	up	0.225389	AKT1; KDR; RET	VEGFR inhibitor	5908088
piroxicam	A549	up	0.225426	CYP2C9; MPO	Cyclooxygenase inhibitor	54676228
ezetimibe	HA1E	up	0.225541	ANPEP; APOB; CRP; NPC1L1; SOAT1	Cholesterol inhibitor; Niemann-Pick C1-like 1 protein antagonist	150311
butein	NPC	up	0.225557	ACE; CXCL8; IL6; SIRT1; SRD5A1; SRD5A2; TNF	EGFR inhibitor; SRC inhibitor	5281222
penfluridol	NPC	up	0.225672	CACNA1G; DRD1	T-type calcium channel blocker	33630
vanoxerine	A549	up	0.225806	MAOA; MAOB; SLC6A3	Dopamine uptake inhibitor	10238982
benzthiazide	SKB	up	0.225809	CA1; CA12; CA4; CA9; SLC12A3	Carbonic anhydrase inhibitor	2343
disopyramide	ASC	up	0.225885	CHRM1; KCND2; KCND3; KCNH2; ORM2; SCN5A	Sodium channel blocker	3114
AS-605240	MCF10A	up	0.225899	MAOB; PIK3CA; PIK3CB; PIK3CD; PIK3CG	PI3K inhibitor	10377751
DH-97	SKB	up	0.225911	MTNR1B	Melatonin receptor antagonist	85787043
daunorubicin	U937	up	0.226055	ABCB1; ABCG2; DCXR; TOP2A; TOP2B	RNA synthesis inhibitor; Topoisomerase inhibitor	2958
nonoxynol-9	SKB	up	0.226086		Membrane integrity inhibitor	72385
PLX-4720	A375	up	0.226142	BRAF; FGR; KDR; MAP2K5; MLTK; PTK6; SRMS	RAF inhibitor	24180719
SB-334867	PC3	up	0.226246	HCRTR1; HCRTR2	Orexin receptor antagonist	6604926
gossypol	VCAP	up	0.226317	BCL2; BCL2L1; BCL2L2; CTGF; EGF; MCL1	BCL inhibitor; MCL1 inhibitor	227456
BAPTA-AM	VCAP	up	0.22632	KCNA3; KCNA5; KCNH2	Potassium channel blocker	2293
tetracycline	VCAP	up	0.22634	PADI4; PRNP	Bacterial 30S ribosomal subunit inhibitor	10410310
BD-1047	NPC	up	0.226408	SIGMAR1	Adrenergic receptor antagonist	188914
tamibarotene	A549	up	0.226454	CRABP1; CRABP2; RARA; RARB	Retinoid receptor agonist	108143
mefenamic-acid	HA1E	up	0.226557	KCNQ1; TRPM3	Cyclooxygenase inhibitor	4044
KN-62	MCF7	up	0.226621	AKT1; CAMK2A; CHEK1; LCK; MAPK11; MAPK12; MAPK14; MAPK8; P2RX7; PRKCA; ROCK1; RPS6KB1; SGK1	Calcium-calmodulin dependent protein kinase inhibitor; Purinergic receptor antagonist	3838
PLX-4720	HEK293T	up	0.226666	BRAF; FGR; KDR; MAP2K5; MLTK; PTK6; SRMS	RAF inhibitor	24180719
DMAB-anabaseine	VCAP	up	0.22674	CHRNA7	Adrenergic receptor agonist	NotFound
huperzine-a	ASC	up	0.22679	ACHE	Acetylcholinesterase inhibitor	1253
GR-206	FIBRNPC	up	0.226846		Aryl hydrocarbon receptor ligand	1863
REV-5901	NPC	up	0.226977	ALOX5	Leukotriene receptor antagonist; Lipoxygenase inhibitor	5059
TGX-221	PC3	up	0.226979	PIK3CB; PIK3CD	PI3K inhibitor	9907093
QL-X-138	VCAP	up	0.22705	BTK; MKNK2; MTOR; PRKDC	MTOR inhibitor	73707530
benzamil	SKB	up	0.22708	ASIC1; PKD2L1; SCNN1A; SCNN1B; SCNN1D; SCNN1G; SLC8A1	Sodium channel blocker	108107
carbetocin	SKB	up	0.227118	OXTR	Oxytocin receptor agonist	73707428
torin-1	BT20	up	0.227143	MTOR; PIK3CA	MTOR inhibitor; PI3K inhibitor	49836027
dinoprostone	FIBRNPC	up	0.227308	CATSPER1; CATSPER2; CATSPER3; CATSPER4; PTGDR; PTGDR2; PTGER1; PTGER2; PTGER3; PTGER4; PTGFR; TBXA2R	Prostanoid receptor agonist	5280360
flufenamic-acid	ASC	up	0.227329	AKR1C3; ANO1; AR; GJA1; GJA10; GJA3; GJA4; GJA5; GJA8; GJA9; GJB1; GJB2; GJB3; GJB4; GJB5; GJB6; GJB7; GJC1; GJC2; GJC3; GJD2; GJD3; GJD4; GJE1; PANX1; PANX2; PANX3; PKD2L1; TRPC5; TRPM2; TRPM5	Chloride channel blocker	3371
pyrimethamine	A549	up	0.227395	DHFR; DHFRP1; HEXA; HEXB; PDF; SLC47A1; STAT3	Dihydrofolate reductase inhibitor	4993
pirenperone	PC3	up	0.22742	HTR7	Serotonin receptor antagonist	4847
OSI-027	PC3	up	0.227422	MTOR	MTOR inhibitor	72698550
OSI-027	VCAP	up	0.227472	MTOR	MTOR inhibitor	72698550
temefos	ASC	up	0.227476		Cholinesterase inhibitor	5392
alvocidib	BT20	up	0.227556	BCL2; BIRC5; CCNT1; CDK1; CDK2; CDK4; CDK5; CDK6; CDK7; CDK8; CDK9; EGFR; MCL1; PYGB; PYGL; PYGM	CDK inhibitor	5287969
PI-828	ASC	up	0.227684		PI3K inhibitor	25181195
bromhexine	A549	up	0.22779		Mucolytic agent	2442
FCCP	NPC	up	0.22781		Mitochondrial oxidative phosphorylation uncoupler	3330
dihydroergocristine	SKB	up	0.227813	ADRA1A; ADRA1B; ADRA1D; ADRA2B; ADRA2C; ADRB1; ADRB2; ADRB3; DRD1; DRD3; DRD4; HTR1B; HTR1D; HTR1E; HTR1F; HTR2B; HTR3A; HTR3B; HTR3C; HTR3D; HTR3E; HTR4; HTR5A; HTR6; HTR7	Adrenergic receptor antagonist; Prolactin inhibitor	107715
AMG-9810	PC3	up	0.227826	TRPV1	TRPV antagonist	680502
narciclasine	VCAP	up	0.227872	RHOA	Coflilin signaling pathway activator; LIM kinase activator; Rho associated kinase activator	72376
GDC-0941	MCF10A	up	0.227884	PIK3CA; PIK3CB; PIK3CD; PIK3CG	PI3K inhibitor	17755052
IKK-2-inhibitor-V	PHH	up	0.227892	IKBKB	IKK inhibitor; NFkB pathway inhibitor	5081913
AS-601245	PHH	up	0.227904	GSK3B; MAPK10; MAPK8; MAPK9; PIM1	JNK inhibitor	10109823
methotrexate	HA1E	up	0.227996	ABCB1; ABCC2; ABCC3; ABCC4; ABCG2; AOX1; CRP; DHFR; FOLR1; FOLR2; FPGS; GGH; PDF; SLC19A1; SLC22A6; TYMS	Dihydrofolate reductase inhibitor	4112
YM-155	NPC	up	0.228148	BIRC5	Survivin inhibitor	10126189
HG-6-64-01	MDAMB231	up	0.228154	ABL1; BRAF; CSF1R; EGFR; FLT3; KIT; MAPK11; PDGFRB; RET	RAF inhibitor	53302361
dasatinib	MDAMB231	up	0.228169	ABL1; ABL2; ACVRL1; BCR; BLK; BMPR1B; BMX; BTK; CSK; DDR1; DDR2; EPHA1; EPHA2; EPHA3; EPHA4; EPHA5; EPHA6; EPHA8; EPHB1; EPHB2; EPHB3; EPHB4; EPHB6; ERBB3; ERBB4; FGR; FRK; FYN; GAK; HCK; HSPA8; KIT; LCK; LIMK1; LIMK2; LYN; MAP2K5; MAP3K19; MAP3K20; MAP4K5; MAPK14; MLTK; NEK11; NLK; NR4A3; PDGFRA; PDGFRB; PPAT; PTK6; RIPK2; SIK1; SIK2; SIK3; SRC; SRMS; STAT5B; TEC; TESK1; TNK2; TNNI3K; TXK; TYK2;…	BCR-ABL kinase inhibitor; Ephrin inhibitor; KIT inhibitor; PDGFR receptor inhibitor; SRC inhibitor; Tyrosine kinase inhibitor	3062316
terguride	VCAP	up	0.228173	ADRA1A; ADRA2B; ADRA2C; DRD3; DRD4; HTR1B; HTR1D; HTR2B; PRL	Dopamine receptor agonist; Serotonin receptor antagonist	11957722
dihydroergocristine	A549	up	0.228236	ADRA1A; ADRA1B; ADRA1D; ADRA2B; ADRA2C; ADRB1; ADRB2; ADRB3; DRD1; DRD3; DRD4; HTR1B; HTR1D; HTR1E; HTR1F; HTR2B; HTR3A; HTR3B; HTR3C; HTR3D; HTR3E; HTR4; HTR5A; HTR6; HTR7	Adrenergic receptor antagonist; Prolactin inhibitor	107715
DAPT-GSI-IX	SKB	up	0.228265		Gamma secretase inhibitor	NotFound
bepridil	SKB	up	0.22827	ATP1A1; CACNA1A; CACNA1C; CACNA1H; CACNA2D2; CALM1; CALM2; CALM3; KCNH2; KCNQ1; KCNQ4; MYLK3; PDE1A; PDE1B; SCN5A; TNNC1	Calcium channel blocker; L-type calcium channel blocker	2351
trimipramine	HCC515	up	0.228273	ADRA1A; ADRA1B; ADRA2B; ADRB1; ADRB2; ADRB3; CHRM1; CHRM4; CHRM5; DRD1; HRH1; HTR1D; HTR3A; SLC6A2; SLC6A3; SLC6A4	Norepinephrine reuptake inhibitor; Tricyclic antidepressant	5584
5-iodotubercidin	MCF7	up	0.22829	ADK; CSNK1G2; DOT1L; GSG2; HASPIN; LRRK2; MAPK3	Adenosine kinase inhibitor	1830
farnesylthiotriazole	HCC515	up	0.228295		PPMTase inhibitor	5353633
chloramphenicol	VCAP	up	0.228376	CD55	Bacterial 50S ribosomal subunit inhibitor; Protein synthesis inhibitor	298
benzohydroxamic-acid	MCF7	up	0.228431		Antifungal	10313
deguelin	PHH	up	0.228483	AKT1	NADH-ubiquinone oxidoreductase (Complex I) inhibitor	107935
bucladesine	HCC515	up	0.228504	PRKACA	Adenosine receptor agonist; cAMP stimulant	9687
perphenazine	PC3	up	0.228532	AOX1; CALM1; CALM2; CALM3; DRD1; HRH1; HTR6; HTR7	Dopamine receptor antagonist	4748
tamibarotene	MCF7	up	0.228607	CRABP1; CRABP2; RARA; RARB	Retinoid receptor agonist	108143
entecavir	VCAP	up	0.228805		DNA replication inhibitor; Reverse transcriptase inhibitor	153941
MMPX	ASC	up	0.22889		Phosphodiesterase inhibitor	155806
tianeptine	MCF7	up	0.228891	DRD3; GRIA1; OPRM1; SLC6A4	Selective serotonin reuptake enhancer (SSRE)	68870
A-443644	MCF7	up	0.228936	AKT1; AKT2; AKT3; CDC42BPB; GSK3B; PHKG1; PKIA; PRKACA	AKT inhibitor	10172943
pipamperone	HCC515	up	0.229004	ADRA1B; ADRA1D; DRD1; DRD3; DRD4; HRH1; HTR1B; HTR1D; HTR2B	Dopamine receptor antagonist	4830
mitoxantrone	HA1E	up	0.229018	ABCB1; ABCC1; ABCG2; PIM1; TOP2A; TOP2B	Topoisomerase inhibitor	4212
betulinic-acid	SKB	up	0.229053	CASP3; CASP8; GPBAR1; TOP1	Apoptosis stimulant; Caspase activator; Diacylglycerol O acyltransferase inhibitor; HIV integrase inhibitor; NFkB pathway activator; NFkB pathway inhibitor; SARS coronavirus 3C-like protease inhibitor; Topoisomerase inhibitor	64971
salubrinal	A549	up	0.22907	EIF2S1; SLC6A9	Eukaryotic translation initiation factor inhibitor	5717801
clemastine	MCF7	up	0.229105	HRH1	Histamine receptor antagonist	26987
GR-159897	HA1E	up	0.229145	TAC1; TACR2	Tachykinin antagonist	3570748
9-methyl-5H-6-thia-4,5-diaza-chrysene-6,6-dioxide	HA1E	up	0.22916	RELA	NFkB pathway inhibitor	16759925
toremifene	ASC	up	0.22919	CYP3A5; ESR1; SHBG	Estrogen receptor antagonist; Selective estrogen receptor modulator (SERM)	3005573
SKF-77434	SKB	up	0.229233	DRD1	Dopamine receptor agonist	11957703
EMD-386088	HCC515	up	0.2296	HTR6	Serotonin receptor agonist	10131112
WYE-125132	MCF10A	up	0.229669	MTOR; PIK3CA	MTOR inhibitor	25260757
daunorubicin	SKB	up	0.229682	ABCB1; ABCG2; DCXR; TOP2A; TOP2B	RNA synthesis inhibitor; Topoisomerase inhibitor	2958
cediranib	NPC	up	0.229863	CSF1R; DDR1; DDR2; EPHA6; FGFR2; FGFR3; FLT1; FLT3; FLT4; KDR; KIT; PDGFRA; PDGFRB; RET; SLK; STK10; STK35	KIT inhibitor; VEGFR inhibitor	9933475
salvinorin-a	PHH	up	0.229869	OPRD1; OPRK1; OPRM1	Opioid receptor agonist	128563
flufenamic-acid	SKB	up	0.229918	AKR1C3; ANO1; AR; GJA1; GJA10; GJA3; GJA4; GJA5; GJA8; GJA9; GJB1; GJB2; GJB3; GJB4; GJB5; GJB6; GJB7; GJC1; GJC2; GJC3; GJD2; GJD3; GJD4; GJE1; PANX1; PANX2; PANX3; PKD2L1; TRPC5; TRPM2; TRPM5	Chloride channel blocker	3371
vesamicol	HA1E	up	0.229942	SLC18A3	Acetylcholinesterase inhibitor	6603219
PIK-75	A549	up	0.230057	PIK3C2B; PIK3CA; PIK3CB; PIK3CD; PIK3CG; PRKDC	DNA protein kinase inhibitor; PI3K inhibitor	10275789
FR-122047	VCAP	up	0.230117		Cyclooxygenase inhibitor	196841
perphenazine	NPC	up	0.230118	AOX1; CALM1; CALM2; CALM3; DRD1; HRH1; HTR6; HTR7	Dopamine receptor antagonist	4748
cirazoline	SKB	up	0.230132	ADRA1A; ADRA1B; ADRA1D; ADRA2B; ADRA2C	Adrenergic receptor agonist	2765
PF-562271	ASC	up	0.23017	PTK2; PTK2B	Focal adhesion kinase inhibitor	11713159
eriochrome-black-t	ASC	up	0.230183		Azo dye	135465089
tangeritin	VCAP	up	0.230233		Cell cycle inhibitor	68077
fenbufen	PC3	up	0.230234		Cyclooxygenase inhibitor	3335
noretynodrel	HCC515	up	0.230235	PGR	Progestogen hormone	5702095
CDK2-5-inhibitor	HA1E	up	0.230283	CDK2; CDK5	CDK inhibitor	NotFound
lawsone	HCC515	up	0.230294		Coloring agent	10125107
AM-92016	SKB	up	0.230345	GRIN1; GRIN2B	Potassium channel blocker	133104
capecitabine	PC3	up	0.230386	CES2; CES5A; DPYD; TYMP; TYMS	DNA synthesis inhibitor; Thymidylate synthase inhibitor	60953
ZD-2079	PC3	up	0.230397	ADRB3	Adrenergic receptor agonist	158794
nialamide	PC3	up	0.230465	COMT; MAOA; MAOB	Monoamine oxidase inhibitor	4472
D-64406	ASC	up	0.230569	FLT3; PDGFRA; PDGFRB	PDGFR receptor inhibitor	5330535
phenolphthalein	HCC515	up	0.230613	NR1I2; NR1I3; SHBG; UGT1A9	Indicator dye	4764
AZD-8055	A549	up	0.230635	MTOR	MTOR inhibitor	25262965
methyl-angolensate	HA1E	up	0.230649	HTR2B	Apoptosis inhibitor	21596327
buddleoflavonoloside	PC3	up	0.230659		Acetylcholinesterase inhibitor	6708769
leucodin	ASC	up	0.230749		Melanin inhibitor	167683
dicyclohexylurea	ASC	up	0.230753	EPHX2	Epoxide hydolase inhibitor	4277
PD-98059	HT29	up	0.23082	AKT1; CHEK1; GSK3B; LCK; MAP2K1; MAP2K2; MAPK11; MAPK12; MAPK14; MAPK3; MAPK8; PRKCA; RAF1; ROCK1; RPS6KB1; SGK1	MAP kinase inhibitor; MEK inhibitor	4713
rifabutin	MCF7	up	0.230836	BCL6; CYP3A4; HSP90AA1; HSP90B1	Protein synthesis inhibitor	5482874
fusaric-acid	A549	up	0.230845	DBH	Dopamine beta hydroxylase inhibitor	3442
olvanil	NPC	up	0.230863	CNR1; GPR119; TRPV1	TRPV agonist	5808649
remacemide	HA1E	up	0.230904	GRIN1	Glutamate receptor antagonist	60510
DMBI	VCAP	up	0.230905	PDGFRB	PDGFR receptor inhibitor; VEGFR inhibitor	5353593
enrofloxacin	MCF7	up	0.231048		Bacterial DNA gyrase inhibitor	71188
AZD-7762	SKB	up	0.231069	CHEK1; CHEK2	CHK inhibitor	67077825
GSK-1904529A	SKB	up	0.231133	IGF1R; INSR	IGF-1 inhibitor; IGF-1R inhibitor; Insulin receptor ligand	25124816
nafcillin	ASC	up	0.231283	CYP3A4	Bacterial cell wall synthesis inhibitor	23667630
buflomedil	PC3	up	0.231332	CACNA1C	Adrenergic receptor antagonist; Calcium channel blocker	6420013
cefuroxime	VCAP	up	0.231364		Bacterial cell wall synthesis inhibitor	73707496
EMF-BCA1-64	ASC	up	0.231382	CASP3	Caspase inhibitor	46907798
SYK-inhibitor	ASC	up	0.231529		SYK inhibitor	6419747
SCH-58261	HCC515	up	0.231569	ADORA1; ADORA2A; ADORA2B; ADORA3	Adenosine receptor antagonist	176408
triptolide	PC3	up	0.231613	RELA	RNA polymerase inhibitor	16220015
mocimycin	HA1E	up	0.231618		Protein synthesis inhibitor	24069689
masitinib	VCAP	up	0.231658	DDR1; DDR2; FGFR3; KIT; LYN; PDGFRA; PDGFRB	KIT inhibitor; PDGFR receptor inhibitor; SRC inhibitor	10074640
AT-7519	PC3	up	0.231677	CDK1; CDK2; CDK4; CDK5; CDK6; CDK9	CDK inhibitor; Cell cycle inhibitor	11338033
niguldipine	ASC	up	0.23168	ADRA1A; ADRA1B; ADRA1D; CACNA1C	Adrenergic receptor antagonist; Calcium channel blocker	71317558
dactinomycin	PHH	up	0.231733	POLR2A; TOP2A; TOP2B	RNA polymerase inhibitor	457193
hydroquinine	VCAP	up	0.231734		Antiarrhythmic	121515
avrainvillamide-analog-5	HEPG2	up	0.231766	NPM1	nucleophosmin inhibitor	73707610
aripiprazole	MCF7	up	0.231804	ADRA1A; ADRA1B; ADRA2B; ADRA2C; CHRM1; CHRM4; CHRM5; DRD1; DRD3; DRD4; HRH1; HTR1B; HTR1D; HTR1E; HTR3A; HTR6; HTR7	Serotonin receptor agonist; Serotonin receptor antagonist	60795
penfluridol	HA1E	up	0.231827	CACNA1G; DRD1	T-type calcium channel blocker	33630
isoeugenol	PC3	up	0.231921	EPX; LPO; MPO	Nitric oxide production inhibitor	5318562
dictamnine	VCAP	up	0.231965		Furoquinoline alkaloid	68085
budesonide	A375	up	0.232058	BGLAP; CCL11; CCL5; CSF2; CYP3A5; CYP3A7; ICAM1; IL4; IL5; IL8; NR3C1	Glucocorticoid receptor agonist	5281004
PD-173074	NPC	up	0.232127	FGFR2; FGFR3; FGFR4; FLT1; FLT4; KDR; PDGFRA; PDGFRB	FGFR inhibitor; VEGFR inhibitor	1401
ecopipam	ASC	up	0.232151	DRD1	Dopamine receptor antagonist	107930
ABT-737	MDAMB231	up	0.232171	BAD; BCL2; BCL2L1; BCL2L2	BCL inhibitor	11228183
JW-7-24-1	VCAP	up	0.232209	LCK	LCK Inhibitor	69923936
AZD-7762	A549	up	0.232226	CHEK1; CHEK2	CHK inhibitor	67077825
ezetimibe	MCF7	up	0.232227	ANPEP; APOB; CRP; NPC1L1; SOAT1	Cholesterol inhibitor; Niemann-Pick C1-like 1 protein antagonist	150311
erlotinib	SKB	up	0.232268	EGF; EGFR; GAK; MAP3K19; NR1I2; SLK; STK10	EGFR inhibitor	176871
alpha-linolenic-acid	SKB	up	0.23229	ELOVL4; FADS1; FADS2; FFAR1; FFAR4; SLC8A1; TRPV1	Omega 3 fatty acid stimulant	5280934
ochratoxin-a	PC3	up	0.232434	SLC22A6	Phenylalanyl tRNA synthetase inhibitor	442530
auranofin	HCC515	up	0.232594	IKBKB; PRDX5; TRPA1; TXNRD1; TXNRD2	NFkB pathway inhibitor	0
canertinib	HS578T	up	0.232594	AKT1; EGF; EGFR; ERBB2; ERBB4	EGFR inhibitor	156414
MK-2206	VCAP	up	0.232608	AKT1; AKT2; AKT3	AKT inhibitor	24964624
cinnarizine	ASC	up	0.23267	CACNA1C; CACNA1D; CACNA1F; CACNA1G; CACNA1H; CACNA1I; CACNA1S; CHRM1; CHRM4; CHRM5; DRD1; HRH1	Calcium channel blocker	1547484
tivozanib	MDAMB231	up	0.232677	FLT1; FLT4; KDR; KIT; PDGFRA; PDGFRB	VEGFR inhibitor	9911830
PF-562271	A549	up	0.232685	PTK2; PTK2B	Focal adhesion kinase inhibitor	11713159
AS-601245	PC3	up	0.232843	GSK3B; MAPK10; MAPK8; MAPK9; PIM1	JNK inhibitor	10109823
diazepam	VCAP	up	0.23288	ABAT; ADRA1A; DBI; GABRA2; GABRA3; GABRA4; GABRA5; GABRA6; GABRB1; GABRB2; GABRB3; GABRD; GABRE; GABRG1; GABRG2; GABRG3; GABRP; GABRQ; GABRR1; GABRR2; GABRR3; TSPO	Benzodiazepine receptor agonist	3016
GW-4064	A549	up	0.233057	NR1H4	FXR agonist	9893571
auranofin	PC3	up	0.23306	IKBKB; PRDX5; TRPA1; TXNRD1; TXNRD2	NFkB pathway inhibitor	0
PF-562271	PHH	up	0.23317	PTK2; PTK2B	Focal adhesion kinase inhibitor	11713159
JNK-9L	MCF10A	up	0.233276	MAPK8	JNK inhibitor	59588070
aminogenistein	PC3	up	0.233308	LCK	SRC inhibitor	125519
purvalanol-a	A549	up	0.233443	CCND1; CCNE1; CDK1; CDK2; CDK4; CDK5; CSNK1G3; RPS6KA1; SRC	CDK inhibitor; DYRK inhibitor	456214
azauridine	A549	up	0.233476		Antiviral	5901
proguanil	A549	up	0.233615	DHFR; PDF	Dihydrofolate reductase inhibitor	6178111
axitinib	ASC	up	0.233817	ABL2; AURKC; CSF1; CYP3A5; FLT1; FLT4; KDR; KIT; PDGFRA; PDGFRB; PLK4	PDGFR receptor inhibitor; VEGFR inhibitor	6450551
dacinostat	SKB	up	0.233932	HDAC1; HDAC2; HDAC3; HDAC4; HDAC5; HDAC6; HDAC7; HDAC8; HDAC9	HDAC inhibitor	6445533
gelsemine	HT29	up	0.233964	GLRA3	Acetylcholine receptor antagonist; Glycine receptor antagonist	5390854
ALW-II-49-7	MCF10A	up	0.234089	DDR1; EPHA2; EPHA4; EPHA7; EPHB2; EPHB4; EPHB6	Ephrin inhibitor	24875320
ivachtin	SKB	up	0.234151	CASP3	Caspase inhibitor	11201705
azathioprine	A375	up	0.234199	HPRT1; IMPDH1; PPAT; RAC1; TPMT	Dehydrogenase inhibitor	2265
tiotidine	ASC	up	0.234244	HRH2	Histamine receptor antagonist	50287
E-4031	ASC	up	0.234347	KCNH1; KCNH2	Potassium channel blocker	3185
arachidonamide	ASC	up	0.234442	CNR1; CNR2	Cannabinoid receptor agonist	5283393
torin-1	VCAP	up	0.234521	MTOR; PIK3CA	MTOR inhibitor; PI3K inhibitor	49836027
BP-554	HA1E	up	0.234589		Serotonin receptor agonist	134117
honokiol	MCF7	up	0.234603	ALOX5	AKT inhibitor	72303
midostaurin	HA1E	up	0.234658	AAK1; AURKC; BCR; BRSK1; BRSK2; CAMK2A; CAMK2D; CAMKK1; CAMKK2; CCNB1; CLK4; CUX1; EIF2AK4; FER; FGFR1OP; FGFR1OP2; FGR; FLT1; FLT3; FLT4; GRK1; GRK7; GSK3A; HCK; IKBKE; KDR; KIT; LIMK1; LRRK2; MAP3K10; MAP3K11; MAP3K19; MAP3K2; MAP3K3; MAP3K7; MAP3K9; MAP4K2; MAP4K4; MAP4K5; MARK1; MARK2; MARK3; MARK4; MELK; MINK1; MST4; MYLK; NTRK1; NTRK2; NTRK3; NUAK1; NUAK2; PDGFRA; PDGFRB; PHKG1; PKN1; PKN2;…	FLT3 inhibitor; KIT inhibitor; PKC inhibitor	9829523
trichostatin-a	U266	up	0.234693	HDAC1; HDAC10; HDAC2; HDAC3; HDAC4; HDAC5; HDAC6; HDAC7; HDAC8; HDAC9	CDK activator; HDAC inhibitor; ID1 inhibitor	444732
flurofamide	HA1E	up	0.234806		Urease inhibitor	51173
pefloxacin	MCF7	up	0.234847	TOP2A	Bacterial DNA gyrase inhibitor	119525
KU-0063794	A549	up	0.235009	MTOR	MTOR inhibitor	16736978
AM-251	MCF7	up	0.235079	CNR1; GPR18; GPR55	Cannabinoid receptor antagonist	2125
afatinib	MCF10A	up	0.2352	EGF; EGFR; ERBB2; ERBB4; GAK	EGFR inhibitor	22225683
TPCA-1	HS578T	up	0.235432	CDC42BPB; EPHB1; IKBKB; MAP3K9; NTRK3; NUAK1; RET; TNK2; TYK2	IKK inhibitor	9903786
ZD-2079	HCC515	up	0.235551	ADRB3	Adrenergic receptor agonist	158794
doxorubicin	A375	up	0.235616	CHD1; NOLC1; TOP2A	Topoisomerase inhibitor	31703
AZD-7762	BT20	up	0.235718	CHEK1; CHEK2	CHK inhibitor	67077825
benzohydroxamic-acid	PC3	up	0.235774		Antifungal	10313
parecoxib	MCF7	up	0.236143	LTF; TF	Cyclooxygenase inhibitor	119828
dienestrol	ASC	up	0.236158	ESR1; SHBG	Estrogen receptor agonist	667476
DMP-543	SKB	up	0.236162		Acetylcholine release stimulant	9887884
lobendazole	PC3	up	0.236197		Anthelmintic	22752
cefixime	HA1E	up	0.236227		Bacterial cell wall synthesis inhibitor	6321411
amoxapine	ASC	up	0.236255	ADRA1A; ADRA1B; ADRA1D; ADRA2B; ADRA2C; CHRM1; CHRM4; CHRM5; DRD1; DRD3; DRD4; GABRA2; GABRA3; GABRA4; GABRA5; GABRA6; GABRB1; GABRB2; GABRB3; GABRD; GABRE; GABRG1; GABRG2; GABRG3; GABRP; GABRQ; HRH1; HRH4; HTR1B; HTR2B; HTR3A; HTR6; HTR7; SLC6A2; SLC6A3; SLC6A4	Norepinephrine reuptake inhibitor	2170
BMS-536924	HA1E	up	0.236285	AKT1; CCNE1; CDK2; CYP3A4; ERBB2; IGF1R; INSR; KDR; LCK; MET; PDGFRA; PDGFRB; RET	IGF-1 inhibitor	11353973
fludarabine	A549	up	0.236741	ADA; BAX; DCK; MCL1; POLA1; RRM1; RRM2; SLC29A1	DNA repair enzyme inhibitor; DNA synthesis inhibitor; Purine antagonist	57007282
benzoxiquine	HCC515	up	0.236873		Anti-infective	6855
GSK-0660	MCF7	up	0.236915	PPARD	PPAR receptor antagonist	46233311
floxuridine	SKB	up	0.237034	TYMS	DNA synthesis inhibitor	3363
FR-139317	PC3	up	0.237038	EDNRA	Endothelin receptor antagonist	4353886
bisindolylmaleimide-ix	ASC	up	0.237103	AKT1; GSK3B; LCK; LRRK2; MAPK11; MAPK12; MAPK14; MAPK8; PRKCA; ROCK1; RPS6KB1; SIRT1; SIRT2	CDK inhibitor; PKC inhibitor	5083
dasatinib	MCF7	up	0.237147	ABL1; ABL2; ACVRL1; BCR; BLK; BMPR1B; BMX; BTK; CSK; DDR1; DDR2; EPHA1; EPHA2; EPHA3; EPHA4; EPHA5; EPHA6; EPHA8; EPHB1; EPHB2; EPHB3; EPHB4; EPHB6; ERBB3; ERBB4; FGR; FRK; FYN; GAK; HCK; HSPA8; KIT; LCK; LIMK1; LIMK2; LYN; MAP2K5; MAP3K19; MAP3K20; MAP4K5; MAPK14; MLTK; NEK11; NLK; NR4A3; PDGFRA; PDGFRB; PPAT; PTK6; RIPK2; SIK1; SIK2; SIK3; SRC; SRMS; STAT5B; TEC; TESK1; TNK2; TNNI3K; TXK; TYK2;…	BCR-ABL kinase inhibitor; Ephrin inhibitor; KIT inhibitor; PDGFR receptor inhibitor; SRC inhibitor; Tyrosine kinase inhibitor	3062316
GSK-429286A	ASC	up	0.237391	ROCK1	Rho associated kinase inhibitor	11373846
mesalazine	MCF7	up	0.237473	ALOX5; CHUK; CTNNB1; IKBKB; MPO; NAT1; PPARG; TPMT	Cyclooxygenase inhibitor; Lipoxygenase inhibitor; Prostanoid receptor antagonist	4075
dactinomycin	ASC	up	0.23768	POLR2A; TOP2A; TOP2B	RNA polymerase inhibitor	457193
SYK-inhibitor	HCC515	up	0.237777		SYK inhibitor	6419747
avrainvillamide-analog-5	A549	up	0.237865	NPM1	nucleophosmin inhibitor	73707610
5-iodotubercidin	A549	up	0.238067	ADK; CSNK1G2; DOT1L; GSG2; HASPIN; LRRK2; MAPK3	Adenosine kinase inhibitor	1830
wortmannin	HA1E	up	0.238105	ATM; ATR; MTOR; MYLK; PI4KA; PI4KB; PIK3C2B; PIK3C3; PIK3CA; PIK3CD; PIK3CG; PIK3R1; PIK3R4; PLK1; PLK2; PLK3; PRKDC	PI3K inhibitor	312145
BVT-948	HA1E	up	0.238125	PTPN1; PTPN11; PTPN2	Tyrosine phosphatase inhibitor	6604934
mitoxantrone	HT29	up	0.238137	ABCB1; ABCC1; ABCG2; PIM1; TOP2A; TOP2B	Topoisomerase inhibitor	4212
prochlorperazine	NPC	up	0.238181	DRD1; DRD3; DRD4; S100A4	Dopamine receptor antagonist	4917
tetrindole	A375	up	0.238279	MAOA	Monoamine oxidase inhibitor	160019
nilotinib	PC3	up	0.238378	ABL1; ABL2; BCR; CYP2B6; CYP2C8; DDR1; DDR2; EPHA2; EPHA4; EPHA5; EPHA8; EPHB1; EPHB2; EPHB3; EPHB4; KIT; MAPK11; MLTK; PDGFRA	ABL inhibitor; BCR-ABL kinase inhibitor	644241
KIN001-055	MCF10A	up	0.238406	EGFR	EGFR inhibitor; JAK inhibitor; Leukotriene inhibitor; Mediator release inhibitor	3796
staurosporine	HT29	up	0.238785	AURKC; BRSK1; BRSK2; CAMK2B; CAMK2D; CAMKK1; CAMKK2; CDK1; CDK2; CDK5; CHEK1; CHRM1; CHRM4; CLK4; CSK; DAPK1; FER; FGR; FLT4; GPR35; GRK7; GSK3A; GSK3B; HCK; IKBKB; IKBKE; ITK; LCK; LIMK1; LRRK2; MAP2K4; MAP2K6; MAP3K10; MAP3K11; MAP3K2; MAP3K3; MAP3K7; MAP3K9; MAP4K2; MAP4K4; MAP4K5; MAPKAPK2; MARK1; MARK2; MARK3; MARK4; MELK; MINK1; MST4; MYLK; NTRK1; NTRK2; NTRK3; NUAK1; NUAK2; PAK2; PDGFRA; P…	PKC inhibitor	44259
SYK-inhibitor	MCF10A	up	0.238853		SYK inhibitor	6419747
glycopyrrolate	MCF7	up	0.238907	CHRM1; CHRM4; CHRM5	Acetylcholine receptor antagonist	11693
ZG-10	PHH	up	0.239126	MAPK8	JNK inhibitor	57340680
levocetirizine	VCAP	up	0.239184	CXCL8; HRH1	Histamine receptor antagonist	1549000
SR-95639A	NPC	up	0.239439	CHRM1	Acetylcholine receptor agonist	195165
L-655240	SKB	up	0.239546	PTGES	Thromboxane receptor antagonist	122070
alvocidib	PHH	up	0.239608	BCL2; BIRC5; CCNT1; CDK1; CDK2; CDK4; CDK5; CDK6; CDK7; CDK8; CDK9; EGFR; MCL1; PYGB; PYGL; PYGM	CDK inhibitor	5287969
Y-26763	PC3	up	0.239626	ABCC9; KCNJ8	Potassium channel activator	121878
staurosporine	MCF7	up	0.239642	AURKC; BRSK1; BRSK2; CAMK2B; CAMK2D; CAMKK1; CAMKK2; CDK1; CDK2; CDK5; CHEK1; CHRM1; CHRM4; CLK4; CSK; DAPK1; FER; FGR; FLT4; GPR35; GRK7; GSK3A; GSK3B; HCK; IKBKB; IKBKE; ITK; LCK; LIMK1; LRRK2; MAP2K4; MAP2K6; MAP3K10; MAP3K11; MAP3K2; MAP3K3; MAP3K7; MAP3K9; MAP4K2; MAP4K4; MAP4K5; MAPKAPK2; MARK1; MARK2; MARK3; MARK4; MELK; MINK1; MST4; MYLK; NTRK1; NTRK2; NTRK3; NUAK1; NUAK2; PAK2; PDGFRA; P…	PKC inhibitor	44259
PHA-793887	MCF10A	up	0.239651	CCND1; CCNE1; CDK1; CDK2; CDK4; CDK5; CDK7; CDK9	CDK inhibitor	46191454
2',5'-dideoxyadenosine	MCF7	up	0.239763		Adenylyl cyclase inhibitor	3044
L-655708	A549	up	0.239791	GABRA2; GABRA3; GABRA5; GABRG2	GABA receptor inverse agonist	5311203
doxorubicin	A549	up	0.239813	CHD1; NOLC1; TOP2A	Topoisomerase inhibitor	31703
cisapride	SKB	up	0.239854	CYP2B6; CYP2C8; CYP3A5; CYP3A7; HTR3A; HTR4; KCNH2	Serotonin receptor agonist	2769
gatifloxacin	MCF7	up	0.239951	TOP2A	Bacterial DNA gyrase inhibitor	5379
avrainvillamide-analog-2	HCC515	up	0.239964	NPM1	nucleophosmin inhibitor	73707608
fenretinide	HA1E	up	0.240123	CYP2C8; CYP3A5; RARA; RARG; RBP4	Apoptosis stimulant; Retinoid receptor agonist	5353342
staurosporine	HCC515	up	0.240141	AURKC; BRSK1; BRSK2; CAMK2B; CAMK2D; CAMKK1; CAMKK2; CDK1; CDK2; CDK5; CHEK1; CHRM1; CHRM4; CLK4; CSK; DAPK1; FER; FGR; FLT4; GPR35; GRK7; GSK3A; GSK3B; HCK; IKBKB; IKBKE; ITK; LCK; LIMK1; LRRK2; MAP2K4; MAP2K6; MAP3K10; MAP3K11; MAP3K2; MAP3K3; MAP3K7; MAP3K9; MAP4K2; MAP4K4; MAP4K5; MAPKAPK2; MARK1; MARK2; MARK3; MARK4; MELK; MINK1; MST4; MYLK; NTRK1; NTRK2; NTRK3; NUAK1; NUAK2; PAK2; PDGFRA; P…	PKC inhibitor	44259
verteporfin	HA1E	up	0.240145		Photosensitizing agent	11980942
ER-27319	HA1E	up	0.240197		Mediator release inhibitor; SYK inhibitor	9799509
ZSTK-474	VCAP	up	0.240209	PIK3CA; PIK3CB; PIK3CD; PIK3CG	PI3K inhibitor	11647372
5-iodotubercidin	SKB	up	0.24022	ADK; CSNK1G2; DOT1L; GSG2; HASPIN; LRRK2; MAPK3	Adenosine kinase inhibitor	1830
AZD-8055	VCAP	up	0.240226	MTOR	MTOR inhibitor	25262965
AZD-6482	MCF10A	up	0.240261	PIK3CA; PIK3CB; PIK3CD; PIK3CG	PI3K inhibitor	44137675
tramadol	MCF7	up	0.240655	CYP2B6; GRIN3A; OPRD1; OPRK1; OPRM1; SLC6A2; SLC6A4	Norepinephrine reuptake inhibitor; Opioid receptor agonist; Serotonin reuptake inhibitor	33741
etodolac	MCF7	up	0.240674	RXRA; TRPV1	Cyclooxygenase inhibitor	73707528
JAK3-inhibitor-V	A549	up	0.240719		JAK inhibitor	3799
PP-1	HCC515	up	0.240749	HCK; RET; SRC	ABL inhibitor; SRC inhibitor	1400
ZSTK-474	ASC	up	0.240845	PIK3CA; PIK3CB; PIK3CD; PIK3CG	PI3K inhibitor	11647372
KIN001-244	MCF10A	up	0.240895		Phosphoinositide dependent kinase inhibitor	49766501
methoxsalen	A375	up	0.240924	ACHE; CYP1A2	DNA synthesis inhibitor	4114
cediranib	MCF7	up	0.240928	CSF1R; DDR1; DDR2; EPHA6; FGFR2; FGFR3; FLT1; FLT3; FLT4; KDR; KIT; PDGFRA; PDGFRB; RET; SLK; STK10; STK35	KIT inhibitor; VEGFR inhibitor	9933475
5-iodotubercidin	PC3	up	0.240933	ADK; CSNK1G2; DOT1L; GSG2; HASPIN; LRRK2; MAPK3	Adenosine kinase inhibitor	1830
KN-93	NPC	up	0.240988	CAMK2A	Calcium-calmodulin dependent protein kinase inhibitor	5312122
SB-203580	MDAMB231	up	0.241005	AKT1; ALOX5; CHEK1; CYP2D6; CYP3A4; GAK; GSK3B; LCK; MAPK10; MAPK11; MAPK12; MAPK14; MAPK8; MAPK9; PRKCA; RAF1; RIPK2; ROCK1; RPS6KB1; SGK1; SRC; TNF	p38 MAPK inhibitor	176155
gelsemine	A375	up	0.241029	GLRA3	Acetylcholine receptor antagonist; Glycine receptor antagonist	5390854
CGP-60474	ASC	up	0.241253	CDK1; CDK2	CDK inhibitor	644215
TC-2559	ASC	up	0.241316	CHRNA4	Acetylcholine receptor agonist	9823180
tivozanib	HT29	up	0.241435	FLT1; FLT4; KDR; KIT; PDGFRA; PDGFRB	VEGFR inhibitor	9911830
indatraline	VCAP	up	0.241555	CDK5; SLC6A2; SLC6A3; SLC6A4	Norepinephrine transporter inhibitor	10314472
wortmannin	NKDBA	up	0.241575	ATM; ATR; MTOR; MYLK; PI4KA; PI4KB; PIK3C2B; PIK3C3; PIK3CA; PIK3CD; PIK3CG; PIK3R1; PIK3R4; PLK1; PLK2; PLK3; PRKDC	PI3K inhibitor	312145
BRL-54443	SKB	up	0.241591	HTR1E; HTR1F	Serotonin receptor agonist	2438
ochratoxin-a	SKB	up	0.241592	SLC22A6	Phenylalanyl tRNA synthetase inhibitor	442530
AR-A014418	PC3	up	0.241708	GSK3B	Glycogen synthase kinase inhibitor	448014
rolipram	SKB	up	0.242169	PDE4A; PDE4B; PDE4C; PDE4D; PDE5A	Interleukin receptor antagonist; Phosphodiesterase inhibitor	5092
SCH-442416	ASC	up	0.242274	ADORA1; ADORA2A; ADORA2B; ADORA3	Adenosine receptor antagonist	10668061
idarubicin	A549	up	0.242514	ABCG2; TOP2A	Topoisomerase inhibitor	42594
CGP-13501	HCC515	up	0.24254	GABBR1	GABA receptor modulator	3519541
teniposide	A549	up	0.242543	ABCC3; CYP2C9; CYP3A5; TOP2A	Topoisomerase inhibitor	5396
nicardipine	VCAP	up	0.242581	ADORA3; ADRA1A; ADRA1B; ADRA1D; CACNA1C; CACNA1D; CACNA2D1; CACNB2; CALM1; CALM2; CALM3; CHRM1; CHRM4; CHRM5; PDE1A; PDE1B	Calcium channel blocker	4474
GDC-0941	SKB	up	0.242627	PIK3CA; PIK3CB; PIK3CD; PIK3CG	PI3K inhibitor	17755052
AZD-7762	MCF7	up	0.242778	CHEK1; CHEK2	CHK inhibitor	67077825
NSC-632839	HA1E	up	0.242806	SENP2; USP1; USP2; USP7	Ubiquitin specific protease inhibitor	6477762
AT-7519	MCF10A	up	0.242907	CDK1; CDK2; CDK4; CDK5; CDK6; CDK9	CDK inhibitor; Cell cycle inhibitor	11338033
chloroquine	SKB	up	0.242933	CYP2C8; GSTA2; MAP2K1; MAP2K2; MRGPRX1; NQO2; SLC22A18; TLR9; TNF	Antimalarial	2719
KN-62	HCC515	up	0.243078	AKT1; CAMK2A; CHEK1; LCK; MAPK11; MAPK12; MAPK14; MAPK8; P2RX7; PRKCA; ROCK1; RPS6KB1; SGK1	Calcium-calmodulin dependent protein kinase inhibitor; Purinergic receptor antagonist	3838
vemurafenib	A375	up	0.243114	BRAF; CYP3A4; CYP3A5; RAF1	RAF inhibitor	42611257
mibefradil	SKB	up	0.243135	ANO1; CACNA1C; CACNA1D; CACNA1F; CACNA1G; CACNA1H; CACNA1I; CACNA1S; CACNB1; CACNB2; CACNB3; CACNB4; CATSPER1; CATSPER2; CATSPER3; CATSPER4; CYP3A5; CYP3A7; SCN2A; SCN4A; SCN5A; SCN9A	T-type calcium channel blocker	5230270
myriocin	HCC515	up	0.243152	AKT1; SPTLC1; SPTLC2; SPTLC3	Serine palmitoyltransferase inhibitor	73707382
dihydroxyphenylglycine	SKB	up	0.243301	GRM1	Glutamate receptor agonist	108001
cilostamide	HA1E	up	0.243606	PDE3A; PDE3B	Phosphodiesterase inhibitor	2753
SNS-314	ASC	up	0.243634	AURKA; AURKB; AURKC	Aurora kinase inhibitor	24995524
fludarabine	SKB	up	0.244174	ADA; BAX; DCK; MCL1; POLA1; RRM1; RRM2; SLC29A1	DNA repair enzyme inhibitor; DNA synthesis inhibitor; Purine antagonist	57007282
triflupromazine	HEK293T	up	0.244206	CHRM1; CHRNA7; DRD1; HTR2B	Dopamine receptor antagonist	5568
PI-828	SKB	up	0.24421		PI3K inhibitor	25181195
mosapride	ASC	up	0.244224	HTR3A; HTR4	Serotonin receptor agonist	119584
PLX-4720	SKB	up	0.244227	BRAF; FGR; KDR; MAP2K5; MLTK; PTK6; SRMS	RAF inhibitor	24180719
WYE-125132	VCAP	up	0.244355	MTOR; PIK3CA	MTOR inhibitor	25260757
GDC-0879	A375	up	0.244435	BRAF; RAF1	RAF inhibitor	11717001
BW-723C86	MCF7	up	0.244593	HTR2B	Serotonin receptor agonist	5311036
LY-294002	HA1E	up	0.244683	AKT1; CHEK1; GSK3B; LCK; MAPK11; MAPK12; MAPK14; MAPK8; MTOR; PDE2A; PIK3CA; PIK3CB; PIK3CD; PIK3CG; PIM1; PLK1; PRKCA; PRKDC; ROCK1; RPS6KB1; SGK1	DNA dependent protein kinase inhibitor; MTOR inhibitor; Phosphodiesterase inhibitor; PI3K inhibitor; PLK inhibitor	3973
tenofovir	SKB	up	0.244713		Cytochrome P450 inhibitor; DNA polymerase inhibitor; HIV integrase inhibitor; Reverse transcriptase inhibitor	464205
meclofenamic-acid	HA1E	up	0.244758	ALOX5; CNR1; KCNQ2; KCNQ3	Cyclooxygenase inhibitor; Prostanoid receptor antagonist	23663959
WAY-213613	A549	up	0.24496	SLC1A2	Glutamate inhibitor	24868316
isoeugenol	HCC515	up	0.244977	EPX; LPO; MPO	Nitric oxide production inhibitor	5318562
WZ-3146	ASC	up	0.245034	EGFR	EGFR inhibitor	44607360
lylamine	A549	up	0.245093	CNR1	Cannabinoid receptor agonist	62034
bemesetron	HA1E	up	0.245096	HTR3A; HTR3B	Serotonin receptor antagonist	2861858
staurosporine	PC3	up	0.245379	AURKC; BRSK1; BRSK2; CAMK2B; CAMK2D; CAMKK1; CAMKK2; CDK1; CDK2; CDK5; CHEK1; CHRM1; CHRM4; CLK4; CSK; DAPK1; FER; FGR; FLT4; GPR35; GRK7; GSK3A; GSK3B; HCK; IKBKB; IKBKE; ITK; LCK; LIMK1; LRRK2; MAP2K4; MAP2K6; MAP3K10; MAP3K11; MAP3K2; MAP3K3; MAP3K7; MAP3K9; MAP4K2; MAP4K4; MAP4K5; MAPKAPK2; MARK1; MARK2; MARK3; MARK4; MELK; MINK1; MST4; MYLK; NTRK1; NTRK2; NTRK3; NUAK1; NUAK2; PAK2; PDGFRA; P…	PKC inhibitor	44259
crizotinib	HA1E	up	0.245459	ALK; AXL; CYP2B6; CYP3A5; EPHA2; EPHA6; EPHB6; IRAK1; IRAK3; LTK; MAP3K2; MAP4K1; MAP4K2; MAP4K3; MAP4K5; MERTK; MET; MST1R; NTRK2; NTRK3; NUDT1; PLK4; ROS1; SLK; STK10; TEK; TIE1	ALK inhibitor	11626560
PHA-793887	SKBR3	up	0.24555	CCND1; CCNE1; CDK1; CDK2; CDK4; CDK5; CDK7; CDK9	CDK inhibitor	46191454
JNK-9L	PC3	up	0.245583	MAPK8	JNK inhibitor	59588070
BMS-536924	A375	up	0.245782	AKT1; CCNE1; CDK2; CYP3A4; ERBB2; IGF1R; INSR; KDR; LCK; MET; PDGFRA; PDGFRB; RET	IGF-1 inhibitor	11353973
GSK-1059615	SKBR3	up	0.245872	PIK3CA; PIK3CG	PI3K inhibitor	23658330
BD-1063	HCC515	up	0.245972	SIGMAR1	Sigma receptor antagonist	574780
iloprost	CD34	up	0.246042	ADCY10; EDN1; GNAS; PDE4A; PDE4B; PDE4C; PDE4D; PF4; PLAT; PPBP; PTGDR; PTGDR2; PTGER1; PTGER2; PTGER3; PTGER4; PTGFR; PTGIR; TBXA2R	Platelet aggregation inhibitor; Prostanoid receptor agonist	5311181
XL-147	MCF7	up	0.24607	PIK3CA; PIK3CD; PIK3CG	PI3K inhibitor	1893730
pheniramine	A549	up	0.246114	HRH1; NR1I3	Histamine receptor antagonist	4761
probucol	ASC	up	0.246171	ABCA1; ABCB11; APOA1; APOA2; APOB; APOE; CES1; CETP; SCARB1; SELE; VCAM1	Atherogenesis inhibitor	4912
esculin	PC3	up	0.246179	AR	Antioxidant	15558439
scopolamine	PC3	up	0.246187	CHRM1; CHRM4; CHRM5; CHRNA4; CHRNB2; RELA; SI	Acetylcholine receptor antagonist	2837667
propylthiouracil	VCAP	up	0.246316	DIO1; TPO	Thyroid peroxidase inhibitor	657298
CS-110266	ASC	up	0.246432	SLC6A3	Dopamine receptor agonist	123692
SB-218078	ASC	up	0.246512	CHEK1	CHK inhibitor	3387354
RG-14620	NPC	up	0.24655	EGFR	EGFR inhibitor	5926218
olopatadine	MCF7	up	0.246587	CCL17; HRH1; ICAM1; S100A1; S100A12; S100A13; S100A2; S100B	Histamine receptor antagonist	5281071
NVP-TAE684	SKB	up	0.246699	ACVR1; ACVRL1; ADCK4; ALK; AURKC; AXL; BMPR1B; BTK; CAMK4; CAMKK1; CAMKK2; CHEK2; CLK1; CLK2; DCLK1; DCLK2; DCLK3; DSTYK; EPHA1; FER; FES; GAK; INSR; INSRR; IRAK1; IRAK4; ITK; LRRK2; LTK; MAP3K12; MAP3K13; MAP4K3; MAPK10; MAPK7; MARK1; MARK2; MARK3; MARK4; MERTK; MKNK2; MYO3A; MYO3B; NUAK1; NUAK2; OXSR1; PAK3; PHKG1; PHKG2; PLK1; PLK4; PRKAA1; PRKAA2; PRKD1; PRKD3; PTK2; PTK2B; PTK6; ROCK1; ROS1;…	ALK inhibitor	16038120
oxymetazoline	HA1E	up	0.246732	ADRA1A; ADRA1B; ADRA1D; ADRA2B; ADRA2C; HTR1B; HTR1D; HTR1E; NISCH	Adrenergic receptor agonist	4636
A-443644	A549	up	0.246789	AKT1; AKT2; AKT3; CDC42BPB; GSK3B; PHKG1; PKIA; PRKACA	AKT inhibitor	10172943
estradiol-benzoate	PC3	up	0.246934	ESR1	Estrogen receptor agonist	222757
trimetozine	PC3	up	0.246969		Sedative	12478
mocetinostat	A549	up	0.247128	HDAC1; HDAC11; HDAC2; HDAC3	HDAC inhibitor	9865515
CGP-60474	PC3	up	0.247166	CDK1; CDK2	CDK inhibitor	644215
cefixime	HCC515	up	0.24719		Bacterial cell wall synthesis inhibitor	6321411
linopirdine	A375	up	0.24747	KCNQ2; KCNQ3; KCNQ4; KCNQ5	Potassium channel blocker	3932
cromakalim	A549	up	0.2475	ABCC9; KCNJ5; KCNJ8	Potassium channel activator	71191
AM-580	NKDBA	up	0.247762	RARA	Retinoid receptor agonist	2126
ceramide	A375	up	0.247806		Phosphoenolpyruvate carboxylase activator; Serine/threonine protein phosphatase activator	NotFound
thioproperazine	HA1E	up	0.247821	ADRA1A; ADRA1B; DRD1	Dopamine receptor antagonist	9429
PD-184352	ASC	up	0.24784	MAP2K1; MAP2K2; MAP3K1; MAP3K2	MEK inhibitor	6918454
tivozanib	HA1E	up	0.247883	FLT1; FLT4; KDR; KIT; PDGFRA; PDGFRB	VEGFR inhibitor	9911830
ZG-10	SKB	up	0.248082	MAPK8	JNK inhibitor	57340680
mitomycin-c	PHH	up	0.248135		DNA alkylating agent; DNA inhibitor; DNA synthesis inhibitor	5746
spiramide	VCAP	up	0.248374	HTR2B	Dopamine receptor antagonist; Serotonin receptor antagonist	68186
PI-103	MCF7	up	0.248398	MLST8; MTOR; PIK3C2B; PIK3C2G; PIK3C3; PIK3CA; PIK3CB; PIK3CD; PIK3CG; PIK3R1; PRKDC	MTOR inhibitor; PI3K inhibitor	9884685
ricinine	PC3	up	0.248415		Casein kinase inhibitor	10666
doxorubicin	SKB	up	0.248583	CHD1; NOLC1; TOP2A	Topoisomerase inhibitor	31703
JNJ-10191584	PC3	up	0.24861	HRH4	Histamine receptor antagonist	10446295
calpeptin	MCF7	up	0.248803		Calpain inhibitor	2532
SNS-314	SKB	up	0.248818	AURKA; AURKB; AURKC	Aurora kinase inhibitor	24995524
pergolide	MCF7	up	0.248974	ADRA1A; ADRA1B; ADRA1D; ADRA2B; ADRA2C; DRD1; DRD3; DRD4; HTR1B; HTR1D; HTR2B; KCNA5; TH	Dopamine receptor agonist	47811
elvitegravir	MCF7	up	0.248987		HIV integrase inhibitor	5277135
desoximetasone	PC3	up	0.248992	NR3C1; PLA2G1B	Glucocorticoid receptor agonist	5311067
JNJ-7706621	ASC	up	0.249061	AURKA; AURKB; AURKC; CDK1; CDK2; CDK4; CDK5; CDK6; CDK9; GSK3A; LIMK1; MAP3K2; MAP3K3; MAP3K9; NUAK1; ROCK2; RPS6KA6; SLK; STK10; STK4; TAOK1; TAOK2; TYK2	CDK inhibitor	5330790
OM-137	ASC	up	0.249077		Aurora kinase inhibitor	5932799
LY-294002	FIBRNPC	up	0.249105	AKT1; CHEK1; GSK3B; LCK; MAPK11; MAPK12; MAPK14; MAPK8; MTOR; PDE2A; PIK3CA; PIK3CB; PIK3CD; PIK3CG; PIM1; PLK1; PRKCA; PRKDC; ROCK1; RPS6KB1; SGK1	DNA dependent protein kinase inhibitor; MTOR inhibitor; Phosphodiesterase inhibitor; PI3K inhibitor; PLK inhibitor	3973
TWS-119	HA1E	up	0.249197	GSK3B; JUN; MYC	Glycogen synthase kinase inhibitor	9549289
JNJ-7706621	PC3	up	0.249255	AURKA; AURKB; AURKC; CDK1; CDK2; CDK4; CDK5; CDK6; CDK9; GSK3A; LIMK1; MAP3K2; MAP3K3; MAP3K9; NUAK1; ROCK2; RPS6KA6; SLK; STK10; STK4; TAOK1; TAOK2; TYK2	CDK inhibitor	5330790
PD-173074	MCF7	up	0.249433	FGFR2; FGFR3; FGFR4; FLT1; FLT4; KDR; PDGFRA; PDGFRB	FGFR inhibitor; VEGFR inhibitor	1401
ZG-10	SKBR3	up	0.249563	MAPK8	JNK inhibitor	57340680
U-0126	A549	up	0.249576	AKT1; CHEK1; GSK3B; JAK2; LCK; MAP2K1; MAP2K2; MAP2K7; MAPK11; MAPK12; MAPK14; MAPK8; PRKCA; RAF1; ROCK1; RPS6KB1; SGK1	MEK inhibitor	3006531
AM-404	PC3	up	0.249652	CNR1; CNR2; FAAH; TRPV1	Cyclooxygenase inhibitor; FAAH inhibitor; TRPV antagonist	6604822
sirolimus	ASC	up	0.249673	CCR5; FGF2; FKBP1A; MTOR	MTOR inhibitor	73707374
AZ-628	ASC	up	0.249731	BRAF; RAF1	RAF inhibitor	11676786
MDL-28170	HA1E	up	0.249799	CAPN1; CTSB; CTSL	Calpain inhibitor	72430
P-1075	HA1E	up	0.249869	KCNJ8	ATP channel activator; Potassium channel activator	43345
trazodone	MCF7	up	0.249956	ADRA1A; HRH1; HTR2B; SLC6A4	Adrenergic receptor antagonist; Serotonin receptor antagonist; Serotonin reuptake inhibitor	5533
isoreserpine	HA1E	up	0.25003	SIAH1; SLC18A1; SLC18A2	Vesicular monoamine transporter inhibitor	5701996
ZM-306416	PC3	up	0.250099	EGFR; FLT1; FLT4; KDR	ABL inhibitor; SRC inhibitor; VEGFR inhibitor	5329006
ifenprodil	PC3	up	0.25015	CELA1; EBP; GRIN1; GRIN2B	Adrenergic receptor antagonist; Glutamate receptor antagonist	6419987
ZG-10	ASC	up	0.25036	MAPK8	JNK inhibitor	57340680
lapatinib	HS578T	up	0.250484	CYP3A5; EGFR; ERBB2; ERBB4	EGFR inhibitor; ErbB2 inhibitor	208908
NTNCB	VCAP	up	0.250627	NPY5R	Neuropeptide receptor antagonist	9982218
alvocidib	PC3	up	0.250706	BCL2; BIRC5; CCNT1; CDK1; CDK2; CDK4; CDK5; CDK6; CDK7; CDK8; CDK9; EGFR; MCL1; PYGB; PYGL; PYGM	CDK inhibitor	5287969
NBI-27914	ASC	up	0.25073	CRHR1	CRF receptor antagonist	176157
dactinomycin	HA1E	up	0.250928	POLR2A; TOP2A; TOP2B	RNA polymerase inhibitor	457193
PI-103	NPC	up	0.251	MLST8; MTOR; PIK3C2B; PIK3C2G; PIK3C3; PIK3CA; PIK3CB; PIK3CD; PIK3CG; PIK3R1; PRKDC	MTOR inhibitor; PI3K inhibitor	9884685
gamma-linolenic-acid	HA1E	up	0.25128	TBXAS1	Cyclooxygenase inhibitor; Prostanoid receptor agonist	5280933
bisindolylmaleimide-ix	A549	up	0.251452	AKT1; GSK3B; LCK; LRRK2; MAPK11; MAPK12; MAPK14; MAPK8; PRKCA; ROCK1; RPS6KB1; SIRT1; SIRT2	CDK inhibitor; PKC inhibitor	5083
aminoindazole	MCF7	up	0.251608		Ionophore	81423
apoptosis-activator-II	ASC	up	0.251682	BCHE; CES1	Carboxylesterase inhibitor	1901244
PQ-401	PC3	up	0.251839	IGF1R	IGF-1 inhibitor; IGF-1R inhibitor	9549305
cilnidipine	VCAP	up	0.251875	CACNA1B; CACNA1C; CACNA1D; CACNA1F; CACNA1S; CACNB1; CACNB2; CACNB3; CACNB4	Calcium channel blocker	5282138
FIT	ASC	up	0.251901	OPRD1	Opioid receptor agonist	84008
lestaurtinib	SKB	up	0.251973	FLT3; JAK2; NTRK1; NTRK2; NTRK3	FLT3 inhibitor; Growth factor receptor inhibitor; JAK inhibitor	126565
ketorolac	PC3	up	0.252082	LTF; TF	Cyclooxygenase inhibitor	3826
WZ-3146	SKB	up	0.252208	EGFR	EGFR inhibitor	44607360
chlorprothixene	NPC	up	0.252347	CHRM1; CHRM4; CHRM5; DRD1; DRD3; HRH1; HTR2B	Dopamine receptor antagonist	667467
docosatrienoic-acid	ASC	up	0.252411		LTB4 inhibitor	5312557
tivozanib	A549	up	0.252598	FLT1; FLT4; KDR; KIT; PDGFRA; PDGFRB	VEGFR inhibitor	9911830
PIK-75	SKB	up	0.252661	PIK3C2B; PIK3CA; PIK3CB; PIK3CD; PIK3CG; PRKDC	DNA protein kinase inhibitor; PI3K inhibitor	10275789
dactinomycin	HCC515	up	0.252758	POLR2A; TOP2A; TOP2B	RNA polymerase inhibitor	457193
antimycin-a	PHH	up	0.252919	CYCS	ATP synthase inhibitor	16218979
erlotinib	SKBR3	up	0.252964	EGF; EGFR; GAK; MAP3K19; NR1I2; SLK; STK10	EGFR inhibitor	176871
UB-165	A549	up	0.253285	CHRNA3; CHRNA4; CHRNB2	Acetylcholine receptor agonist	4694339
tyrphostin-AG-494	HCC515	up	0.253432	EGFR	EGFR inhibitor	5328771
YM-155	SKB	up	0.253441	BIRC5	Survivin inhibitor	10126189
flufenamic-acid	A549	up	0.253525	AKR1C3; ANO1; AR; GJA1; GJA10; GJA3; GJA4; GJA5; GJA8; GJA9; GJB1; GJB2; GJB3; GJB4; GJB5; GJB6; GJB7; GJC1; GJC2; GJC3; GJD2; GJD3; GJD4; GJE1; PANX1; PANX2; PANX3; PKD2L1; TRPC5; TRPM2; TRPM5	Chloride channel blocker	3371
alitretinoin	ASC	up	0.253611	ABCA1; ALDH1A1; ALDH1A2; AOX1; CYP26C1; CYP2C8; CYP3A7; IGFBP3; PSG5; RARA; RARB; RARG; RXRA; RXRB; RXRG; VKORC1	Retinoid receptor agonist	449171
hexylcaine	HA1E	up	0.253895	SCN10A; SCN5A	Sodium channel blocker	10770
ampiroxicam	MCF7	up	0.253936		Cyclooxygenase inhibitor	2176
noreleagnine	A549	up	0.254125	ADRA2B; ADRA2C; MAOA; MAOB	Monoamine oxidase inhibitor; Serotonin receptor agonist	107838
trichostatin-a	CD34	up	0.254171	HDAC1; HDAC10; HDAC2; HDAC3; HDAC4; HDAC5; HDAC6; HDAC7; HDAC8; HDAC9	CDK activator; HDAC inhibitor; ID1 inhibitor	444732
CL-82198	ASC	up	0.254198	MMP13	Metalloproteinase inhibitor	2777
carbinoxamine	PC3	up	0.254252	HRH1	Histamine receptor antagonist; L-type calcium channel blocker	2564
avrainvillamide-analog-2	HEPG2	up	0.254644	NPM1	nucleophosmin inhibitor	73707608
brompheniramine	VCAP	up	0.254666	CHRM1; CHRM4; CHRM5; HRH1	Histamine receptor antagonist	6834
AZD-7762	PC3	up	0.255023	CHEK1; CHEK2	CHK inhibitor	67077825
ZM-306416	ASC	up	0.255136	EGFR; FLT1; FLT4; KDR	ABL inhibitor; SRC inhibitor; VEGFR inhibitor	5329006
cefaclor	A549	up	0.255166		Bacterial cell wall synthesis inhibitor	51039
thiotepa	PHH	up	0.25541	CYP2B6	Cytochrome P450 inhibitor	5453
tinidazole	A549	up	0.255499		Antiprotozoal	5479
artemether	MCF7	up	0.256432	ATP1A1; CYP2B6; CYP3A5	Antimalarial	68911
desmethylclozapine	SKB	up	0.256745	CHRM1; DRD3	Acetylcholine receptor agonist	2820
PHA-793887	ASC	up	0.257032	CCND1; CCNE1; CDK1; CDK2; CDK4; CDK5; CDK7; CDK9	CDK inhibitor	46191454
PP-1	HA1E	up	0.257167	HCK; RET; SRC	ABL inhibitor; SRC inhibitor	1400
deracoxib	PC3	up	0.257197		Cyclooxygenase inhibitor	3058754
avrainvillamide-analog-2	HT29	up	0.25725	NPM1	nucleophosmin inhibitor	73707608
AZ-628	MDAMB231	up	0.257427	BRAF; RAF1	RAF inhibitor	11676786
oxindole-I	ASC	up	0.257434	AKT1; KDR; RET	VEGFR inhibitor	5908088
reversine	SKB	up	0.257851	ADORA3; AURKA; AURKB; INCENP; MAP2K1	Aurora kinase inhibitor	210332
biperiden	HA1E	up	0.257908	CHRM1; CHRM4; CHRM5; CHRNA2	Acetylcholine receptor antagonist	2381
enrofloxacin	HA1E	up	0.257994		Bacterial DNA gyrase inhibitor	71188
7,8-dihydro-L-biopterin	ASC	up	0.258485	NOS2; PAH; PCBD1; SPR; TH; TPH1	Dihydroneopterin aldolase inhibitor	71684472
homoveratrylamine	A549	up	0.258623		Dopamine analog	8421
pseudopelletierine	PC3	up	0.258717		Anthelmintic	11096
ER-27319	A549	up	0.258925		Mediator release inhibitor; SYK inhibitor	9799509
BVT-948	A375	up	0.259117	PTPN1; PTPN11; PTPN2	Tyrosine phosphatase inhibitor	6604934
SU-11652	VCAP	up	0.259638	CAMK1G; FGF2; FLT1; KDR; KIT; PDGFRA; PDGFRB	Tyrosine kinase inhibitor	5329103
mocetinostat	PC3	up	0.259789	HDAC1; HDAC11; HDAC2; HDAC3	HDAC inhibitor	9865515
L-741626	HA1E	up	0.2606	DRD3; DRD4; HTR2B	Dopamine receptor antagonist	133633
purvalanol-a	A375	up	0.26072	CCND1; CCNE1; CDK1; CDK2; CDK4; CDK5; CSNK1G3; RPS6KA1; SRC	CDK inhibitor; DYRK inhibitor	456214
sulfafurazole	ASC	up	0.260788		Bacterial antifolate	5344
flufenamic-acid	HA1E	up	0.260795	AKR1C3; ANO1; AR; GJA1; GJA10; GJA3; GJA4; GJA5; GJA8; GJA9; GJB1; GJB2; GJB3; GJB4; GJB5; GJB6; GJB7; GJC1; GJC2; GJC3; GJD2; GJD3; GJD4; GJE1; PANX1; PANX2; PANX3; PKD2L1; TRPC5; TRPM2; TRPM5	Chloride channel blocker	3371
nitrendipine	PC3	up	0.260912	CACNA1C; CACNA1D; CACNA1H; CACNA1S; CACNA2D1; CACNA2D2; CACNB2; CACNG1; KCNN4	Calcium channel blocker	4507
PIK-75	ASC	up	0.261263	PIK3C2B; PIK3CA; PIK3CB; PIK3CD; PIK3CG; PRKDC	DNA protein kinase inhibitor; PI3K inhibitor	10275789
PI-103	HA1E	up	0.261684	MLST8; MTOR; PIK3C2B; PIK3C2G; PIK3C3; PIK3CA; PIK3CB; PIK3CD; PIK3CG; PIK3R1; PRKDC	MTOR inhibitor; PI3K inhibitor	9884685
toremifene	PC3	up	0.261724	CYP3A5; ESR1; SHBG	Estrogen receptor antagonist; Selective estrogen receptor modulator (SERM)	3005573
oxfendazole	PC3	up	0.261733		Anthelmintic	40854
dasatinib	BT20	up	0.2618	ABL1; ABL2; ACVRL1; BCR; BLK; BMPR1B; BMX; BTK; CSK; DDR1; DDR2; EPHA1; EPHA2; EPHA3; EPHA4; EPHA5; EPHA6; EPHA8; EPHB1; EPHB2; EPHB3; EPHB4; EPHB6; ERBB3; ERBB4; FGR; FRK; FYN; GAK; HCK; HSPA8; KIT; LCK; LIMK1; LIMK2; LYN; MAP2K5; MAP3K19; MAP3K20; MAP4K5; MAPK14; MLTK; NEK11; NLK; NR4A3; PDGFRA; PDGFRB; PPAT; PTK6; RIPK2; SIK1; SIK2; SIK3; SRC; SRMS; STAT5B; TEC; TESK1; TNK2; TNNI3K; TXK; TYK2;…	BCR-ABL kinase inhibitor; Ephrin inhibitor; KIT inhibitor; PDGFR receptor inhibitor; SRC inhibitor; Tyrosine kinase inhibitor	3062316
staurosporine	A549	up	0.261927	AURKC; BRSK1; BRSK2; CAMK2B; CAMK2D; CAMKK1; CAMKK2; CDK1; CDK2; CDK5; CHEK1; CHRM1; CHRM4; CLK4; CSK; DAPK1; FER; FGR; FLT4; GPR35; GRK7; GSK3A; GSK3B; HCK; IKBKB; IKBKE; ITK; LCK; LIMK1; LRRK2; MAP2K4; MAP2K6; MAP3K10; MAP3K11; MAP3K2; MAP3K3; MAP3K7; MAP3K9; MAP4K2; MAP4K4; MAP4K5; MAPKAPK2; MARK1; MARK2; MARK3; MARK4; MELK; MINK1; MST4; MYLK; NTRK1; NTRK2; NTRK3; NUAK1; NUAK2; PAK2; PDGFRA; P…	PKC inhibitor	44259
amitriptyline	HA1E	up	0.262072	ADRA1A; ADRA1B; ADRA1D; ADRB1; ADRB2; ADRB3; CHRM1; CHRM4; CHRM5; CYP2C9; HRH1; HRH2; HRH4; HTR1B; HTR1D; HTR6; HTR7; KCNA1; KCND2; KCND3; KCNQ2; KCNQ3; NTRK1; NTRK2; OPRD1; OPRK1; OPRM1; ORM2; SIGMAR1; SLC6A2; SLC6A4	Norepinephrine inhibitor; Norepinephrine reuptake inhibitor; Serotonin receptor antagonist; Serotonin reuptake inhibitor	2160
ZSTK-474	BT20	up	0.262258	PIK3CA; PIK3CB; PIK3CD; PIK3CG	PI3K inhibitor	11647372
L-689560	SKB	up	0.262398	GRIN1; GRIN2A; GRIN2B; GRIN2C; GRIN2D	Glutamate receptor antagonist	4267713
ZSTK-474	SKB	up	0.262786	PIK3CA; PIK3CB; PIK3CD; PIK3CG	PI3K inhibitor	11647372
tyrphostin-51	MCF7	up	0.262985		EGFR inhibitor	5328807
dasatinib	MCF10A	up	0.263065	ABL1; ABL2; ACVRL1; BCR; BLK; BMPR1B; BMX; BTK; CSK; DDR1; DDR2; EPHA1; EPHA2; EPHA3; EPHA4; EPHA5; EPHA6; EPHA8; EPHB1; EPHB2; EPHB3; EPHB4; EPHB6; ERBB3; ERBB4; FGR; FRK; FYN; GAK; HCK; HSPA8; KIT; LCK; LIMK1; LIMK2; LYN; MAP2K5; MAP3K19; MAP3K20; MAP4K5; MAPK14; MLTK; NEK11; NLK; NR4A3; PDGFRA; PDGFRB; PPAT; PTK6; RIPK2; SIK1; SIK2; SIK3; SRC; SRMS; STAT5B; TEC; TESK1; TNK2; TNNI3K; TXK; TYK2;…	BCR-ABL kinase inhibitor; Ephrin inhibitor; KIT inhibitor; PDGFR receptor inhibitor; SRC inhibitor; Tyrosine kinase inhibitor	3062316
benproperine	A549	up	0.263109		Antitussive	167811
NU-7441	HS578T	up	0.263165	ABCB1; PRKDC	DNA dependent protein kinase inhibitor; P-glycoprotein inhibitor	11327430
rhamnetin	ASC	up	0.263346	ALOX5; MAPK8	HDAC inhibitor	5281691
wortmannin	NOMO1	up	0.263404	ATM; ATR; MTOR; MYLK; PI4KA; PI4KB; PIK3C2B; PIK3C3; PIK3CA; PIK3CD; PIK3CG; PIK3R1; PIK3R4; PLK1; PLK2; PLK3; PRKDC	PI3K inhibitor	312145
hispidin	NKDBA	up	0.263663	PREP; PRKCB	PKC inhibitor	5353671
sulpiride	ASC	up	0.263837	CA1; CA12; CA3; CA6; CA7; DRD3	Dopamine receptor antagonist	4018928
fluvoxamine	HA1E	up	0.26425	CYP2C9; CYP46A1; KCNH2; SLC6A4	Selective serotonin reuptake inhibitor (SSRI)	5361192
thioproperazine	A549	up	0.264292	ADRA1A; ADRA1B; DRD1	Dopamine receptor antagonist	9429
PIK-90	HT29	up	0.264842		PI3K inhibitor	6857685
PI-103	VCAP	up	0.265297	MLST8; MTOR; PIK3C2B; PIK3C2G; PIK3C3; PIK3CA; PIK3CB; PIK3CD; PIK3CG; PIK3R1; PRKDC	MTOR inhibitor; PI3K inhibitor	9884685
AZ-628	HS578T	up	0.266217	BRAF; RAF1	RAF inhibitor	11676786
verteporfin	MCF7	up	0.266383		Photosensitizing agent	11980942
nizatidine	HA1E	up	0.266546	HRH2	Histamine receptor antagonist	5353831
doxorubicin	HCC515	up	0.266705	CHD1; NOLC1; TOP2A	Topoisomerase inhibitor	31703
fostamatinib	HA1E	up	0.266755	BRD4; FLT3; RET	SYK inhibitor	11213558
wortmannin	THP1	up	0.2668	ATM; ATR; MTOR; MYLK; PI4KA; PI4KB; PIK3C2B; PIK3C3; PIK3CA; PIK3CD; PIK3CG; PIK3R1; PIK3R4; PLK1; PLK2; PLK3; PRKDC	PI3K inhibitor	312145
apigenin	PC3	up	0.266807	AKR1B1; AR; CDK6; CFTR; CYP19A1; CYP1A2; CYP1B1; HSD17B1; MAOA; ODC1; TNKS2	Casein kinase inhibitor; Cell proliferation inhibitor; Cytochrome P450 inhibitor	5280443
ryuvidine	A549	up	0.267078	CDK2; CDK4	Histone lysine methyltransferase inhibitor	481747
asiatic-acid	PC3	up	0.267088	PYGM	Apoptosis stimulant	119034
U-0126	HA1E	up	0.267135	AKT1; CHEK1; GSK3B; JAK2; LCK; MAP2K1; MAP2K2; MAP2K7; MAPK11; MAPK12; MAPK14; MAPK8; PRKCA; RAF1; ROCK1; RPS6KB1; SGK1	MEK inhibitor	3006531
tozasertib	A375	up	0.267935	ABL1; ABL2; AURKA; AURKAIP1; AURKB; AURKC; BCR; BMP2K; CDKL2; DDR1; DDR2; EPHA2; EPHB6; FLT3; INCENP; JAK2; LCK; LIMK1; MAP3K19; MAP4K1; MAP4K5; MYLK2; MYLK3; NTRK1; NTRK2; NTRK3; NUAK1; PLK4; RET; RIPK1; ROS1; SLK; SRPK1; TAOK2; TAOK3; TEK; TNK1; TPX2; YES1	Aurora kinase inhibitor; BCR-ABL kinase inhibitor; FLT3 inhibitor; JAK inhibitor	5494449
BMS-536924	HT29	up	0.268335	AKT1; CCNE1; CDK2; CYP3A4; ERBB2; IGF1R; INSR; KDR; LCK; MET; PDGFRA; PDGFRB; RET	IGF-1 inhibitor	11353973
GDC-0941	ASC	up	0.268955	PIK3CA; PIK3CB; PIK3CD; PIK3CG	PI3K inhibitor	17755052
T-0901317	HA1E	up	0.268965	ABCA1; NCOA1; NCOA2; NR1H2; NR1H3; NR1I2; RORA; RORC; RXRB	ABC transporter expression enhancer; LXR agonist; ROR inverse agonist	447912
PP-1	NPC	up	0.269513	HCK; RET; SRC	ABL inhibitor; SRC inhibitor	1400
nobiletin	HA1E	up	0.269632	ABCB1; MAP2K1; TYR	MEK inhibitor	72344
daunorubicin	HA1E	up	0.269754	ABCB1; ABCG2; DCXR; TOP2A; TOP2B	RNA synthesis inhibitor; Topoisomerase inhibitor	2958
piretanide	PC3	up	0.270329	SLC12A1; SLC12A2	Glucocorticoid receptor agonist	4849
lestaurtinib	NKDBA	up	0.270782	FLT3; JAK2; NTRK1; NTRK2; NTRK3	FLT3 inhibitor; Growth factor receptor inhibitor; JAK inhibitor	126565
metaxalone	HA1E	up	0.270924		Muscle relaxant	15459
tyrphostin-1	ASC	up	0.270998	EGFR	EGFR inhibitor	2063
trichostatin-a	HL60	up	0.271582	HDAC1; HDAC10; HDAC2; HDAC3; HDAC4; HDAC5; HDAC6; HDAC7; HDAC8; HDAC9	CDK activator; HDAC inhibitor; ID1 inhibitor	444732
syrosingopine	ASC	up	0.271814	SLC18A1; SLC18A2	Vesicular monoamine transporter inhibitor	6769
carbacyclin	HL60	up	0.271842	PPARD; PTGDR; PTGER1; PTGER2; PTGER3; PTGER4; PTGFR; PTGIR; TBXA2R	IP receptor activator; PPAR receptor agonist	5311242
riluzole	HA1E	up	0.271923	BDNF; GDNF; KCND3; KCNK10; KCNK2; KCNK4; KCNN4; MAP2; NGF; SCN5A; SLC7A11	Glutamate inhibitor	5070
fludarabine	ASC	up	0.272031	ADA; BAX; DCK; MCL1; POLA1; RRM1; RRM2; SLC29A1	DNA repair enzyme inhibitor; DNA synthesis inhibitor; Purine antagonist	57007282
duloxetine	A549	up	0.272107	HTR6; SLC6A2; SLC6A3; SLC6A4	Norepinephrine reuptake inhibitor; Serotonin reuptake inhibitor	60835
CGP-60474	MCF10A	up	0.272667	CDK1; CDK2	CDK inhibitor	644215
securinine	CD34	up	0.273645		GABA receptor antagonist; TP53 activator	6338099
carteolol	PC3	up	0.274339	ADRB1; ADRB2	Adrenergic receptor antagonist	2583
fostamatinib	HS578T	up	0.274373	BRD4; FLT3; RET	SYK inhibitor	11213558
RS-17053	ASC	up	0.274632	ADRA1A; ADRA1D	Adrenergic receptor antagonist	3894573
TC-2559	HA1E	up	0.275195	CHRNA4	Acetylcholine receptor agonist	9823180
daunorubicin	HL60	up	0.275831	ABCB1; ABCG2; DCXR; TOP2A; TOP2B	RNA synthesis inhibitor; Topoisomerase inhibitor	2958
staurosporine	A375	up	0.276117	AURKC; BRSK1; BRSK2; CAMK2B; CAMK2D; CAMKK1; CAMKK2; CDK1; CDK2; CDK5; CHEK1; CHRM1; CHRM4; CLK4; CSK; DAPK1; FER; FGR; FLT4; GPR35; GRK7; GSK3A; GSK3B; HCK; IKBKB; IKBKE; ITK; LCK; LIMK1; LRRK2; MAP2K4; MAP2K6; MAP3K10; MAP3K11; MAP3K2; MAP3K3; MAP3K7; MAP3K9; MAP4K2; MAP4K4; MAP4K5; MAPKAPK2; MARK1; MARK2; MARK3; MARK4; MELK; MINK1; MST4; MYLK; NTRK1; NTRK2; NTRK3; NUAK1; NUAK2; PAK2; PDGFRA; P…	PKC inhibitor	44259
crizotinib	A375	up	0.276573	ALK; AXL; CYP2B6; CYP3A5; EPHA2; EPHA6; EPHB6; IRAK1; IRAK3; LTK; MAP3K2; MAP4K1; MAP4K2; MAP4K3; MAP4K5; MERTK; MET; MST1R; NTRK2; NTRK3; NUDT1; PLK4; ROS1; SLK; STK10; TEK; TIE1	ALK inhibitor	11626560
tamoxifen	HL60	up	0.277357	ABCB1; ABCG2; AR; BGLAP; CCND1; CTSD; CYP2C9; CYP3A5; EBP; EBPL; ERBB2; ESR1; ESR2; ESRRG; FMO1; FMO2; FMO3; FMO4; FMO5; GPER1; IGFBP5; KCNH2; NCOR1; NCOR2; NR1I2; ODC1; PRKCA; PRKCB; PRKCE; PRKCG; PRKCI; PRKCZ; SHBG; TGFA; UGT1A4	Estrogen receptor antagonist; Selective estrogen receptor modulator (SERM)	2733526
estradiol	PC3	up	0.277671	ATP6; BECN1; BPNT1; CHRNA4; CYP2A6; CYP2B6; CYP2C8; CYP2E1; CYP3A5; CYP3A7; ESR1; ESR2; ESRRA; ESRRB; ESRRG; GPER1; HSD17B1; HSD17B11; HSD17B12; HSD17B2; HSD17B6; HSD17B7; HSD17B8; KCNMA1; NCOA2; NR1I2; SHBG; SULT1A1; SULT1E1; UGT1A1; UGT1A10; UGT1A3; UGT1A4; UGT1A5; UGT1A6; UGT1A7; UGT1A8; UGT1A9; UGT2A2; UGT2A3; UGT2B10; UGT2B11; UGT2B15; UGT2B17; UGT2B4; UGT2B7	Contraceptive agent; Estrogen receptor agonist	5757
hinokitiol	HA1E	up	0.277766	TYR	Tyrosinase inhibitor	3611
CP-724714	SKBR3	up	0.279834	ERBB2	EGFR inhibitor; Receptor tyrosine protein kinase inhibitor; Tyrosine kinase inhibitor	9874913
carbamazepine	PC3	up	0.280616	ABCB1; CHRNA4; CHRNB2; CYP1A2; CYP2B6; CYP3A4; EPHX1; HDAC3; IMPA1; NR1I2; SCN10A; SCN11A; SCN1A; SCN3A; SCN4A; SCN5A; SCN7A; SCN8A; SHBG	Carboxamide antiepileptic	2554
ezetimibe	PC3	up	0.281559	ANPEP; APOB; CRP; NPC1L1; SOAT1	Cholesterol inhibitor; Niemann-Pick C1-like 1 protein antagonist	150311
HG-6-64-01	HS578T	up	0.282682	ABL1; BRAF; CSF1R; EGFR; FLT3; KIT; MAPK11; PDGFRB; RET	RAF inhibitor	53302361
phentermine	PC3	up	0.282699	MAOA; MAOB; SLC6A2; SLC6A3; SLC6A4	Dopamine uptake inhibitor; Serotonin reuptake inhibitor	4771
toremifene	A549	up	0.283244	CYP3A5; ESR1; SHBG	Estrogen receptor antagonist; Selective estrogen receptor modulator (SERM)	3005573
selinidin	PC3	up	0.283324		Mast cell stabilizer	668081
AS-605240	HT29	up	0.284034	MAOB; PIK3CA; PIK3CB; PIK3CD; PIK3CG	PI3K inhibitor	10377751
TAK-715	SKB	up	0.28564	MAPK14; TNF	p38 MAPK inhibitor	9952773
chaetocin	A549	up	0.2886	EHMT2; SUV39H1	Histone lysine methyltransferase inhibitor	161591
famciclovir	HCC515	up	0.288647		DNA polymerase inhibitor	3324
etifenin	PC3	up	0.2891		Compound used in hepatobiliary scans of the liver	170344
trazodone	PC3	up	0.294975	ADRA1A; HRH1; HTR2B; SLC6A4	Adrenergic receptor antagonist; Serotonin receptor antagonist; Serotonin reuptake inhibitor	5533
vemurafenib	HT29	up	0.295676	BRAF; CYP3A4; CYP3A5; RAF1	RAF inhibitor	42611257
cilostazol	PC3	up	0.295863	CYP3A5; PDE3A; PDE3B	Phosphodiesterase inhibitor	2754
naringenin	PC3	up	0.298766	AKR1C1; CYP19A1; CYP1B1; ESR2; GLO1; HSD17B1; KANSL3; SHBG	Aromatase inhibitor; TRPV antagonist	439246
AZD-7762	MDAMB231	up	0.30663	CHEK1; CHEK2	CHK inhibitor	67077825
iloprost	HL60	up	0.306654	ADCY10; EDN1; GNAS; PDE4A; PDE4B; PDE4C; PDE4D; PF4; PLAT; PPBP; PTGDR; PTGDR2; PTGER1; PTGER2; PTGER3; PTGER4; PTGFR; PTGIR; TBXA2R	Platelet aggregation inhibitor; Prostanoid receptor agonist	5311181

## Sheet: Table S36
Table S36. Perturbagens and predicted modes of action identified by in silico drug screening of adenomyosis lesion stromal cells relative to endometrial basalis stromal cells
Perturbagen	Cell	Trend	Correlation score	Genes	Modes of action	PCIDss
WYE-354	ASC	down	-0.263071	MTOR	MTOR inhibitor	44219749
neurodazine	PHH	down	-0.262037		Neurogenesis of non-pluripotent C2C12 myoblast inducer	16112820
GR-55562	ASC	down	-0.259573	HTR1B; HTR1D	Serotonin receptor antagonist	128018
CGP-55845	ASC	down	-0.255752	GABBR1; GABBR2; KCTD12; KCTD16; KCTD8	GABA receptor antagonist	5311042
bromhexine	ASC	down	-0.253569		Mucolytic agent	2442
HG-6-64-01	ASC	down	-0.248202	ABL1; BRAF; CSF1R; EGFR; FLT3; KIT; MAPK11; PDGFRB; RET	RAF inhibitor	53302361
oxcarbazepine	MCF7	down	-0.248103	CYP3A4; CYP3A5; SCN1A; SCN3A; SCN5A	Sodium channel blocker	34312
CDC	SKB	down	-0.248058	ALOX12; ALOX5	Lipoxygenase inhibitor	14840979
A-443644	SKB	down	-0.246284	AKT1; AKT2; AKT3; CDC42BPB; GSK3B; PHKG1; PKIA; PRKACA	AKT inhibitor	10172943
WR-216174	SKB	down	-0.245315		PFMRK inhibitor	10405323
dibenzepin	SKB	down	-0.244524		Norepinephrine reuptake inhibitor	9419
zoxazolamine	PHH	down	-0.244367		Myorelaxant	6103
tacrolimus	ASC	down	-0.242025	ABCB1; ABCG2; CYP3A5; CYP3A7; FKBP1A; FKBP2; FKBP4; IFNG; IL10; IL2; IL2RA; IL4; NFATC1; NFATC2; NFATC3; PPP3CA; PPP3CB; PPP3CC; PPP3R1; PPP3R2	Calcineurin inhibitor	24140138
clofibric-acid	SKB	down	-0.241311	PPARA	PPAR receptor agonist	2797
exemestane	MCF7	down	-0.240696	CYP19A1	Aromatase inhibitor	60198
nocodazole	FIBRNPC	down	-0.240067	HPGDS	Tubulin inhibitor	4122
benproperine	PC3	down	-0.239666		Antitussive	167811
U-0124	VCAP	down	-0.239634		MEK inhibitor	5354029
embelin	SKB	down	-0.238639	SERPINE1	HCV inhibitor; XIAP inhibitor	44483355
gedunin	PC3	down	-0.238275	HSP90AA1	HSP inhibitor	5701985
17-hydroxyprogesterone-caproate	PC3	down	-0.236778	CYP1A2; CYP2B6; CYP3A5; PGR	progesterone receptor agonist	5702072
brucine	SKB	down	-0.236649	CHRM1; CHRM4; CHRM5	Glycine receptor antagonist	442021
etifenin	SKB	down	-0.236604		Compound used in hepatobiliary scans of the liver	170344
dipropyl-5ct	NPC	down	-0.23607	HTR1B; HTR1D; HTR1F; HTR7	Serotonin receptor agonist	NotFound
methylnorlichexanthone	PC3	down	-0.232847	AURKB; KDR; PIM1	Aurora kinase inhibitor; PIM inhibitor; VEGFR inhibitor	5377914
coumarin	VCAP	down	-0.232608	CA1; CA12; CA14; CA4; CA6; CA9; CYP2A6	Vitamin K antagonist	323
auraptene	SKB	down	-0.231364	MAOB	Nitric oxide production inhibitor	1550607
SU-1498	SKB	down	-0.231306	ERBB2; KDR	VEGFR inhibitor	5941539
ODQ	VCAP	down	-0.231008	GUCY1A2; GUCY1A3; GUCY1B3	Guanylyl cyclase inhibitor	1456
zolmitriptan	PC3	down	-0.229932	HTR1B; HTR1D; HTR1E; HTR1F	Serotonin receptor agonist	60857
SEW-2871	ASC	down	-0.229932	S1PR1	Lysophospholipid receptor agonist	4077460
flavanone	FIBRNPC	down	-0.229872	ADORA3; HSD11B1	11-beta-HSD1 inhibitor	10251
naftifine	ASC	down	-0.229653	SQLE	Fungal squalene epoxidase inhibitor	47641
azacyclonol	VCAP	down	-0.229531	HRH1	Histamine receptor antagonist	15723
benazepril	SKB	down	-0.228805	ACE	ACE inhibitor	5362124
BAS-09104376	MCF7	down	-0.228616		HIV integrase inhibitor	6070589
zatebradine	ASC	down	-0.228548	HCN1; HCN2; HCN3; HCN4	HCN channel blocker	65637
rutin	MCF7	down	-0.227274	AKR1B1; AKR1C3; CBR1; F10	Antioxidant; Capillary stabilizing agent; Nitric oxide scavenger	5293655
benzoxiquine	SKB	down	-0.22647		Anti-infective	6855
irsogladine	ASC	down	-0.226449	PDE4A	Phosphodiesterase inhibitor	5282435
luzindole	VCAP	down	-0.226317	MTNR1A; MTNR1B	Melatonin receptor antagonist	122162
calcitriol	MCF7	down	-0.226233	CDA; CYP24A1; CYP27B1; CYP3A5; GC; HOXA10; VDR	Vitamin D receptor agonist	21158442
palbociclib	SKB	down	-0.226225	CCND3; CDK4; CDK6	CDK inhibitor	5330286
mirtazapine	ASC	down	-0.225767	ADRA1A; ADRA1B; ADRA1D; ADRA2B; ADRA2C; ADRB1; ADRB2; DRD1; DRD3; HRH1; HRH3; HTR2B; HTR3A; HTR7; OPRK1; SLC6A2; SLC6A3; SLC6A4	Adrenergic receptor antagonist; Serotonin receptor antagonist	4205
MW-STK33-3B	PC3	down	-0.225609		Potassium channel activator	2953683
progesterone	ASC	down	-0.225419	AKR1C1; AKR1C2; AKR1D1; APOD; AR; CATSPER1; CATSPER2; CATSPER3; CATSPER4; CATSPERB; CATSPERD; CATSPERG; CGA; CYP11B1; CYP17A1; CYP21A2; ESR1; GNAI1; GNAS; GNGT1; HRAS; HSD3B1; HSD3B2; HVCN1; KCNU1; LHB; NR1I2; NR3C1; NR3C2; OPRK1; ORM1; PAQR5; PGR; SERPINA6; SHBG; SRD5A1; SRD5A3; TRPC5	Progesterone receptor agonist	5994
fenbufen	SKB	down	-0.224641		Cyclooxygenase inhibitor	3335
PD-166793	ASC	down	-0.224556	MMP13; MMP2; MMP3	Collagenase inhibitor; Metalloproteinase inhibitor	9918908
NNC-711	HA1E	down	-0.224444	SIGMAR1; SLC6A1	GAT inhibitor	4515
VU-0420363-1	VCAP	down	-0.224238		SARS coronavirus 3C-like protease inhibitor	46897844
budesonide	SKB	down	-0.224123	BGLAP; CCL11; CCL5; CSF2; CYP3A5; CYP3A7; ICAM1; IL4; IL5; IL8; NR3C1	Glucocorticoid receptor agonist	5281004
azacyclonol	SKB	down	-0.223576	HRH1	Histamine receptor antagonist	15723
fluocinonide	PC3	down	-0.22356	NR3C1; SERPINA6; SMO	Glucocorticoid receptor agonist	7067797
glycodeoxycholic-acid	VCAP	down	-0.223351		Apoptosis stimulant	3035026
SJ-172550	VCAP	down	-0.222957	MDM4	MDM inhibitor	1317466
estrone	SKB	down	-0.22284	AR; BPNT1; CYP19A1; CYP2A6; ESR1; ESR2; HSD17B1; HSD17B11; HSD17B12; HSD17B2; HSD17B6; HSD17B7; HSD17B8; SHBG; SULT1E1; UGT1A1; UGT1A10; UGT1A3; UGT1A4; UGT1A5; UGT1A6; UGT1A7; UGT1A8; UGT1A9; UGT2A2; UGT2A3; UGT2B10; UGT2B11; UGT2B15; UGT2B17; UGT2B4; UGT2B7	Estrogen receptor agonist; Estrogenic hormone	5870
tubacin	VCAP	down	-0.222762	HDAC6	HDAC inhibitor	6675804
raclopride	MCF7	down	-0.222699	DRD3; INSR	Dopamine receptor antagonist	3033769
GSK-1904529A	ASC	down	-0.222588	IGF1R; INSR	IGF-1 inhibitor; IGF-1R inhibitor; Insulin receptor ligand	25124816
L-745870	ASC	down	-0.222428	DRD1; DRD3; DRD4; HTR6; HTR7	Dopamine receptor antagonist	5311200
treprostinil	PHH	down	-0.222271	CYP2C8; P2RY12; PPARD; PTGDR; PTGER1; PTGER2; PTGER3; PTGER4; PTGIR	Prostacyclin analog	73707411
amthamine	A549	down	-0.221512	HRH2	Histamine receptor agonist	126688
rifaximin	VCAP	down	-0.22139	CYP3A4; NR1I2	RNA synthesis inhibitor	57507834
oxymetazoline	PHH	down	-0.22126	ADRA1A; ADRA1B; ADRA1D; ADRA2B; ADRA2C; HTR1B; HTR1D; HTR1E; NISCH	Adrenergic receptor agonist	4636
altretamine	SKB	down	-0.220962		DNA synthesis inhibitor	2123
carbetocin	VCAP	down	-0.220873	OXTR	Oxytocin receptor agonist	73707428
BML-190	A549	down	-0.220613	CNR2	Cannabinoid receptor inverse agonist	2415
meptazinol	ASC	down	-0.220573	BCHE	Opioid receptor agonist	41049
deracoxib	NPC	down	-0.220414		Cyclooxygenase inhibitor	3058754
EXO-1	SKB	down	-0.220151		ARF inhibitor	310557
GSK-1904529A	MCF7	down	-0.219966	IGF1R; INSR	IGF-1 inhibitor; IGF-1R inhibitor; Insulin receptor ligand	25124816
VU-0420363-1	PC3	down	-0.219637		SARS coronavirus 3C-like protease inhibitor	46897844
sertaconazole	ASC	down	-0.219452	CYP51A1	Sterol demethylase inhibitor	65863
ST-91	PHH	down	-0.219342		Adrenergic receptor agonist	20864
probucol	VCAP	down	-0.219223	ABCA1; ABCB11; APOA1; APOA2; APOB; APOE; CES1; CETP; SCARB1; SELE; VCAM1	Atherogenesis inhibitor	4912
thiethylperazine	VCAP	down	-0.219166	DRD1; DRD4	Dopamine receptor antagonist	5440
dienestrol	A549	down	-0.218732	ESR1; SHBG	Estrogen receptor agonist	667476
carbinoxamine	VCAP	down	-0.218664	HRH1	Histamine receptor antagonist; L-type calcium channel blocker	2564
equilin	PC3	down	-0.218389	HSD17B1	Estrogen receptor agonist	223368
clofibrate	VCAP	down	-0.218365	ACOX1; APOA1; APOB; CAT; CRAT; CYP2E1; CYP4A11; EPHX1; GNPAT; LPL; PPARA	PPAR receptor agonist	2796
pterostilbene	MCF7	down	-0.218175	FAAH; PPARA	Cyclooxygenase inhibitor; PPAR receptor agonist	5281727
L-690330	FIBRNPC	down	-0.218129	IMPA1	Inositol monophosphatase inhibitor	132449
ofloxacin	VCAP	down	-0.218124	TOP2A	Bacterial DNA gyrase inhibitor	4583
cholic-acid	PC3	down	-0.218118	ADH1C; CES1; COX4I1; COX5A; COX5B; COX6A2; COX6B1; COX6C; COX7A1; COX7B; COX7C; COX8A; ESRRG; FABP6; FECH; GPBAR1; MT-CO1; MT-CO2; MT-CO3; PLA2G1B	Bile acid	221493
QX-314	SKB	down	-0.21783	MAPK14; TGFBR1	Sodium channel blocker	9884487
aminopentamide	A549	down	-0.21773		Acetylcholine receptor antagonist	22565
zebularine	FIBRNPC	down	-0.2176	CDA; DNMT1	DNA methyltransferase inhibitor	46783268
apigenin	PHH	down	-0.21731	AKR1B1; AR; CDK6; CFTR; CYP19A1; CYP1A2; CYP1B1; HSD17B1; MAOA; ODC1; TNKS2	Casein kinase inhibitor; Cell proliferation inhibitor; Cytochrome P450 inhibitor	5280443
xaliproden	VCAP	down	-0.217071	MAPK3	Serotonin receptor agonist	128919
milrinone	VCAP	down	-0.216825	PDE2A; PDE3A; PDE3B; PDE5A; TTR	Phosphodiesterase inhibitor	4197
AC-55649	VCAP	down	-0.216774	RARA; RARB	Retinoid receptor agonist	1714884
CAY-10415	VCAP	down	-0.216506	INS	Insulin sensitizer	10429242
diclofenamide	ASC	down	-0.216454	CA1; CA12; CA3; CA4; CA7	Carbonic anhydrase inhibitor	3038
vardenafil	VCAP	down	-0.216435	CYP2C8; CYP3A5; PDE5A; PDE6G; PDE6H	Phosphodiesterase inhibitor	23581791
GSK-1904529A	PC3	down	-0.216428	IGF1R; INSR	IGF-1 inhibitor; IGF-1R inhibitor; Insulin receptor ligand	25124816
saclofen	SKB	down	-0.216313	GABBR1; GABBR2; KCTD12; KCTD16; KCTD8; RXFP4	GABA receptor antagonist	122150
zeranol	VCAP	down	-0.215886		Estrogen receptor agonist	216284
nikkomycin	VCAP	down	-0.215789		Chitin inhibitor	24151277
crizotinib	PHH	down	-0.215642	ALK; AXL; CYP2B6; CYP3A5; EPHA2; EPHA6; EPHB6; IRAK1; IRAK3; LTK; MAP3K2; MAP4K1; MAP4K2; MAP4K3; MAP4K5; MERTK; MET; MST1R; NTRK2; NTRK3; NUDT1; PLK4; ROS1; SLK; STK10; TEK; TIE1	ALK inhibitor	11626560
pifithrin-mu	SKB	down	-0.21537	HSPA1A; TP53	HSP inhibitor	327653
1,2-dichlorobenzene	ASC	down	-0.215259		Hepatotoxicant; Organic compound	7239
verteporfin	VCAP	down	-0.21523		Photosensitizing agent	11980942
cardiogenol-c	PHH	down	-0.215175		Cardiomyogenesis inducer	11345983
NPC-15199	ASC	down	-0.215073	ICAM1; PPARG	ICAM1 antagonist	4308
linezolid	MCF7	down	-0.215031	MAOA	Bacterial 50S ribosomal subunit inhibitor	441401
perindopril	PHH	down	-0.214719	ACE; SFRP4	ACE inhibitor	58153637
OMDM-2	ASC	down	-0.214581	GPR119	FAAH inhibitor	6376692
MDL-28170	SKB	down	-0.214242	CAPN1; CTSB; CTSL	Calpain inhibitor	72430
norepinephrine	PC3	down	-0.21401	ADRA1A; ADRA1B; ADRA1D; ADRA2B; ADRA2C; ADRB1; ADRB2; ADRB3; DRD1; PAH; SLC18A1; SLC18A2	Adrenergic receptor agonist	5923
probucol	NPC	down	-0.213747	ABCA1; ABCB11; APOA1; APOA2; APOB; APOE; CES1; CETP; SCARB1; SELE; VCAM1	Atherogenesis inhibitor	4912
7,4'-dihydroxyflavone	PHH	down	-0.213268	CYP19A1	Opioid receptor antagonist	5282073
immepip	PC3	down	-0.213136	HRH3; HRH4	Histamine receptor agonist	3035842
SU-11274	MDAMB231	down	-0.213081	MET	Hepatocyte growth factor receptor inhibitor; Tyrosine kinase inhibitor	9549297
diclofenamide	SKB	down	-0.213077	CA1; CA12; CA3; CA4; CA7	Carbonic anhydrase inhibitor	3038
mupirocin	PC3	down	-0.213061	IARS	Isoleucyl-tRNA synthetase inhibitor	446596
ciglitazone	SKB	down	-0.212998	INS; PPARG	PPAR receptor agonist	2750
SQ-22536	NPC	down	-0.212949	ADCY1; ADCY5	Adenylyl cyclase inhibitor	5270
probenecid	A549	down	-0.212948	ABCC1; ABCC4; CYP2C9; OAT; PANX1; SLC22A11; SLC22A12; SLC22A6; SLC22A8; SLCO1C1; TAS2R16; TRPV2	Uricosuric blocker	4911
phylloquinone	VCAP	down	-0.212664	BGLAP; GGCX	Gamma carboxylase enzyme; Vitamin K	5280483
ON-01910	HS578T	down	-0.212643	CDK1; FLT1; FYN; MCL1; PDGFRA; PLK1; PLK2; SRC	PLK inhibitor	73707390
trimethobenzamide	NPC	down	-0.212575		Histamine receptor antagonist	5577
iloperidone	PHH	down	-0.212549	ADRA1A; ADRA2C; DRD1; DRD3; DRD4; HRH1; HTR6; HTR7	Dopamine receptor antagonist; Serotonin receptor antagonist	71360
carbofuran	ASC	down	-0.212541		Cholinesterase inhibitor	2566
nitrazepam	VCAP	down	-0.212435	GABRA2; GABRA3; GABRA4; GABRA5; GABRA6; GABRB1; GABRB2; GABRB3; GABRD; GABRE; GABRG1; GABRG2; GABRG3; GABRP; GABRQ; GABRR1; GABRR2; GABRR3; SCN1A	Benzodiazepine receptor agonist	4506
temefos	NPC	down	-0.212338		Cholinesterase inhibitor	5392
cyclopamine	SKB	down	-0.212325	DHH; IHH; PTCH1; SMO	Smoothened receptor antagonist	44118238
geranylgeraniol	A549	down	-0.212254		Farnesyltransferase inhibitor	5281365
GSK-461364	ASC	down	-0.21225	PLK1	PLK inhibitor	15983966
bucladesine	HA1E	down	-0.212117	PRKACA	Adenosine receptor agonist; cAMP stimulant	9687
AS-605240	VCAP	down	-0.212081	MAOB; PIK3CA; PIK3CB; PIK3CD; PIK3CG	PI3K inhibitor	10377751
KIN001-244	HS578T	down	-0.21157		Phosphoinositide dependent kinase inhibitor	49766501
AVA	HA1E	down	-0.211454		Nucleophosmin inhibitor	11719255
I-OMe-AG-538	VCAP	down	-0.211122		IGF-1 inhibitor	NotFound
griseofulvin	PC3	down	-0.211075	KRT12; KRT16	Tubulin inhibitor	441140
taurocholic-acid	FIBRNPC	down	-0.210702	CEL; FABP6; FXR; NR1H4; SLCO1C1	Bile acid	23687511
L-732138	SKB	down	-0.210597	TACR1; TACR2	Tachykinin antagonist	3563638
meloxicam	SKB	down	-0.210512	CYP2C9	Cyclooxygenase inhibitor	54677470
GW-6471	ASC	down	-0.210457	PPARA	PPAR receptor antagonist	44634742
carbenoxolone	ASC	down	-0.210151	GJA1; GJA10; GJA3; GJA4; GJA5; GJA8; GJA9; GJB1; GJB2; GJB3; GJB4; GJB5; GJB6; GJB7; GJC1; GJC2; GJC3; GJD2; GJD3; GJD4; GJE1; HSD11B1; PANX1; PANX2; PANX3	11-beta-HSD1 inhibitor	636403
cytosporone-b	VCAP	down	-0.210142	NR4A1	NUR77 receptor agonist	10687292
brimonidine	SKB	down	-0.20965	ADCY10; ADRA2B; ADRA2C; AOX1	Adrenergic receptor agonist	2435
bucladesine	PHH	down	-0.209578	PRKACA	Adenosine receptor agonist; cAMP stimulant	9687
zosuquidar	ASC	down	-0.209376	ABCB1; ABCB4	P-glycoprotein inhibitor	3036703
azacyclonol	ASC	down	-0.20932	HRH1	Histamine receptor antagonist	15723
palmitoylethanolamide	NPC	down	-0.209319	CNR2; GPR119; GPR55	Cannabinoid receptor agonist	4671
brivanib	SKB	down	-0.209283	CYP3A4; FGFR2; FGFR3; FLT1; FLT4; KCNH2; KDR; PDGFRA; STK35	FGFR inhibitor; VEGFR inhibitor	11451527
diltiazem	ASC	down	-0.209272	CACNA1C; CACNA1S; CACNA2D1; CACNG1; CYP3A5; CYP3A7; EDN1; HTR3A; KCNA5	Calcium channel blocker	39186
luzindole	PHH	down	-0.209261	MTNR1A; MTNR1B	Melatonin receptor antagonist	122162
penicillin	VCAP	down	-0.209215	SLC15A1; SLC15A2; SLC22A8	Bacterial cell wall synthesis inhibitor	4731
bromhexine	SKB	down	-0.209169		Mucolytic agent	2442
clomifene	A549	down	-0.209125	AR; ESR1; SHBG	Estrogen receptor antagonist	2800
immethridine	ASC	down	-0.209091	HRH3	Histamine receptor agonist	9989505
enalapril	ASC	down	-0.208838	ACE	ACE inhibitor	5362032
fraxetin	SKB	down	-0.208806		Antioxidant	5273569
SCH-23390	VCAP	down	-0.208776	DRD1; KCNJ4; KCNJ6	Dopamine receptor antagonist	11957535
robustic-acid	VCAP	down	-0.208546		cAMP inhibitor	54677407
lapatinib	PC3	down	-0.208349	CYP3A5; EGFR; ERBB2; ERBB4	EGFR inhibitor; ErbB2 inhibitor	208908
eicosatetraynoic-acid	SKB	down	-0.208343	ALOX12; PPARA; PPARG	Cyclooxygenase inhibitor; Lipoxygenase inhibitor	1780
prostratin	PC3	down	-0.208243	PRKCA; PRKCB; PRKCE; PRKCG; PRKCH	PKC activator	454217
idebenone	MCF7	down	-0.208215	NGF	Calcium channel modulator	3686
imperatorin	PHH	down	-0.207892	ACHE; HTR7	CDK inhibitor	10212
clonidine	FIBRNPC	down	-0.20772	ADCY10; ADRA1A; ADRA1B; ADRA1D; ADRA2B; ADRA2C; AOC1; AOC2; AOC3; DBH; GH1; NISCH; PNMT; TH	Adrenergic receptor agonist	2803
dovitinib	BT20	down	-0.207602	ABL2; ANKK1; BLK; BMP2K; BTK; CSF1R; EGFR; FGFR2; FGFR3; FGR; FLT1; FLT3; FLT4; FYN; HCK; INSR; IRAK4; KDR; KIT; LRRK2; MAP2K5; MAP3K11; MAP3K19; MAP3K2; MAP3K7; MAP4K1; MAP4K4; MAP4K5; MARK4; MAST1; MELK; MINK1; MYLK2; MYLK3; MYLK4; NR1I2; NTRK1; NTRK2; NTRK3; NUAK1; PDGFRA; PDGFRB; PHKG1; PKN1; RET; RPS6KA1; RPS6KA2; RPS6KA6; SIK2; STK4; TNIK; TYK2; TYRO3; ULK1; ULK2; YES1	EGFR inhibitor; FGFR inhibitor; FLT3 inhibitor; PDGFR receptor inhibitor; VEGFR inhibitor	9886808
carbinoxamine	A549	down	-0.207188	HRH1	Histamine receptor antagonist; L-type calcium channel blocker	2564
PNU-120596	ASC	down	-0.206913	CHRNA7	Acetylcholine receptor agonist	311434
PD-184352	PHH	down	-0.206897	MAP2K1; MAP2K2; MAP3K1; MAP3K2	MEK inhibitor	6918454
clofibric-acid	NPC	down	-0.206794	PPARA	PPAR receptor agonist	2797
nikkomycin	MCF7	down	-0.206673		Chitin inhibitor	24151277
xylazine	ASC	down	-0.206582	ADRA2B; ADRA2C	Adrenergic receptor agonist	5707
ipratropium	VCAP	down	-0.206529	CHRM1; CHRM4; CHRM5	Acetylcholine receptor antagonist	657309
ON-01910	VCAP	down	-0.206501	CDK1; FLT1; FYN; MCL1; PDGFRA; PLK1; PLK2; SRC	PLK inhibitor	73707390
famotidine	MCF7	down	-0.206467	HRH2	Histamine receptor antagonist	5702160
dicycloverine	PC3	down	-0.206092	CHRM1	Acetylcholine receptor antagonist	3042
AR-C133057XX	VCAP	down	-0.206067	NOS1; NOS2	Nitric oxide synthase inhibitor	9797857
kitasamycin	VCAP	down	-0.206055		Protein synthesis inhibitor	44634697
tyrphostin-AG-1288	VCAP	down	-0.20587	COMT	TNF production inhibitor	3856780
AM-251	SKB	down	-0.205847	CNR1; GPR18; GPR55	Cannabinoid receptor antagonist	2125
cycloheximide	SKB	down	-0.205844	GSK3B; RPL3	Protein synthesis inhibitor	6197
meptazinol	PHH	down	-0.205739	BCHE	Opioid receptor agonist	41049
dipyridamole	PHH	down	-0.205718	ADA; ORM1; PDE10A; PDE4A; PDE5A; PDE7B; PDE8A; PDE8B; RCAN1; SLC29A1; SLC29A2	Phosphodiesterase inhibitor	3108
acarbose	NPC	down	-0.205592	AMY2A; GAA; HBA1; MGAM; SI	Glucosidase inhibitor	41774
depudecin	ASC	down	-0.205499	HDAC1; HDAC2	HDAC inhibitor	10420710
tretinoin	FIBRNPC	down	-0.205359	ALDH1A1; ALDH1A2; CYP26A1; CYP26B1; CYP26C1; GPRC5A; HPGDS; LCN1; NR0B1; NR2C2; OBP2A; PDK4; PPARD; RARA; RARB; RARG; RARRES1; RBP4; RORB; RORC; RXRA; RXRB; RXRG	Retinoid receptor agonist; Retinoid receptor ligand	444795
m-chlorophenylbiguanide	NPC	down	-0.205304	HTR3A; HTR3B	Serotonin receptor agonist	2730228
warfarin	VCAP	down	-0.205212	ARSE; CYP2C8; CYP2C9; CYP4F2; F3; F7; NR1I2; PROS1; RP11-196G11.1; VKORC1; VKORC1L1	Vitamin K antagonist	54678486
mitotane	A549	down	-0.205203	AR; CYP11A1; CYP11B1; CYP3A4; ESR1; FDX1; PGR	Antineoplastic	4211
masitinib	HS578T	down	-0.204934	DDR1; DDR2; FGFR3; KIT; LYN; PDGFRA; PDGFRB	KIT inhibitor; PDGFR receptor inhibitor; SRC inhibitor	10074640
AC-55649	HT29	down	-0.204856	RARA; RARB	Retinoid receptor agonist	1714884
pantoprazole	HA1E	down	-0.204827	ATP12A; ATP1A1; ATP4A; CYP2C9; CYP3A4	ATPase inhibitor	4679
glycodeoxycholic-acid	A549	down	-0.204739		Apoptosis stimulant	3035026
NS-1619	VCAP	down	-0.204665	KCNMA1; KCNT1; KCNT2; KCNU1	Calcium channel activator	4552
ODQ	PHH	down	-0.204569	GUCY1A2; GUCY1A3; GUCY1B3	Guanylyl cyclase inhibitor	1456
betamethasone	HA1E	down	-0.204525	NR3C1	Anti-inflammatory; Glucocorticoid receptor agonist	9782
VU-0413807-2	VCAP	down	-0.204411	CACNA1G; CACNA1H; CACNA1I	Calcium channel blocker	45115620
BRL-52537	A375	down	-0.204359	OPRK1	Opioid receptor agonist	6603740
phentermine	SKB	down	-0.204283	MAOA; MAOB; SLC6A2; SLC6A3; SLC6A4	Dopamine uptake inhibitor; Serotonin reuptake inhibitor	4771
pergolide	VCAP	down	-0.204247	ADRA1A; ADRA1B; ADRA1D; ADRA2B; ADRA2C; DRD1; DRD3; DRD4; HTR1B; HTR1D; HTR2B; KCNA5; TH	Dopamine receptor agonist	47811
sulpiride	MCF7	down	-0.204211	CA1; CA12; CA3; CA6; CA7; DRD3	Dopamine receptor antagonist	4018928
nafadotride	VCAP	down	-0.204059	DRD3	Dopamine receptor antagonist	3408722
prostaglandin	SKB	down	-0.204057	AKR1C3; PTGDR; PTGDR2; PTGER1; PTGER2; PTGER4; PTGFR	Prostanoid receptor antagonist	13292831
griseofulvin	VCAP	down	-0.203949	KRT12; KRT16	Tubulin inhibitor	441140
cyclazosin	SKB	down	-0.203842	ADRA1A; ADRA1B; ADRA1D	Adrenergic receptor antagonist	2894
resorcinol	VCAP	down	-0.203841	CA12; CA14; INS-IGF2; PNMT; TPO	Phosphodiesterase inhibitor	5054
obatoclax	MCF7	down	-0.203805	BCL2; BCL2L1; MCL1	BCL inhibitor	11404337
bis-tyrphostin	PHH	down	-0.203783	DNM1; EGFR	EGFR inhibitor	5329255
xylazine	NPC	down	-0.203686	ADRA2B; ADRA2C	Adrenergic receptor agonist	5707
VU-0365114-2	VCAP	down	-0.203613	CHRM5	M5 modulator	45281794
GYKI-52466	A549	down	-0.203585	GRIA1; GRIA3; GRIA4	Glutamate receptor antagonist; Kainate receptor antagonist	10042240
dihydroergocristine	HCC515	down	-0.203436	ADRA1A; ADRA1B; ADRA1D; ADRA2B; ADRA2C; ADRB1; ADRB2; ADRB3; DRD1; DRD3; DRD4; HTR1B; HTR1D; HTR1E; HTR1F; HTR2B; HTR3A; HTR3B; HTR3C; HTR3D; HTR3E; HTR4; HTR5A; HTR6; HTR7	Adrenergic receptor antagonist; Prolactin inhibitor	107715
mianserin	ASC	down	-0.203404	ADCY10; ADRA1A; ADRA1B; ADRA1D; ADRA2B; ADRA2C; DRD1; DRD3; HRH1; HRH2; HRH4; HTR1F; HTR2B; HTR6; HTR7; OPRK1; SLC6A2; SLC6A3; SLC6A4	Serotonin receptor antagonist	4184
alvocidib	NPC	down	-0.203277	BCL2; BIRC5; CCNT1; CDK1; CDK2; CDK4; CDK5; CDK6; CDK7; CDK8; CDK9; EGFR; MCL1; PYGB; PYGL; PYGM	CDK inhibitor	5287969
lapatinib	MCF7	down	-0.203271	CYP3A5; EGFR; ERBB2; ERBB4	EGFR inhibitor; ErbB2 inhibitor	208908
fenoterol	VCAP	down	-0.203123	ADRB1; ADRB2; ADRB3; SLC5A7	Adrenergic receptor agonist	3343
orantinib	SKB	down	-0.203079	AURKA; AURKB; EGFR; FGFR2; IKBKE; KDR; PDGFRA; PDGFRB; TBK1	FGFR inhibitor; PDGFR receptor inhibitor; VEGFR inhibitor	5329099
minoxidil	HCC515	down	-0.203002	ABCC9; KCNJ1; KCNJ10; KCNJ11; KCNJ8; REN	KATP activator; KIR6 channel (KATP) activator; Vasodilator	4201
isocarboxazid	ASC	down	-0.202803	MAOA; MAOB	Monoamine oxidase inhibitor	3759
actarit	VCAP	down	-0.202746		Interleukin receptor agonist	2018
bis-tyrphostin	NPC	down	-0.202277	DNM1; EGFR	EGFR inhibitor	5329255
betamethasone	VCAP	down	-0.202198	NR3C1	Anti-inflammatory; Glucocorticoid receptor agonist	9782
ponalrestat	A549	down	-0.202197	AKR1B1	Aldose reductase inhibitor	5278
lisuride	ASC	down	-0.202178	ADCY10; ADRA1A; ADRA2B; ADRA2C; DRD1; DRD3; DRD4; HRH1; HTR1B; HTR1D; HTR2B; HTR6; HTR7	Dopamine receptor agonist	11957615
acetyl-geranyl-cysteine	PC3	down	-0.202163		Isoprenylated protein methylation inhibitor	10063341
HG-5-88-01	PC3	down	-0.201973	ADCK4; EGFR	Protein kinase inhibitor	25226117
decitabine	FIBRNPC	down	-0.201941	DNMT1	DNA methyltransferase inhibitor	451668
naproxen	VCAP	down	-0.201895	AKR1C2; AKR1C3; CYP2C9; LTF; PNLIP; TF	Cyclooxygenase inhibitor	1302
WZ-4002	MCF7	down	-0.201874	EGFR; ERBB2	EGFR inhibitor	44607530
O-2050	VCAP	down	-0.201849	CNR1	Cannabinoid receptor antagonist	16102146
chlorpromazine	SKB	down	-0.201773	ADRA1A; ADRA1B; ADRA1D; ADRA2B; ADRA2C; CALM1; CALM2; CALM3; CHRM1; DRD1; DRD3; DRD4; HRH1; HRH4; HTR1E; HTR2B; HTR6; HTR7; KCNH2; KIF11; ORM1; ORM2; PRNP; S100B; SMPD1; TRPC5	Dopamine receptor antagonist	160588
VEGF-receptor-2-kinase-inhibitor-IV	VCAP	down	-0.201653	KDR	VEGFR inhibitor	5329468
exemestane	ASC	down	-0.201639	CYP19A1	Aromatase inhibitor	60198
LDN-193189	MCF10A	down	-0.201537	ACVR1; BMPR1A	Serine/threonine kinase inhibitor	25195294
cimetidine	ASC	down	-0.201482	ABCG2; ADCY10; HDC; HRH2; SLC22A2; SLC22A6; SLC22A7; SLC22A8; SLC29A4; SLC47A1; SLC47A2	Histamine receptor antagonist	2756
3,3'-diindolylmethane	A549	down	-0.201418	AHR; AR; CYP1A2; GUSB; IDO1	CHK inhibitor; Cytochrome P450 activator; Indoleamine 2,3-dioxygenase inhibitor	3071
SB-218795	SKB	down	-0.201349	TACR3	Tachykinin antagonist	6604858
deoxycholic-acid	PC3	down	-0.201307	EFTUD1; FPR1; GPBAR1	Biliverdin reductase A activator; G protein-coupled receptor agonist; Unidentified pharmacological activity	6742
FPL-64176	SKB	down	-0.201276	CACNA1C; CACNA1S	Calcium channel activator	3423
lansoprazole	VCAP	down	-0.201099	ATP4A; CYP2C9; CYP3A4; CYP3A5; MAPT	ATPase inhibitor	3883
probenecid	PHH	down	-0.201095	ABCC1; ABCC4; CYP2C9; OAT; PANX1; SLC22A11; SLC22A12; SLC22A6; SLC22A8; SLCO1C1; TAS2R16; TRPV2	Uricosuric blocker	4911
Merck60	MCF7	down	-0.201073	HDAC1; HDAC2	HDAC inhibitor	6918878
estradiol-benzoate	SKB	down	-0.201034	ESR1	Estrogen receptor agonist	222757
tolazamide	NPC	down	-0.200988	ABCC8; KCNJ1; KCNJ10; KCNJ11	ATP channel blocker	5503
carteolol	SKB	down	-0.200946	ADRB1; ADRB2	Adrenergic receptor antagonist	2583
rhodomyrtoxin	VCAP	down	-0.200936		Cytotoxic agent; DNA intercalator	4445621
bifonazole	MCF7	down	-0.200933	CYP2B6; CYP51A1	Sterol demethylase inhibitor	2378
L-689560	VCAP	down	-0.200888	GRIN1; GRIN2A; GRIN2B; GRIN2C; GRIN2D	Glutamate receptor antagonist	4267713
BAS-09104376	SKB	down	-0.200746		HIV integrase inhibitor	6070589
estriol	ASC	down	-0.200413	ESR1; ESR2; HSD17B1; HSD17B12; HSD17B2; HSD17B6; HSD17B7; HSD17B8; NCOA5; SHBG; UGT1A1; UGT1A10; UGT1A3; UGT1A4; UGT1A5; UGT1A6; UGT1A7; UGT1A8; UGT1A9; UGT2A2; UGT2A3; UGT2B10; UGT2B11; UGT2B15; UGT2B17; UGT2B4; UGT2B7	Estrogen receptor agonist	5756
reserpic-acid	HA1E	down	-0.200373		Norepinephrine transporter inhibitor	65747
ingenol	HT29	down	-0.200317	PRKCE	PKC activator	5225086
perindopril	VCAP	down	-0.20026	ACE; SFRP4	ACE inhibitor	58153637
naloxone	NPC	down	-0.20014	CES1; CREB1; ESR1; OPRD1; OPRK1; OPRM1; TLR4	Opioid receptor antagonist	5284596
tyrphostin-AG-1295	PC3	down	-0.200128	FLT3; KDR; PDGFRA; PDGFRB	PDGFR receptor inhibitor	2048
mesoridazine	SKB	down	-0.20003		Dopamine receptor antagonist	4078
theophylline	VCAP	up	0.200075	ADORA1; ADORA2A; ADORA2B; ADORA3; APOA1BP; CHIA; CPNE1; CYP2E1; CYP3A4; HDAC2; HM13; NOMO1; PARP1; PDE3A; PDE4A; PDE4B; PDE5A; PDXK; RIC3; TTLL3	Adenosine receptor antagonist	2153
SB-203580	BT20	up	0.200244	AKT1; ALOX5; CHEK1; CYP2D6; CYP3A4; GAK; GSK3B; LCK; MAPK10; MAPK11; MAPK12; MAPK14; MAPK8; MAPK9; PRKCA; RAF1; RIPK2; ROCK1; RPS6KB1; SGK1; SRC; TNF	p38 MAPK inhibitor	176155
JNK-9L	MCF7	up	0.200343	MAPK8	JNK inhibitor	59588070
pirenperone	MCF7	up	0.200351	HTR7	Serotonin receptor antagonist	4847
dicyclohexylurea	ASC	up	0.200364	EPHX2	Epoxide hydolase inhibitor	4277
somatostatin	MCF7	up	0.200408	GH1; GHR; OPRD1; OPRM1; SSTR1; SSTR2; SSTR3; SSTR4; SSTR5	Somatostatin receptor agonist	16129706
isoeugenol	HCC515	up	0.200429	EPX; LPO; MPO	Nitric oxide production inhibitor	5318562
pseudoephedrine	SKB	up	0.200429	ADRA1A; ADRB1; ADRB2; ATF1; ATF2; ATF3; ATF4; ATF5; ATF6; ATF7; CXCL8; FOS; HRH1; IL2; JDP2; JUN; NFATC1; SLC6A2; SLC6A3; SLC6A4; TNF	Adrenergic receptor agonist	7028
honokiol	MCF7	up	0.200462	ALOX5	AKT inhibitor	72303
pirarubicin	A549	up	0.200472	ABCB1; TOP2A	Topoisomerase inhibitor	11296583
DUP-697	MCF7	up	0.200483		Cyclooxygenase inhibitor	3177
ketanserin	NPC	up	0.200502	ADRA1A; ADRA1B; ADRA1D; DRD1; HTR1B; HTR1D; HTR1F; HTR2B; HTR5A; HTR7; SLC18A1; SLC18A2	Serotonin receptor antagonist	44246718
KN-62	HCC515	up	0.200503	AKT1; CAMK2A; CHEK1; LCK; MAPK11; MAPK12; MAPK14; MAPK8; P2RX7; PRKCA; ROCK1; RPS6KB1; SGK1	Calcium-calmodulin dependent protein kinase inhibitor; Purinergic receptor antagonist	3838
butabindide	VCAP	up	0.20056	TPP2	Tripeptidyl peptidase inhibitor	9817923
gabexate	ASC	up	0.200567	KLKB1; PLG; TPSAB1	Serine protease inhibitor	3447
proguanil	A549	up	0.200575	DHFR; PDF	Dihydrofolate reductase inhibitor	6178111
salsolinol	ASC	up	0.200655		Monoamine oxidase inhibitor; Tyrosine hydroxylase inhibitor	54456
fenretinide	HA1E	up	0.200675	CYP2C8; CYP3A5; RARA; RARG; RBP4	Apoptosis stimulant; Retinoid receptor agonist	5353342
estradiol-valerate	PC3	up	0.200686	ESR1	Estrogen receptor agonist	163332
veliparib	MCF7	up	0.200699	PARP1; PARP2	PARP inhibitor	11960528
AS-601245	MCF7	up	0.200721	GSK3B; MAPK10; MAPK8; MAPK9; PIM1	JNK inhibitor	10109823
norethisterone	MCF7	up	0.200779	PGR	Progesterone receptor agonist	5702093
sulfafurazole	PC3	up	0.200877		Bacterial antifolate	5344
fipronil	A549	up	0.200919	GABRB3	Chloride channel blocker; GABA gated chloride channel blocker	3352
sirolimus	ASC	up	0.200926	CCR5; FGF2; FKBP1A; MTOR	MTOR inhibitor	73707374
medrysone	SKB	up	0.200953	NR3C1	Glucocorticoid receptor agonist	5702081
bucladesine	HCC515	up	0.201012	PRKACA	Adenosine receptor agonist; cAMP stimulant	9687
resveratrol	SKB	up	0.201017	AHR; AKT1; ALOX15; ALOX5; APOA1; APP; ATP5A1; ATP5B; ATP5C1; BACE1; CBR1; CLEC14A; CSNK2A1; ITGA5; ITGB3; KHSRP; MAOA; MAT2B; MTNR1A; MTNR1B; NQO2; NR1I2; NR1I3; PI4K2B; PPARA; PPARG; SCN5A; SIRT1; SIRT5; SLC2A1; SNCA; SULT1B1; TXNRD1; TXNRD2; YARS	Cytochrome P450 inhibitor; SIRT activator	445154
AM-404	HA1E	up	0.201022	CNR1; CNR2; FAAH; TRPV1	Cyclooxygenase inhibitor; FAAH inhibitor; TRPV antagonist	6604822
butein	NPC	up	0.201051	ACE; CXCL8; IL6; SIRT1; SRD5A1; SRD5A2; TNF	EGFR inhibitor; SRC inhibitor	5281222
doxorubicin	A549	up	0.201097	CHD1; NOLC1; TOP2A	Topoisomerase inhibitor	31703
PD-102807	SKB	up	0.201168	CHRM4	Acetylcholine receptor antagonist	4995951
vesamicol	HA1E	up	0.201186	SLC18A3	Acetylcholinesterase inhibitor	6603219
doxorubicin	A375	up	0.201274	CHD1; NOLC1; TOP2A	Topoisomerase inhibitor	31703
SKF-81297	HCC515	up	0.201334	DRD1	Dopamine receptor agonist	11957706
teicoplanin	PHH	up	0.201391		Bacterial cell wall synthesis inhibitor	133065662
AM-251	MCF7	up	0.201408	CNR1; GPR18; GPR55	Cannabinoid receptor antagonist	2125
GDC-0941	SKB	up	0.201638	PIK3CA; PIK3CB; PIK3CD; PIK3CG	PI3K inhibitor	17755052
remacemide	HA1E	up	0.201672	GRIN1	Glutamate receptor antagonist	60510
KI-8751	HA1E	up	0.201695	KDR	KIT inhibitor; PDGFR receptor inhibitor; VEGFR inhibitor	11317348
teniposide	A549	up	0.201707	ABCC3; CYP2C9; CYP3A5; TOP2A	Topoisomerase inhibitor	5396
PF-562271	SKB	up	0.20171	PTK2; PTK2B	Focal adhesion kinase inhibitor	11713159
dinoprostone	FIBRNPC	up	0.201837	CATSPER1; CATSPER2; CATSPER3; CATSPER4; PTGDR; PTGDR2; PTGER1; PTGER2; PTGER3; PTGER4; PTGFR; TBXA2R	Prostanoid receptor agonist	5280360
dipropyl-5ct	SKB	up	0.202033	HTR1B; HTR1D; HTR1F; HTR7	Serotonin receptor agonist	NotFound
tacrolimus	NPC	up	0.202068	ABCB1; ABCG2; CYP3A5; CYP3A7; FKBP1A; FKBP2; FKBP4; IFNG; IL10; IL2; IL2RA; IL4; NFATC1; NFATC2; NFATC3; PPP3CA; PPP3CB; PPP3CC; PPP3R1; PPP3R2	Calcineurin inhibitor	24140138
MDL-72832	HA1E	up	0.202073		Serotonin receptor agonist	182585
purvalanol-a	A375	up	0.202159	CCND1; CCNE1; CDK1; CDK2; CDK4; CDK5; CSNK1G3; RPS6KA1; SRC	CDK inhibitor; DYRK inhibitor	456214
lidoflazine	PC3	up	0.202221	SCN1A; SCN3A; SLC29A1	Calcium channel blocker	3926
desoximetasone	PC3	up	0.202246	NR3C1; PLA2G1B	Glucocorticoid receptor agonist	5311067
bromhexine	HA1E	up	0.202258		Mucolytic agent	2442
OBAA	ASC	up	0.202367	PLA2G1B	Phospholipase inhibitor	5353842
mifepristone	VCAP	up	0.20237	ANXA1; AR; CYP2B6; CYP2C8; CYP3A5; CYP3A7; IGFBP1; KLK3; NR1I2; NR3C1; PAEP; PGR; TAT	Glucocorticoid receptor antagonist; Progesterone receptor antagonist	4196
estradiol-benzoate	PC3	up	0.202429	ESR1	Estrogen receptor agonist	222757
SDZ-NKT-343	VCAP	up	0.202452	TACR1	Tachykinin antagonist	44208964
rosiglitazone	HCC515	up	0.202646	ACSL4; CYP2C8; FFAR1; INS; PPARA; PPARD; PPARG; RXRA; RXRB; RXRG; TRPC5; TRPM3	Insulin sensitizer; PPAR receptor agonist	77999
metergoline	ASC	up	0.202687	HTR1B; HTR1D; HTR1E; HTR1F; HTR2B; HTR5A; HTR6; HTR7; SCN2A	Dopamine receptor agonist; Serotonin receptor antagonist	28693
AZ-628	ASC	up	0.202751	BRAF; RAF1	RAF inhibitor	11676786
terguride	VCAP	up	0.202859	ADRA1A; ADRA2B; ADRA2C; DRD3; DRD4; HTR1B; HTR1D; HTR2B; PRL	Dopamine receptor agonist; Serotonin receptor antagonist	11957722
KN-93	NPC	up	0.202908	CAMK2A	Calcium-calmodulin dependent protein kinase inhibitor	5312122
carbinoxamine	ASC	up	0.202924	HRH1	Histamine receptor antagonist; L-type calcium channel blocker	2564
flurofamide	HA1E	up	0.203052		Urease inhibitor	51173
TPCA-1	HS578T	up	0.203065	CDC42BPB; EPHB1; IKBKB; MAP3K9; NTRK3; NUAK1; RET; TNK2; TYK2	IKK inhibitor	9903786
dasatinib	BT20	up	0.203117	ABL1; ABL2; ACVRL1; BCR; BLK; BMPR1B; BMX; BTK; CSK; DDR1; DDR2; EPHA1; EPHA2; EPHA3; EPHA4; EPHA5; EPHA6; EPHA8; EPHB1; EPHB2; EPHB3; EPHB4; EPHB6; ERBB3; ERBB4; FGR; FRK; FYN; GAK; HCK; HSPA8; KIT; LCK; LIMK1; LIMK2; LYN; MAP2K5; MAP3K19; MAP3K20; MAP4K5; MAPK14; MLTK; NEK11; NLK; NR4A3; PDGFRA; PDGFRB; PPAT; PTK6; RIPK2; SIK1; SIK2; SIK3; SRC; SRMS; STAT5B; TEC; TESK1; TNK2; TNNI3K; TXK; TYK2;…	BCR-ABL kinase inhibitor; Ephrin inhibitor; KIT inhibitor; PDGFR receptor inhibitor; SRC inhibitor; Tyrosine kinase inhibitor	3062316
cetraxate	VCAP	up	0.203138	GAST	Mucus protecting agent	34001
wortmannin	THP1	up	0.203218	ATM; ATR; MTOR; MYLK; PI4KA; PI4KB; PIK3C2B; PIK3C3; PIK3CA; PIK3CD; PIK3CG; PIK3R1; PIK3R4; PLK1; PLK2; PLK3; PRKDC	PI3K inhibitor	312145
acamprosate	MCF7	up	0.203289	GABRA2; GABRA3; GABRA4; GABRA5; GABRA6; GABRB1; GABRB2; GABRB3; GABRD; GABRE; GABRG1; GABRG2; GABRG3; GABRP; GABRQ; GRIN1; GRIN2A; GRIN2B; GRIN2C; GRIN2D; GRIN3A; GRIN3B; GRM5	Glutamate receptor antagonist	73707392
nilotinib	PC3	up	0.203492	ABL1; ABL2; BCR; CYP2B6; CYP2C8; DDR1; DDR2; EPHA2; EPHA4; EPHA5; EPHA8; EPHB1; EPHB2; EPHB3; EPHB4; KIT; MAPK11; MLTK; PDGFRA	ABL inhibitor; BCR-ABL kinase inhibitor	644241
mefenamic-acid	HA1E	up	0.20356	KCNQ1; TRPM3	Cyclooxygenase inhibitor	4044
ZD-2079	HCC515	up	0.203569	ADRB3	Adrenergic receptor agonist	158794
D-4476	A549	up	0.203667	CSNK1A1; CSNK1D; TGFB1	TGF beta receptor inhibitor	6419753
gossypol	VCAP	up	0.203688	BCL2; BCL2L1; BCL2L2; CTGF; EGF; MCL1	BCL inhibitor; MCL1 inhibitor	227456
HNHA	MCF7	up	0.203705	HDAC1	HDAC inhibitor	16126782
lorazepam	MCF7	up	0.203776	GABRA2; GABRA3; GABRA4; GABRA5; GABRA6; GABRB1; GABRB2; GABRB3; GABRD; GABRE; GABRG1; GABRG2; GABRG3; GABRP; GABRQ; TSPO	Benzodiazepine receptor agonist	3958
AS-601245	HS578T	up	0.203834	GSK3B; MAPK10; MAPK8; MAPK9; PIM1	JNK inhibitor	10109823
alvocidib	ASC	up	0.20385	BCL2; BIRC5; CCNT1; CDK1; CDK2; CDK4; CDK5; CDK6; CDK7; CDK8; CDK9; EGFR; MCL1; PYGB; PYGL; PYGM	CDK inhibitor	5287969
genistein	PC3	up	0.203893	AKT1; CFTR; CYP1B1; EGFR; ESR1; ESR2; ESRRA; ESRRB; ESRRG; GPER1; NCOA1; NCOA2; NR1I2; PPARG; PTK2B; SHBG; TOP2A; TRPC5; TTR	Tyrosine kinase inhibitor	5284639
aminopurvalanol-a	PHH	up	0.204021	CDK1; CDK2; CDK5; CDK6	CDK inhibitor; Tyrosine kinase inhibitor	6604931
BAPTA-AM	VCAP	up	0.204043	KCNA3; KCNA5; KCNH2	Potassium channel blocker	2293
tenofovir	MCF7	up	0.204054		Cytochrome P450 inhibitor; DNA polymerase inhibitor; HIV integrase inhibitor; Reverse transcriptase inhibitor	464205
tamibarotene	MCF7	up	0.204069	CRABP1; CRABP2; RARA; RARB	Retinoid receptor agonist	108143
droperidol	SKB	up	0.204125	ADRA1A	Dopamine receptor antagonist	3168
flufenamic-acid	ASC	up	0.204234	AKR1C3; ANO1; AR; GJA1; GJA10; GJA3; GJA4; GJA5; GJA8; GJA9; GJB1; GJB2; GJB3; GJB4; GJB5; GJB6; GJB7; GJC1; GJC2; GJC3; GJD2; GJD3; GJD4; GJE1; PANX1; PANX2; PANX3; PKD2L1; TRPC5; TRPM2; TRPM5	Chloride channel blocker	3371
chloramphenicol	VCAP	up	0.204236	CD55	Bacterial 50S ribosomal subunit inhibitor; Protein synthesis inhibitor	298
reversine	SKB	up	0.204284	ADORA3; AURKA; AURKB; INCENP; MAP2K1	Aurora kinase inhibitor	210332
AGK-2	FIBRNPC	up	0.204423	SIRT2	SIRT inhibitor	2130404
cabergoline	SKB	up	0.20464	ADRA1A; ADRA1B; ADRA1D; ADRA2B; ADRA2C; ADRB1; ADRB2; DRD1; DRD3; DRD4; HTR1B; HTR1D; HTR2B; HTR7; PRL	Dopamine receptor agonist	54746
KI-16425	VCAP	up	0.204641	LPAR1; LPAR3	Lysophosphatidic acid receptor antagonist	10367662
nafcillin	ASC	up	0.204676	CYP3A4	Bacterial cell wall synthesis inhibitor	23667630
benzamil	SKB	up	0.204682	ASIC1; PKD2L1; SCNN1A; SCNN1B; SCNN1D; SCNN1G; SLC8A1	Sodium channel blocker	108107
DMAB-anabaseine	VCAP	up	0.20469	CHRNA7	Adrenergic receptor agonist	NotFound
pirarubicin	SKB	up	0.204765	ABCB1; TOP2A	Topoisomerase inhibitor	11296583
indatraline	VCAP	up	0.204864	CDK5; SLC6A2; SLC6A3; SLC6A4	Norepinephrine transporter inhibitor	10314472
doxorubicin	HT29	up	0.204872	CHD1; NOLC1; TOP2A	Topoisomerase inhibitor	31703
ifenprodil	PC3	up	0.204882	CELA1; EBP; GRIN1; GRIN2B	Adrenergic receptor antagonist; Glutamate receptor antagonist	6419987
parecoxib	MCF7	up	0.204925	LTF; TF	Cyclooxygenase inhibitor	119828
ML-3163	SKB	up	0.205075	CYP2D6; CYP3A4; MAPK11; MAPK12; MAPK14	p38 MAPK inhibitor	23748533
PI-828	SKB	up	0.205083		PI3K inhibitor	25181195
disopyramide	ASC	up	0.205225	CHRM1; KCND2; KCND3; KCNH2; ORM2; SCN5A	Sodium channel blocker	3114
GR-89696	VCAP	up	0.205274	OPRK1	Opioid receptor agonist	6442840
ER-27319	A549	up	0.205274		Mediator release inhibitor; SYK inhibitor	9799509
daunorubicin	HCC515	up	0.205318	ABCB1; ABCG2; DCXR; TOP2A; TOP2B	RNA synthesis inhibitor; Topoisomerase inhibitor	2958
oxfendazole	SKB	up	0.205478		Anthelmintic	40854
CGP-60474	BT20	up	0.205517	CDK1; CDK2	CDK inhibitor	644215
auranofin	HCC515	up	0.205561	IKBKB; PRDX5; TRPA1; TXNRD1; TXNRD2	NFkB pathway inhibitor	0
PF-562271	ASC	up	0.205628	PTK2; PTK2B	Focal adhesion kinase inhibitor	11713159
mestinon	VCAP	up	0.205784	ACHE; BCHE	Cholinesterase inhibitor	7550
tebuthiuron	NPC	up	0.205814		Photosynthesis inhibitor	5383
CGP-37157	SKB	up	0.20583	SLC8A1	L-type calcium channel blocker; Mitochondrial Na+/Ca2+ exchanger antagonist; Sodium/calcium exchange inhibitor	2688
PP-1	HA1E	up	0.205841	HCK; RET; SRC	ABL inhibitor; SRC inhibitor	1400
FR-122047	VCAP	up	0.205918		Cyclooxygenase inhibitor	196841
GR-159897	VCAP	up	0.205942	TAC1; TACR2	Tachykinin antagonist	3570748
econazole	NPC	up	0.206035	CYP51A1; NPY1R; NPY2R; NR1I2; TRPM2; TRPV5	Bacterial cell wall synthesis inhibitor; Lanosterol demethylase inhibitor; Sterol demethylase inhibitor	3198
JNK-9L	MCF10A	up	0.206126	MAPK8	JNK inhibitor	59588070
trazodone	MCF7	up	0.206309	ADRA1A; HRH1; HTR2B; SLC6A4	Adrenergic receptor antagonist; Serotonin receptor antagonist; Serotonin reuptake inhibitor	5533
dihydroergocristine	SKB	up	0.206356	ADRA1A; ADRA1B; ADRA1D; ADRA2B; ADRA2C; ADRB1; ADRB2; ADRB3; DRD1; DRD3; DRD4; HTR1B; HTR1D; HTR1E; HTR1F; HTR2B; HTR3A; HTR3B; HTR3C; HTR3D; HTR3E; HTR4; HTR5A; HTR6; HTR7	Adrenergic receptor antagonist; Prolactin inhibitor	107715
olvanil	NPC	up	0.206401	CNR1; GPR119; TRPV1	TRPV agonist	5808649
ranitidine	ASC	up	0.206477	ACHE; BCHE; HRH2; SLC22A2	Histamine receptor antagonist	6603542
thioproperazine	HA1E	up	0.206557	ADRA1A; ADRA1B; DRD1	Dopamine receptor antagonist	9429
boldine	HA1E	up	0.206604	CHRNA4; CHRNB2; DRD1	Acetylcholine receptor antagonist; Dopamine receptor antagonist	10154
calpeptin	MCF7	up	0.206616		Calpain inhibitor	2532
auranofin	PC3	up	0.206712	IKBKB; PRDX5; TRPA1; TXNRD1; TXNRD2	NFkB pathway inhibitor	0
dactinomycin	PHH	up	0.206718	POLR2A; TOP2A; TOP2B	RNA polymerase inhibitor	457193
ivachtin	SKB	up	0.206872	CASP3	Caspase inhibitor	11201705
MMPX	ASC	up	0.206936		Phosphodiesterase inhibitor	155806
dactinomycin	ASC	up	0.206965	POLR2A; TOP2A; TOP2B	RNA polymerase inhibitor	457193
benzohydroxamic-acid	PC3	up	0.207028		Antifungal	10313
brazilin	PC3	up	0.207084		Nitric oxide production inhibitor	73384
U-0126	A549	up	0.207105	AKT1; CHEK1; GSK3B; JAK2; LCK; MAP2K1; MAP2K2; MAP2K7; MAPK11; MAPK12; MAPK14; MAPK8; PRKCA; RAF1; ROCK1; RPS6KB1; SGK1	MEK inhibitor	3006531
entecavir	VCAP	up	0.207138		DNA replication inhibitor; Reverse transcriptase inhibitor	153941
diethylcarbamazine	ASC	up	0.207155	ALOX5	Lipoxygenase inhibitor	3052
BRL-15572	ASC	up	0.20719	HTR1B; HTR1D; HTR1E; HTR1F; HTR2B; HTR6	Serotonin receptor antagonist	3654103
benzoxiquine	HCC515	up	0.207232		Anti-infective	6855
alpha-linolenic-acid	SKB	up	0.207347	ELOVL4; FADS1; FADS2; FFAR1; FFAR4; SLC8A1; TRPV1	Omega 3 fatty acid stimulant	5280934
EMF-BCA1-64	ASC	up	0.207428	CASP3	Caspase inhibitor	46907798
rolipram	SKB	up	0.207555	PDE4A; PDE4B; PDE4C; PDE4D; PDE5A	Interleukin receptor antagonist; Phosphodiesterase inhibitor	5092
NCS-382	ASC	up	0.207587	GABBR1; GABBR2; SLC52A2	GABA receptor antagonist	5875451
AT-7519	MDAMB231	up	0.207608	CDK1; CDK2; CDK4; CDK5; CDK6; CDK9	CDK inhibitor; Cell cycle inhibitor	11338033
brompheniramine	VCAP	up	0.207613	CHRM1; CHRM4; CHRM5; HRH1	Histamine receptor antagonist	6834
AS-605240	HT29	up	0.207625	MAOB; PIK3CA; PIK3CB; PIK3CD; PIK3CG	PI3K inhibitor	10377751
gelsemine	A375	up	0.207678	GLRA3	Acetylcholine receptor antagonist; Glycine receptor antagonist	5390854
daunorubicin	U937	up	0.20778	ABCB1; ABCG2; DCXR; TOP2A; TOP2B	RNA synthesis inhibitor; Topoisomerase inhibitor	2958
GR-46611	PC3	up	0.207781	HTR1D	Serotonin receptor agonist	6160690
pifithrin	HA1E	up	0.207793		Interleukin receptor antagonist	443278
mafenide	MCF7	up	0.207852	CA12; CA14; CA4; CA6; CA9	Carbonic anhydrase inhibitor	67313
NU-7441	HS578T	up	0.207864	ABCB1; PRKDC	DNA dependent protein kinase inhibitor; P-glycoprotein inhibitor	11327430
SB-203580	MDAMB231	up	0.207868	AKT1; ALOX5; CHEK1; CYP2D6; CYP3A4; GAK; GSK3B; LCK; MAPK10; MAPK11; MAPK12; MAPK14; MAPK8; MAPK9; PRKCA; RAF1; RIPK2; ROCK1; RPS6KB1; SGK1; SRC; TNF	p38 MAPK inhibitor	176155
trimetozine	PC3	up	0.207972		Sedative	12478
rifabutin	MCF7	up	0.208016	BCL6; CYP3A4; HSP90AA1; HSP90B1	Protein synthesis inhibitor	5482874
erythrosine	A549	up	0.208024		Coloring agent	12961638
lestaurtinib	SKB	up	0.208104	FLT3; JAK2; NTRK1; NTRK2; NTRK3	FLT3 inhibitor; Growth factor receptor inhibitor; JAK inhibitor	126565
idarubicin	A549	up	0.208131	ABCG2; TOP2A	Topoisomerase inhibitor	42594
NNC-711	MCF7	up	0.208154	SIGMAR1; SLC6A1	GAT inhibitor	4515
staurosporine	HT29	up	0.208231	AURKC; BRSK1; BRSK2; CAMK2B; CAMK2D; CAMKK1; CAMKK2; CDK1; CDK2; CDK5; CHEK1; CHRM1; CHRM4; CLK4; CSK; DAPK1; FER; FGR; FLT4; GPR35; GRK7; GSK3A; GSK3B; HCK; IKBKB; IKBKE; ITK; LCK; LIMK1; LRRK2; MAP2K4; MAP2K6; MAP3K10; MAP3K11; MAP3K2; MAP3K3; MAP3K7; MAP3K9; MAP4K2; MAP4K4; MAP4K5; MAPKAPK2; MARK1; MARK2; MARK3; MARK4; MELK; MINK1; MST4; MYLK; NTRK1; NTRK2; NTRK3; NUAK1; NUAK2; PAK2; PDGFRA; P…	PKC inhibitor	44259
HG-6-64-01	HS578T	up	0.208254	ABL1; BRAF; CSF1R; EGFR; FLT3; KIT; MAPK11; PDGFRB; RET	RAF inhibitor	53302361
diazepam	VCAP	up	0.208317	ABAT; ADRA1A; DBI; GABRA2; GABRA3; GABRA4; GABRA5; GABRA6; GABRB1; GABRB2; GABRB3; GABRD; GABRE; GABRG1; GABRG2; GABRG3; GABRP; GABRQ; GABRR1; GABRR2; GABRR3; TSPO	Benzodiazepine receptor agonist	3016
pergolide	MCF7	up	0.2085	ADRA1A; ADRA1B; ADRA1D; ADRA2B; ADRA2C; DRD1; DRD3; DRD4; HTR1B; HTR1D; HTR2B; KCNA5; TH	Dopamine receptor agonist	47811
AZD-7762	BT20	up	0.208552	CHEK1; CHEK2	CHK inhibitor	67077825
nobiletin	VCAP	up	0.208618	ABCB1; MAP2K1; TYR	MEK inhibitor	72344
5-iodotubercidin	MCF7	up	0.208663	ADK; CSNK1G2; DOT1L; GSG2; HASPIN; LRRK2; MAPK3	Adenosine kinase inhibitor	1830
DMP-543	SKB	up	0.208681		Acetylcholine release stimulant	9887884
QX-314	HCC515	up	0.208754	MAPK14; TGFBR1	Sodium channel blocker	9884487
tropanyl-3,5-dimethylbenzoate	SKB	up	0.208763		Serotonin receptor antagonist	2837530
desoxypeganine	SKB	up	0.20886	ACHE; MAOA	Acetylcholinesterase inhibitor; Monoamine oxidase inhibitor	442894
metformin	PC3	up	0.208967	ACACB; HBA1; IGFBP1; INS; INSR; IRS1; LEP; PLAT; PRKAA2; PRKAB1; RETN; SERPINE1; SLC22A1; SLC22A2; SLC2A4; SLC47A1; SLC47A2	Insulin sensitizer	4091
SB-205607	MCF7	up	0.209079	OPRD1; OPRK1; OPRM1	Delta 1 opioid receptor agonist	3277599
probucol	ASC	up	0.20917	ABCA1; ABCB11; APOA1; APOA2; APOB; APOE; CES1; CETP; SCARB1; SELE; VCAM1	Atherogenesis inhibitor	4912
icariin	ASC	up	0.209211	NMUR2; PDE5A; SORD	Phosphodiesterase inhibitor	5318997
PD-184352	ASC	up	0.209342	MAP2K1; MAP2K2; MAP3K1; MAP3K2	MEK inhibitor	6918454
BP-554	HA1E	up	0.209392		Serotonin receptor agonist	134117
amitriptyline	SKB	up	0.20942	ADRA1A; ADRA1B; ADRA1D; ADRB1; ADRB2; ADRB3; CHRM1; CHRM4; CHRM5; CYP2C9; HRH1; HRH2; HRH4; HTR1B; HTR1D; HTR6; HTR7; KCNA1; KCND2; KCND3; KCNQ2; KCNQ3; NTRK1; NTRK2; OPRD1; OPRK1; OPRM1; ORM2; SIGMAR1; SLC6A2; SLC6A4	Norepinephrine inhibitor; Norepinephrine reuptake inhibitor; Serotonin receptor antagonist; Serotonin reuptake inhibitor	2160
tosyllysyl-chloromethyl-ketone	ASC	up	0.209503		Chymotrypsin inhibitor	16760682
OM-137	ASC	up	0.209854		Aurora kinase inhibitor	5932799
dictamnine	VCAP	up	0.209909		Furoquinoline alkaloid	68085
ryuvidine	A549	up	0.209933	CDK2; CDK4	Histone lysine methyltransferase inhibitor	481747
hydroquinine	VCAP	up	0.20994		Antiarrhythmic	121515
CS-110266	ASC	up	0.20996	SLC6A3	Dopamine receptor agonist	123692
benzthiazide	SKB	up	0.209988	CA1; CA12; CA4; CA9; SLC12A3	Carbonic anhydrase inhibitor	2343
BD-1047	NPC	up	0.210131	SIGMAR1	Adrenergic receptor antagonist	188914
salsolinol	VCAP	up	0.21014		Monoamine oxidase inhibitor; Tyrosine hydroxylase inhibitor	54456
cefaclor	A549	up	0.210186		Bacterial cell wall synthesis inhibitor	51039
calmidazolium	SKB	up	0.210304	ATP2B1; PDE1A	Calcium channel blocker; Calmodulin antagonist	2531
9-methyl-5H-6-thia-4,5-diaza-chrysene-6,6-dioxide	HA1E	up	0.210346	RELA	NFkB pathway inhibitor	16759925
AZ-628	MDAMB231	up	0.210401	BRAF; RAF1	RAF inhibitor	11676786
chromomycin-a3	SKB	up	0.210464		DNA binding agent	73707419
KIN001-244	MCF10A	up	0.210466		Phosphoinositide dependent kinase inhibitor	49766501
ryuvidine	ASC	up	0.210513	CDK2; CDK4	Histone lysine methyltransferase inhibitor	481747
AS-601245	PC3	up	0.210535	GSK3B; MAPK10; MAPK8; MAPK9; PIM1	JNK inhibitor	10109823
alverine	SKB	up	0.210582		Muscle relaxant	3678
alitretinoin	ASC	up	0.210585	ABCA1; ALDH1A1; ALDH1A2; AOX1; CYP26C1; CYP2C8; CYP3A7; IGFBP3; PSG5; RARA; RARB; RARG; RXRA; RXRB; RXRG; VKORC1	Retinoid receptor agonist	449171
rolitetracycline	PC3	up	0.210678		Bacterial 30S ribosomal subunit inhibitor	6420073
budesonide	A375	up	0.210705	BGLAP; CCL11; CCL5; CSF2; CYP3A5; CYP3A7; ICAM1; IL4; IL5; IL8; NR3C1	Glucocorticoid receptor agonist	5281004
buddleoflavonoloside	PC3	up	0.210724		Acetylcholinesterase inhibitor	6708769
phenolphthalein	HCC515	up	0.210768	NR1I2; NR1I3; SHBG; UGT1A9	Indicator dye	4764
moxonidine	HCC515	up	0.210795	ADRA2B; ADRA2C; NISCH	Imidazoline receptor agonist	4810
5-iodotubercidin	PC3	up	0.210796	ADK; CSNK1G2; DOT1L; GSG2; HASPIN; LRRK2; MAPK3	Adenosine kinase inhibitor	1830
AT-7519	MCF10A	up	0.210832	CDK1; CDK2; CDK4; CDK5; CDK6; CDK9	CDK inhibitor; Cell cycle inhibitor	11338033
SNS-314	ASC	up	0.210993	AURKA; AURKB; AURKC	Aurora kinase inhibitor	24995524
NBI-27914	ASC	up	0.211176	CRHR1	CRF receptor antagonist	176157
ZSTK-474	SKB	up	0.21122	PIK3CA; PIK3CB; PIK3CD; PIK3CG	PI3K inhibitor	11647372
D-64406	ASC	up	0.211344	FLT3; PDGFRA; PDGFRB	PDGFR receptor inhibitor	5330535
ethotoin	VCAP	up	0.211474	NR1I2; SCN5A	Hydantoin antiepileptic	3292
tramadol	MCF7	up	0.211511	CYP2B6; GRIN3A; OPRD1; OPRK1; OPRM1; SLC6A2; SLC6A4	Norepinephrine reuptake inhibitor; Opioid receptor agonist; Serotonin reuptake inhibitor	33741
DH-97	SKB	up	0.211522	MTNR1B	Melatonin receptor antagonist	85787043
fludarabine	PC3	up	0.211573	ADA; BAX; DCK; MCL1; POLA1; RRM1; RRM2; SLC29A1	DNA repair enzyme inhibitor; DNA synthesis inhibitor; Purine antagonist	57007282
BD-1063	HCC515	up	0.211599	SIGMAR1	Sigma receptor antagonist	574780
paxilline	FIBRNPC	up	0.211637	ABCA1; KCNMA1; NR1H3	Potassium channel blocker	105008
ciclacillin	ASC	up	0.211663		Bacterial cell wall synthesis inhibitor	19003
crizotinib	HA1E	up	0.211716	ALK; AXL; CYP2B6; CYP3A5; EPHA2; EPHA6; EPHB6; IRAK1; IRAK3; LTK; MAP3K2; MAP4K1; MAP4K2; MAP4K3; MAP4K5; MERTK; MET; MST1R; NTRK2; NTRK3; NUDT1; PLK4; ROS1; SLK; STK10; TEK; TIE1	ALK inhibitor	11626560
tozasertib	A375	up	0.211755	ABL1; ABL2; AURKA; AURKAIP1; AURKB; AURKC; BCR; BMP2K; CDKL2; DDR1; DDR2; EPHA2; EPHB6; FLT3; INCENP; JAK2; LCK; LIMK1; MAP3K19; MAP4K1; MAP4K5; MYLK2; MYLK3; NTRK1; NTRK2; NTRK3; NUAK1; PLK4; RET; RIPK1; ROS1; SLK; SRPK1; TAOK2; TAOK3; TEK; TNK1; TPX2; YES1	Aurora kinase inhibitor; BCR-ABL kinase inhibitor; FLT3 inhibitor; JAK inhibitor	5494449
CAY-10585	PC3	up	0.211771	HIF1A	HIF modulator	35028748
AR-A014418	PC3	up	0.211832	GSK3B	Glycogen synthase kinase inhibitor	448014
huperzine-a	ASC	up	0.211879	ACHE	Acetylcholinesterase inhibitor	1253
SU-11652	VCAP	up	0.211931	CAMK1G; FGF2; FLT1; KDR; KIT; PDGFRA; PDGFRB	Tyrosine kinase inhibitor	5329103
RG-14620	HCC515	up	0.212052	EGFR	EGFR inhibitor	5926218
alvocidib	BT20	up	0.212205	BCL2; BIRC5; CCNT1; CDK1; CDK2; CDK4; CDK5; CDK6; CDK7; CDK8; CDK9; EGFR; MCL1; PYGB; PYGL; PYGM	CDK inhibitor	5287969
pirenzepine	ASC	up	0.212221	ADCY10; CHRM1; CHRM4; CHRM5	Acetylcholine receptor antagonist	185248
butoconazole	SKB	up	0.212282	CYP51A1	Bacterial cell wall synthesis inhibitor	47472
triptolide	PC3	up	0.212344	RELA	RNA polymerase inhibitor	16220015
SKF-89976A	HA1E	up	0.212345	SLC6A1	GABA uptake inhibitor	92409
staurosporine	A549	up	0.212373	AURKC; BRSK1; BRSK2; CAMK2B; CAMK2D; CAMKK1; CAMKK2; CDK1; CDK2; CDK5; CHEK1; CHRM1; CHRM4; CLK4; CSK; DAPK1; FER; FGR; FLT4; GPR35; GRK7; GSK3A; GSK3B; HCK; IKBKB; IKBKE; ITK; LCK; LIMK1; LRRK2; MAP2K4; MAP2K6; MAP3K10; MAP3K11; MAP3K2; MAP3K3; MAP3K7; MAP3K9; MAP4K2; MAP4K4; MAP4K5; MAPKAPK2; MARK1; MARK2; MARK3; MARK4; MELK; MINK1; MST4; MYLK; NTRK1; NTRK2; NTRK3; NUAK1; NUAK2; PAK2; PDGFRA; P…	PKC inhibitor	44259
CGP-60474	PC3	up	0.212379	CDK1; CDK2	CDK inhibitor	644215
bepridil	SKB	up	0.212402	ATP1A1; CACNA1A; CACNA1C; CACNA1H; CACNA2D2; CALM1; CALM2; CALM3; KCNH2; KCNQ1; KCNQ4; MYLK3; PDE1A; PDE1B; SCN5A; TNNC1	Calcium channel blocker; L-type calcium channel blocker	2351
cortisone	FIBRNPC	up	0.212528	AKR1D1; HSD11B2; NR3C1; SRD5A1; SRD5A3	Glucocorticoid receptor agonist	222786
ampiroxicam	MCF7	up	0.212556		Cyclooxygenase inhibitor	2176
dasatinib	MCF7	up	0.212731	ABL1; ABL2; ACVRL1; BCR; BLK; BMPR1B; BMX; BTK; CSK; DDR1; DDR2; EPHA1; EPHA2; EPHA3; EPHA4; EPHA5; EPHA6; EPHA8; EPHB1; EPHB2; EPHB3; EPHB4; EPHB6; ERBB3; ERBB4; FGR; FRK; FYN; GAK; HCK; HSPA8; KIT; LCK; LIMK1; LIMK2; LYN; MAP2K5; MAP3K19; MAP3K20; MAP4K5; MAPK14; MLTK; NEK11; NLK; NR4A3; PDGFRA; PDGFRB; PPAT; PTK6; RIPK2; SIK1; SIK2; SIK3; SRC; SRMS; STAT5B; TEC; TESK1; TNK2; TNNI3K; TXK; TYK2;…	BCR-ABL kinase inhibitor; Ephrin inhibitor; KIT inhibitor; PDGFR receptor inhibitor; SRC inhibitor; Tyrosine kinase inhibitor	3062316
aminogenistein	PC3	up	0.21275	LCK	SRC inhibitor	125519
staurosporine	PC3	up	0.212756	AURKC; BRSK1; BRSK2; CAMK2B; CAMK2D; CAMKK1; CAMKK2; CDK1; CDK2; CDK5; CHEK1; CHRM1; CHRM4; CLK4; CSK; DAPK1; FER; FGR; FLT4; GPR35; GRK7; GSK3A; GSK3B; HCK; IKBKB; IKBKE; ITK; LCK; LIMK1; LRRK2; MAP2K4; MAP2K6; MAP3K10; MAP3K11; MAP3K2; MAP3K3; MAP3K7; MAP3K9; MAP4K2; MAP4K4; MAP4K5; MAPKAPK2; MARK1; MARK2; MARK3; MARK4; MELK; MINK1; MST4; MYLK; NTRK1; NTRK2; NTRK3; NUAK1; NUAK2; PAK2; PDGFRA; P…	PKC inhibitor	44259
pseudopelletierine	PC3	up	0.212792		Anthelmintic	11096
BVT-948	HA1E	up	0.212886	PTPN1; PTPN11; PTPN2	Tyrosine phosphatase inhibitor	6604934
ZG-10	PHH	up	0.212896	MAPK8	JNK inhibitor	57340680
CGP-60474	ASC	up	0.212972	CDK1; CDK2	CDK inhibitor	644215
arachidonamide	ASC	up	0.213051	CNR1; CNR2	Cannabinoid receptor agonist	5283393
tangeritin	VCAP	up	0.213053		Cell cycle inhibitor	68077
WZ-3146	SKB	up	0.21306	EGFR	EGFR inhibitor	44607360
A-443644	MCF7	up	0.21308	AKT1; AKT2; AKT3; CDC42BPB; GSK3B; PHKG1; PKIA; PRKACA	AKT inhibitor	10172943
amoxapine	ASC	up	0.213118	ADRA1A; ADRA1B; ADRA1D; ADRA2B; ADRA2C; CHRM1; CHRM4; CHRM5; DRD1; DRD3; DRD4; GABRA2; GABRA3; GABRA4; GABRA5; GABRA6; GABRB1; GABRB2; GABRB3; GABRD; GABRE; GABRG1; GABRG2; GABRG3; GABRP; GABRQ; HRH1; HRH4; HTR1B; HTR2B; HTR3A; HTR6; HTR7; SLC6A2; SLC6A3; SLC6A4	Norepinephrine reuptake inhibitor	2170
XL-147	MCF7	up	0.213162	PIK3CA; PIK3CD; PIK3CG	PI3K inhibitor	1893730
chloroquine	SKB	up	0.213224	CYP2C8; GSTA2; MAP2K1; MAP2K2; MRGPRX1; NQO2; SLC22A18; TLR9; TNF	Antimalarial	2719
benzonatate	MCF7	up	0.213253	SCN5A	Local anesthetic	7699
FR-139317	PC3	up	0.21338	EDNRA	Endothelin receptor antagonist	4353886
ceramide	A375	up	0.213457		Phosphoenolpyruvate carboxylase activator; Serine/threonine protein phosphatase activator	NotFound
vorinostat	THP1	up	0.213523	HDAC1; HDAC10; HDAC11; HDAC2; HDAC3; HDAC4; HDAC5; HDAC6; HDAC7; HDAC8; HDAC9	HDAC inhibitor	5311
mosapride	ASC	up	0.213567	HTR3A; HTR4	Serotonin receptor agonist	119584
etodolac	MCF7	up	0.213701	RXRA; TRPV1	Cyclooxygenase inhibitor	73707528
cefixime	HCC515	up	0.213756		Bacterial cell wall synthesis inhibitor	6321411
alvocidib	SKB	up	0.213846	BCL2; BIRC5; CCNT1; CDK1; CDK2; CDK4; CDK5; CDK6; CDK7; CDK8; CDK9; EGFR; MCL1; PYGB; PYGL; PYGM	CDK inhibitor	5287969
alvocidib	PC3	up	0.213931	BCL2; BIRC5; CCNT1; CDK1; CDK2; CDK4; CDK5; CDK6; CDK7; CDK8; CDK9; EGFR; MCL1; PYGB; PYGL; PYGM	CDK inhibitor	5287969
BVT-948	A375	up	0.214026	PTPN1; PTPN11; PTPN2	Tyrosine phosphatase inhibitor	6604934
gatifloxacin	MCF7	up	0.2141	TOP2A	Bacterial DNA gyrase inhibitor	5379
L-368899	SKB	up	0.214111	AVPR1A; AVPR2; OXT; OXTR	Oxytocin receptor antagonist	9893887
GW-4064	A549	up	0.214136	NR1H4	FXR agonist	9893571
toremifene	PC3	up	0.214234	CYP3A5; ESR1; SHBG	Estrogen receptor antagonist; Selective estrogen receptor modulator (SERM)	3005573
mocimycin	HA1E	up	0.21428		Protein synthesis inhibitor	24069689
noreleagnine	A549	up	0.214381	ADRA2B; ADRA2C; MAOA; MAOB	Monoamine oxidase inhibitor; Serotonin receptor agonist	107838
VER-155008	VCAP	up	0.214668	HSPA1A	HSP inhibitor	25195348
ritanserin	ASC	up	0.21468	ADRA1A; ADRA1B; ADRA1D; CACNA1B; HTR1B; HTR1D; HTR2B; HTR5A; HTR6; HTR7	Serotonin receptor antagonist	5074
dihydroxyphenylglycine	SKB	up	0.214738	GRM1	Glutamate receptor agonist	108001
cosmosiin	PC3	up	0.214851		Cytochrome P450 inhibitor	5280704
SR-95639A	NPC	up	0.214943	CHRM1	Acetylcholine receptor agonist	195165
ketorolac	PC3	up	0.215024	LTF; TF	Cyclooxygenase inhibitor	3826
carbacyclin	HL60	up	0.215087	PPARD; PTGDR; PTGER1; PTGER2; PTGER3; PTGER4; PTGFR; PTGIR; TBXA2R	IP receptor activator; PPAR receptor agonist	5311242
isoreserpine	HA1E	up	0.215123	SIAH1; SLC18A1; SLC18A2	Vesicular monoamine transporter inhibitor	5701996
ryuvidine	PHH	up	0.215226	CDK2; CDK4	Histone lysine methyltransferase inhibitor	481747
staurosporine	HCC515	up	0.215354	AURKC; BRSK1; BRSK2; CAMK2B; CAMK2D; CAMKK1; CAMKK2; CDK1; CDK2; CDK5; CHEK1; CHRM1; CHRM4; CLK4; CSK; DAPK1; FER; FGR; FLT4; GPR35; GRK7; GSK3A; GSK3B; HCK; IKBKB; IKBKE; ITK; LCK; LIMK1; LRRK2; MAP2K4; MAP2K6; MAP3K10; MAP3K11; MAP3K2; MAP3K3; MAP3K7; MAP3K9; MAP4K2; MAP4K4; MAP4K5; MAPKAPK2; MARK1; MARK2; MARK3; MARK4; MELK; MINK1; MST4; MYLK; NTRK1; NTRK2; NTRK3; NUAK1; NUAK2; PAK2; PDGFRA; P…	PKC inhibitor	44259
PHA-793887	SKB	up	0.21544	CCND1; CCNE1; CDK1; CDK2; CDK4; CDK5; CDK7; CDK9	CDK inhibitor	46191454
avrainvillamide-analog-2	HEPG2	up	0.21544	NPM1	nucleophosmin inhibitor	73707608
catechin	ASC	up	0.215445	BACE1; CA1; CA12; CA14; CA4; CA6; CA9; FASN; SCN5A	Beta secretase inhibitor; Fatty acid synthase inhibitor; LDL antioxidant	73160
scopolamine	PC3	up	0.215472	CHRM1; CHRM4; CHRM5; CHRNA4; CHRNB2; RELA; SI	Acetylcholine receptor antagonist	2837667
GR-159897	HA1E	up	0.215476	TAC1; TACR2	Tachykinin antagonist	3570748
iloprost	CD34	up	0.215493	ADCY10; EDN1; GNAS; PDE4A; PDE4B; PDE4C; PDE4D; PF4; PLAT; PPBP; PTGDR; PTGDR2; PTGER1; PTGER2; PTGER3; PTGER4; PTGFR; PTGIR; TBXA2R	Platelet aggregation inhibitor; Prostanoid receptor agonist	5311181
PI-103	MCF7	up	0.215702	MLST8; MTOR; PIK3C2B; PIK3C2G; PIK3C3; PIK3CA; PIK3CB; PIK3CD; PIK3CG; PIK3R1; PRKDC	MTOR inhibitor; PI3K inhibitor	9884685
ZG-10	SKBR3	up	0.215703	MAPK8	JNK inhibitor	57340680
staurosporine	MCF7	up	0.215829	AURKC; BRSK1; BRSK2; CAMK2B; CAMK2D; CAMKK1; CAMKK2; CDK1; CDK2; CDK5; CHEK1; CHRM1; CHRM4; CLK4; CSK; DAPK1; FER; FGR; FLT4; GPR35; GRK7; GSK3A; GSK3B; HCK; IKBKB; IKBKE; ITK; LCK; LIMK1; LRRK2; MAP2K4; MAP2K6; MAP3K10; MAP3K11; MAP3K2; MAP3K3; MAP3K7; MAP3K9; MAP4K2; MAP4K4; MAP4K5; MAPKAPK2; MARK1; MARK2; MARK3; MARK4; MELK; MINK1; MST4; MYLK; NTRK1; NTRK2; NTRK3; NUAK1; NUAK2; PAK2; PDGFRA; P…	PKC inhibitor	44259
cefixime	HA1E	up	0.215874		Bacterial cell wall synthesis inhibitor	6321411
P-1075	HA1E	up	0.215942	KCNJ8	ATP channel activator; Potassium channel activator	43345
AS-601245	SKB	up	0.216062	GSK3B; MAPK10; MAPK8; MAPK9; PIM1	JNK inhibitor	10109823
JNK-9L	PC3	up	0.216089	MAPK8	JNK inhibitor	59588070
PD-173074	MCF7	up	0.216166	FGFR2; FGFR3; FGFR4; FLT1; FLT4; KDR; PDGFRA; PDGFRB	FGFR inhibitor; VEGFR inhibitor	1401
bisindolylmaleimide	FIBRNPC	up	0.216281	CCND1; CDK4; LRRK2; PIM1; PRKCA; PRKCB; PRKCI; PRKCZ	CDK inhibitor	NotFound
ochratoxin-a	SKB	up	0.216382	SLC22A6	Phenylalanyl tRNA synthetase inhibitor	442530
idarubicin	PC3	up	0.216391	ABCG2; TOP2A	Topoisomerase inhibitor	42594
verteporfin	ASC	up	0.216413		Photosensitizing agent	11980942
WAY-213613	A549	up	0.216566	SLC1A2	Glutamate inhibitor	24868316
methoxsalen	A375	up	0.216584	ACHE; CYP1A2	DNA synthesis inhibitor	4114
GR-206	FIBRNPC	up	0.216693		Aryl hydrocarbon receptor ligand	1863
noretynodrel	HCC515	up	0.216763	PGR	Progestogen hormone	5702095
ABT-737	MDAMB231	up	0.216765	BAD; BCL2; BCL2L1; BCL2L2	BCL inhibitor	11228183
bisindolylmaleimide-ix	ASC	up	0.216796	AKT1; GSK3B; LCK; LRRK2; MAPK11; MAPK12; MAPK14; MAPK8; PRKCA; ROCK1; RPS6KB1; SIRT1; SIRT2	CDK inhibitor; PKC inhibitor	5083
oxfendazole	PC3	up	0.21689		Anthelmintic	40854
E-4031	ASC	up	0.216895	KCNH1; KCNH2	Potassium channel blocker	3185
esculin	PC3	up	0.217061	AR	Antioxidant	15558439
cediranib	MCF7	up	0.217145	CSF1R; DDR1; DDR2; EPHA6; FGFR2; FGFR3; FLT1; FLT3; FLT4; KDR; KIT; PDGFRA; PDGFRB; RET; SLK; STK10; STK35	KIT inhibitor; VEGFR inhibitor	9933475
RG-14620	NPC	up	0.217207	EGFR	EGFR inhibitor	5926218
PHA-793887	SKBR3	up	0.217313	CCND1; CCNE1; CDK1; CDK2; CDK4; CDK5; CDK7; CDK9	CDK inhibitor	46191454
lylamine	A549	up	0.217315	CNR1	Cannabinoid receptor agonist	62034
JNJ-7706621	PC3	up	0.217341	AURKA; AURKB; AURKC; CDK1; CDK2; CDK4; CDK5; CDK6; CDK9; GSK3A; LIMK1; MAP3K2; MAP3K3; MAP3K9; NUAK1; ROCK2; RPS6KA6; SLK; STK10; STK4; TAOK1; TAOK2; TYK2	CDK inhibitor	5330790
elvitegravir	MCF7	up	0.217418		HIV integrase inhibitor	5277135
JAK3-inhibitor-V	A549	up	0.217705		JAK inhibitor	3799
JNK-9L	SKB	up	0.217791	MAPK8	JNK inhibitor	59588070
glycopyrrolate	MCF7	up	0.217999	CHRM1; CHRM4; CHRM5	Acetylcholine receptor antagonist	11693
tianeptine	MCF7	up	0.218012	DRD3; GRIA1; OPRM1; SLC6A4	Selective serotonin reuptake enhancer (SSRE)	68870
FIT	ASC	up	0.218156	OPRD1	Opioid receptor agonist	84008
TWS-119	HA1E	up	0.218166	GSK3B; JUN; MYC	Glycogen synthase kinase inhibitor	9549289
axitinib	ASC	up	0.218385	ABL2; AURKC; CSF1; CYP3A5; FLT1; FLT4; KDR; KIT; PDGFRA; PDGFRB; PLK4	PDGFR receptor inhibitor; VEGFR inhibitor	6450551
UB-165	A549	up	0.218449	CHRNA3; CHRNA4; CHRNB2	Acetylcholine receptor agonist	4694339
ER-27319	HA1E	up	0.218612		Mediator release inhibitor; SYK inhibitor	9799509
GSK-429286A	ASC	up	0.218639	ROCK1	Rho associated kinase inhibitor	11373846
hexylcaine	HA1E	up	0.218745	SCN10A; SCN5A	Sodium channel blocker	10770
nicardipine	VCAP	up	0.218828	ADORA3; ADRA1A; ADRA1B; ADRA1D; CACNA1C; CACNA1D; CACNA2D1; CACNB2; CALM1; CALM2; CALM3; CHRM1; CHRM4; CHRM5; PDE1A; PDE1B	Calcium channel blocker	4474
gamma-linolenic-acid	HA1E	up	0.218911	TBXAS1	Cyclooxygenase inhibitor; Prostanoid receptor agonist	5280933
ZM-306416	ASC	up	0.218914	EGFR; FLT1; FLT4; KDR	ABL inhibitor; SRC inhibitor; VEGFR inhibitor	5329006
remacemide	ASC	up	0.219004	GRIN1	Glutamate receptor antagonist	60510
asiatic-acid	PC3	up	0.219217	PYGM	Apoptosis stimulant	119034
tiotidine	ASC	up	0.219321	HRH2	Histamine receptor antagonist	50287
ZM-306416	PC3	up	0.219365	EGFR; FLT1; FLT4; KDR	ABL inhibitor; SRC inhibitor; VEGFR inhibitor	5329006
AM-92016	SKB	up	0.219415	GRIN1; GRIN2B	Potassium channel blocker	133104
cilostamide	HA1E	up	0.21949	PDE3A; PDE3B	Phosphodiesterase inhibitor	2753
AZ-628	HS578T	up	0.219507	BRAF; RAF1	RAF inhibitor	11676786
SCH-442416	ASC	up	0.21972	ADORA1; ADORA2A; ADORA2B; ADORA3	Adenosine receptor antagonist	10668061
nitrendipine	PC3	up	0.219969	CACNA1C; CACNA1D; CACNA1H; CACNA1S; CACNA2D1; CACNA2D2; CACNB2; CACNG1; KCNN4	Calcium channel blocker	4507
isoeugenol	PC3	up	0.219977	EPX; LPO; MPO	Nitric oxide production inhibitor	5318562
triflupromazine	HEK293T	up	0.220249	CHRM1; CHRNA7; DRD1; HTR2B	Dopamine receptor antagonist	5568
fostamatinib	HS578T	up	0.220322	BRD4; FLT3; RET	SYK inhibitor	11213558
homoveratrylamine	A549	up	0.220335		Dopamine analog	8421
nonoxynol-9	SKB	up	0.220651		Membrane integrity inhibitor	72385
aminoindazole	MCF7	up	0.220766		Ionophore	81423
cromakalim	A549	up	0.220874	ABCC9; KCNJ5; KCNJ8	Potassium channel activator	71191
vemurafenib	HT29	up	0.2209	BRAF; CYP3A4; CYP3A5; RAF1	RAF inhibitor	42611257
lapatinib	HS578T	up	0.220977	CYP3A5; EGFR; ERBB2; ERBB4	EGFR inhibitor; ErbB2 inhibitor	208908
tyrphostin-51	MCF7	up	0.221109		EGFR inhibitor	5328807
JNJ-10191584	PC3	up	0.221377	HRH4	Histamine receptor antagonist	10446295
cilnidipine	VCAP	up	0.221656	CACNA1B; CACNA1C; CACNA1D; CACNA1F; CACNA1S; CACNB1; CACNB2; CACNB3; CACNB4	Calcium channel blocker	5282138
trichostatin-a	CD34	up	0.221732	HDAC1; HDAC10; HDAC2; HDAC3; HDAC4; HDAC5; HDAC6; HDAC7; HDAC8; HDAC9	CDK activator; HDAC inhibitor; ID1 inhibitor	444732
oxymetazoline	HA1E	up	0.222093	ADRA1A; ADRA1B; ADRA1D; ADRA2B; ADRA2C; HTR1B; HTR1D; HTR1E; NISCH	Adrenergic receptor agonist	4636
CDK2-5-inhibitor	HA1E	up	0.222096	CDK2; CDK5	CDK inhibitor	NotFound
mitoxantrone	HT29	up	0.222121	ABCB1; ABCC1; ABCG2; PIM1; TOP2A; TOP2B	Topoisomerase inhibitor	4212
SNS-314	SKB	up	0.222229	AURKA; AURKB; AURKC	Aurora kinase inhibitor	24995524
biperiden	HA1E	up	0.222277	CHRM1; CHRM4; CHRM5; CHRNA2	Acetylcholine receptor antagonist	2381
linopirdine	A375	up	0.222284	KCNQ2; KCNQ3; KCNQ4; KCNQ5	Potassium channel blocker	3932
flufenamic-acid	A549	up	0.222349	AKR1C3; ANO1; AR; GJA1; GJA10; GJA3; GJA4; GJA5; GJA8; GJA9; GJB1; GJB2; GJB3; GJB4; GJB5; GJB6; GJB7; GJC1; GJC2; GJC3; GJD2; GJD3; GJD4; GJE1; PANX1; PANX2; PANX3; PKD2L1; TRPC5; TRPM2; TRPM5	Chloride channel blocker	3371
dienestrol	ASC	up	0.222392	ESR1; SHBG	Estrogen receptor agonist	667476
temefos	ASC	up	0.222422		Cholinesterase inhibitor	5392
tivozanib	MDAMB231	up	0.222459	FLT1; FLT4; KDR; KIT; PDGFRA; PDGFRB	VEGFR inhibitor	9911830
syrosingopine	ASC	up	0.222488	SLC18A1; SLC18A2	Vesicular monoamine transporter inhibitor	6769
L-655240	SKB	up	0.222725	PTGES	Thromboxane receptor antagonist	122070
tivozanib	A549	up	0.222769	FLT1; FLT4; KDR; KIT; PDGFRA; PDGFRB	VEGFR inhibitor	9911830
AM-404	PC3	up	0.222783	CNR1; CNR2; FAAH; TRPV1	Cyclooxygenase inhibitor; FAAH inhibitor; TRPV antagonist	6604822
oxindole-I	ASC	up	0.223034	AKT1; KDR; RET	VEGFR inhibitor	5908088
nialamide	PC3	up	0.223083	COMT; MAOA; MAOB	Monoamine oxidase inhibitor	4472
fostamatinib	HA1E	up	0.22319	BRD4; FLT3; RET	SYK inhibitor	11213558
mibefradil	SKB	up	0.223307	ANO1; CACNA1C; CACNA1D; CACNA1F; CACNA1G; CACNA1H; CACNA1I; CACNA1S; CACNB1; CACNB2; CACNB3; CACNB4; CATSPER1; CATSPER2; CATSPER3; CATSPER4; CYP3A5; CYP3A7; SCN2A; SCN4A; SCN5A; SCN9A	T-type calcium channel blocker	5230270
5-iodotubercidin	SKB	up	0.223324	ADK; CSNK1G2; DOT1L; GSG2; HASPIN; LRRK2; MAPK3	Adenosine kinase inhibitor	1830
bemesetron	HA1E	up	0.223354	HTR3A; HTR3B	Serotonin receptor antagonist	2861858
avrainvillamide-analog-2	HCC515	up	0.223384	NPM1	nucleophosmin inhibitor	73707608
tetracycline	VCAP	up	0.223583	PADI4; PRNP	Bacterial 30S ribosomal subunit inhibitor	10410310
artemether	MCF7	up	0.223589	ATP1A1; CYP2B6; CYP3A5	Antimalarial	68911
levocetirizine	VCAP	up	0.223648	CXCL8; HRH1	Histamine receptor antagonist	1549000
alvocidib	PHH	up	0.223737	BCL2; BIRC5; CCNT1; CDK1; CDK2; CDK4; CDK5; CDK6; CDK7; CDK8; CDK9; EGFR; MCL1; PYGB; PYGL; PYGM	CDK inhibitor	5287969
meclofenamic-acid	HA1E	up	0.223779	ALOX5; CNR1; KCNQ2; KCNQ3	Cyclooxygenase inhibitor; Prostanoid receptor antagonist	23663959
chlorprothixene	NPC	up	0.223803	CHRM1; CHRM4; CHRM5; DRD1; DRD3; HRH1; HTR2B	Dopamine receptor antagonist	667467
tenofovir	SKB	up	0.22394		Cytochrome P450 inhibitor; DNA polymerase inhibitor; HIV integrase inhibitor; Reverse transcriptase inhibitor	464205
deracoxib	PC3	up	0.224012		Cyclooxygenase inhibitor	3058754
spiramide	VCAP	up	0.22414	HTR2B	Dopamine receptor antagonist; Serotonin receptor antagonist	68186
2',5'-dideoxyadenosine	MCF7	up	0.224186		Adenylyl cyclase inhibitor	3044
sulpiride	ASC	up	0.22428	CA1; CA12; CA3; CA6; CA7; DRD3	Dopamine receptor antagonist	4018928
dactinomycin	HCC515	up	0.224373	POLR2A; TOP2A; TOP2B	RNA polymerase inhibitor	457193
NTNCB	VCAP	up	0.224402	NPY5R	Neuropeptide receptor antagonist	9982218
TC-2559	ASC	up	0.224591	CHRNA4	Acetylcholine receptor agonist	9823180
mocetinostat	PC3	up	0.224735	HDAC1; HDAC11; HDAC2; HDAC3	HDAC inhibitor	9865515
erlotinib	SKBR3	up	0.224949	EGF; EGFR; GAK; MAP3K19; NR1I2; SLK; STK10	EGFR inhibitor	176871
apoptosis-activator-II	ASC	up	0.225219	BCHE; CES1	Carboxylesterase inhibitor	1901244
amitriptyline	HA1E	up	0.2255	ADRA1A; ADRA1B; ADRA1D; ADRB1; ADRB2; ADRB3; CHRM1; CHRM4; CHRM5; CYP2C9; HRH1; HRH2; HRH4; HTR1B; HTR1D; HTR6; HTR7; KCNA1; KCND2; KCND3; KCNQ2; KCNQ3; NTRK1; NTRK2; OPRD1; OPRK1; OPRM1; ORM2; SIGMAR1; SLC6A2; SLC6A4	Norepinephrine inhibitor; Norepinephrine reuptake inhibitor; Serotonin receptor antagonist; Serotonin reuptake inhibitor	2160
propylthiouracil	VCAP	up	0.225534	DIO1; TPO	Thyroid peroxidase inhibitor	657298
PLX-4720	SKB	up	0.225753	BRAF; FGR; KDR; MAP2K5; MLTK; PTK6; SRMS	RAF inhibitor	24180719
enrofloxacin	MCF7	up	0.225832		Bacterial DNA gyrase inhibitor	71188
ZG-10	ASC	up	0.225858	MAPK8	JNK inhibitor	57340680
tyrphostin-AG-494	HCC515	up	0.226095	EGFR	EGFR inhibitor	5328771
antimycin-a	PHH	up	0.226114	CYCS	ATP synthase inhibitor	16218979
avrainvillamide-analog-2	HT29	up	0.226149	NPM1	nucleophosmin inhibitor	73707608
staurosporine	A375	up	0.226575	AURKC; BRSK1; BRSK2; CAMK2B; CAMK2D; CAMKK1; CAMKK2; CDK1; CDK2; CDK5; CHEK1; CHRM1; CHRM4; CLK4; CSK; DAPK1; FER; FGR; FLT4; GPR35; GRK7; GSK3A; GSK3B; HCK; IKBKB; IKBKE; ITK; LCK; LIMK1; LRRK2; MAP2K4; MAP2K6; MAP3K10; MAP3K11; MAP3K2; MAP3K3; MAP3K7; MAP3K9; MAP4K2; MAP4K4; MAP4K5; MAPKAPK2; MARK1; MARK2; MARK3; MARK4; MELK; MINK1; MST4; MYLK; NTRK1; NTRK2; NTRK3; NUAK1; NUAK2; PAK2; PDGFRA; P…	PKC inhibitor	44259
carteolol	PC3	up	0.226758	ADRB1; ADRB2	Adrenergic receptor antagonist	2583
lestaurtinib	NKDBA	up	0.227013	FLT3; JAK2; NTRK1; NTRK2; NTRK3	FLT3 inhibitor; Growth factor receptor inhibitor; JAK inhibitor	126565
floxuridine	SKB	up	0.227016	TYMS	DNA synthesis inhibitor	3363
apigenin	PC3	up	0.227329	AKR1B1; AR; CDK6; CFTR; CYP19A1; CYP1A2; CYP1B1; HSD17B1; MAOA; ODC1; TNKS2	Casein kinase inhibitor; Cell proliferation inhibitor; Cytochrome P450 inhibitor	5280443
daunorubicin	SKB	up	0.227422	ABCB1; ABCG2; DCXR; TOP2A; TOP2B	RNA synthesis inhibitor; Topoisomerase inhibitor	2958
nizatidine	HA1E	up	0.227427	HRH2	Histamine receptor antagonist	5353831
PP-1	NPC	up	0.227467	HCK; RET; SRC	ABL inhibitor; SRC inhibitor	1400
verteporfin	MCF7	up	0.227484		Photosensitizing agent	11980942
CP-724714	SKBR3	up	0.227536	ERBB2	EGFR inhibitor; Receptor tyrosine protein kinase inhibitor; Tyrosine kinase inhibitor	9874913
BMS-299897	PC3	up	0.227796		Gamma secretase inhibitor	11249248
flufenamic-acid	SKB	up	0.227865	AKR1C3; ANO1; AR; GJA1; GJA10; GJA3; GJA4; GJA5; GJA8; GJA9; GJB1; GJB2; GJB3; GJB4; GJB5; GJB6; GJB7; GJC1; GJC2; GJC3; GJD2; GJD3; GJD4; GJE1; PANX1; PANX2; PANX3; PKD2L1; TRPC5; TRPM2; TRPM5	Chloride channel blocker	3371
cinnarizine	ASC	up	0.227987	CACNA1C; CACNA1D; CACNA1F; CACNA1G; CACNA1H; CACNA1I; CACNA1S; CHRM1; CHRM4; CHRM5; DRD1; HRH1	Calcium channel blocker	1547484
olopatadine	MCF7	up	0.228353	CCL17; HRH1; ICAM1; S100A1; S100A12; S100A13; S100A2; S100B	Histamine receptor antagonist	5281071
MDL-28170	HA1E	up	0.228507	CAPN1; CTSB; CTSL	Calpain inhibitor	72430
docosatrienoic-acid	ASC	up	0.228519		LTB4 inhibitor	5312557
trichostatin-a	HL60	up	0.228777	HDAC1; HDAC10; HDAC2; HDAC3; HDAC4; HDAC5; HDAC6; HDAC7; HDAC8; HDAC9	CDK activator; HDAC inhibitor; ID1 inhibitor	444732
BRL-54443	SKB	up	0.228863	HTR1E; HTR1F	Serotonin receptor agonist	2438
dacinostat	SKB	up	0.229102	HDAC1; HDAC2; HDAC3; HDAC4; HDAC5; HDAC6; HDAC7; HDAC8; HDAC9	HDAC inhibitor	6445533
tinidazole	A549	up	0.229196		Antiprotozoal	5479
rhamnetin	ASC	up	0.229384	ALOX5; MAPK8	HDAC inhibitor	5281691
sulfafurazole	ASC	up	0.23004		Bacterial antifolate	5344
PHA-793887	ASC	up	0.230775	CCND1; CCNE1; CDK1; CDK2; CDK4; CDK5; CDK7; CDK9	CDK inhibitor	46191454
desmethylclozapine	SKB	up	0.230853	CHRM1; DRD3	Acetylcholine receptor agonist	2820
enrofloxacin	HA1E	up	0.230899		Bacterial DNA gyrase inhibitor	71188
dactinomycin	HA1E	up	0.23103	POLR2A; TOP2A; TOP2B	RNA polymerase inhibitor	457193
cefuroxime	VCAP	up	0.231107		Bacterial cell wall synthesis inhibitor	73707496
betulinic-acid	SKB	up	0.231222	CASP3; CASP8; GPBAR1; TOP1	Apoptosis stimulant; Caspase activator; Diacylglycerol O acyltransferase inhibitor; HIV integrase inhibitor; NFkB pathway activator; NFkB pathway inhibitor; SARS coronavirus 3C-like protease inhibitor; Topoisomerase inhibitor	64971
duloxetine	A549	up	0.231609	HTR6; SLC6A2; SLC6A3; SLC6A4	Norepinephrine reuptake inhibitor; Serotonin reuptake inhibitor	60835
tamoxifen	HL60	up	0.23197	ABCB1; ABCG2; AR; BGLAP; CCND1; CTSD; CYP2C9; CYP3A5; EBP; EBPL; ERBB2; ESR1; ESR2; ESRRG; FMO1; FMO2; FMO3; FMO4; FMO5; GPER1; IGFBP5; KCNH2; NCOR1; NCOR2; NR1I2; ODC1; PRKCA; PRKCB; PRKCE; PRKCG; PRKCI; PRKCZ; SHBG; TGFA; UGT1A4	Estrogen receptor antagonist; Selective estrogen receptor modulator (SERM)	2733526
crizotinib	A375	up	0.232086	ALK; AXL; CYP2B6; CYP3A5; EPHA2; EPHA6; EPHB6; IRAK1; IRAK3; LTK; MAP3K2; MAP4K1; MAP4K2; MAP4K3; MAP4K5; MERTK; MET; MST1R; NTRK2; NTRK3; NUDT1; PLK4; ROS1; SLK; STK10; TEK; TIE1	ALK inhibitor	11626560
JNJ-7706621	ASC	up	0.232154	AURKA; AURKB; AURKC; CDK1; CDK2; CDK4; CDK5; CDK6; CDK9; GSK3A; LIMK1; MAP3K2; MAP3K3; MAP3K9; NUAK1; ROCK2; RPS6KA6; SLK; STK10; STK4; TAOK1; TAOK2; TYK2	CDK inhibitor	5330790
PIK-75	SKB	up	0.232529	PIK3C2B; PIK3CA; PIK3CB; PIK3CD; PIK3CG; PRKDC	DNA protein kinase inhibitor; PI3K inhibitor	10275789
doxorubicin	HCC515	up	0.232627	CHD1; NOLC1; TOP2A	Topoisomerase inhibitor	31703
TC-2559	HA1E	up	0.232641	CHRNA4	Acetylcholine receptor agonist	9823180
L-689560	SKB	up	0.232976	GRIN1; GRIN2A; GRIN2B; GRIN2C; GRIN2D	Glutamate receptor antagonist	4267713
daunorubicin	HL60	up	0.233062	ABCB1; ABCG2; DCXR; TOP2A; TOP2B	RNA synthesis inhibitor; Topoisomerase inhibitor	2958
verteporfin	HA1E	up	0.233337		Photosensitizing agent	11980942
CGP-13501	HCC515	up	0.234044	GABBR1	GABA receptor modulator	3519541
phentermine	PC3	up	0.234374	MAOA; MAOB; SLC6A2; SLC6A3; SLC6A4	Dopamine uptake inhibitor; Serotonin reuptake inhibitor	4771
flufenamic-acid	HA1E	up	0.235086	AKR1C3; ANO1; AR; GJA1; GJA10; GJA3; GJA4; GJA5; GJA8; GJA9; GJB1; GJB2; GJB3; GJB4; GJB5; GJB6; GJB7; GJC1; GJC2; GJC3; GJD2; GJD3; GJD4; GJE1; PANX1; PANX2; PANX3; PKD2L1; TRPC5; TRPM2; TRPM5	Chloride channel blocker	3371
doxorubicin	SKB	up	0.235566	CHD1; NOLC1; TOP2A	Topoisomerase inhibitor	31703
thioproperazine	A549	up	0.235667	ADRA1A; ADRA1B; DRD1	Dopamine receptor antagonist	9429
PIK-75	ASC	up	0.235853	PIK3C2B; PIK3CA; PIK3CB; PIK3CD; PIK3CG; PRKDC	DNA protein kinase inhibitor; PI3K inhibitor	10275789
hinokitiol	HA1E	up	0.235877	TYR	Tyrosinase inhibitor	3611
BW-723C86	MCF7	up	0.236205	HTR2B	Serotonin receptor agonist	5311036
ezetimibe	PC3	up	0.236758	ANPEP; APOB; CRP; NPC1L1; SOAT1	Cholesterol inhibitor; Niemann-Pick C1-like 1 protein antagonist	150311
U-0126	HA1E	up	0.23753	AKT1; CHEK1; GSK3B; JAK2; LCK; MAP2K1; MAP2K2; MAP2K7; MAPK11; MAPK12; MAPK14; MAPK8; PRKCA; RAF1; ROCK1; RPS6KB1; SGK1	MEK inhibitor	3006531
L-741626	HA1E	up	0.237695	DRD3; DRD4; HTR2B	Dopamine receptor antagonist	133633
RS-17053	ASC	up	0.237827	ADRA1A; ADRA1D	Adrenergic receptor antagonist	3894573
myriocin	HCC515	up	0.238119	AKT1; SPTLC1; SPTLC2; SPTLC3	Serine palmitoyltransferase inhibitor	73707382
T-0901317	HA1E	up	0.238192	ABCA1; NCOA1; NCOA2; NR1H2; NR1H3; NR1I2; RORA; RORC; RXRB	ABC transporter expression enhancer; LXR agonist; ROR inverse agonist	447912
carbamazepine	PC3	up	0.238434	ABCB1; CHRNA4; CHRNB2; CYP1A2; CYP2B6; CYP3A4; EPHX1; HDAC3; IMPA1; NR1I2; SCN10A; SCN11A; SCN1A; SCN3A; SCN4A; SCN5A; SCN7A; SCN8A; SHBG	Carboxamide antiepileptic	2554
tyrphostin-1	ASC	up	0.238446	EGFR	EGFR inhibitor	2063
7,8-dihydro-L-biopterin	ASC	up	0.23863	NOS2; PAH; PCBD1; SPR; TH; TPH1	Dihydroneopterin aldolase inhibitor	71684472
benproperine	A549	up	0.239021		Antitussive	167811
fludarabine	SKB	up	0.2392	ADA; BAX; DCK; MCL1; POLA1; RRM1; RRM2; SLC29A1	DNA repair enzyme inhibitor; DNA synthesis inhibitor; Purine antagonist	57007282
CGP-60474	MCF10A	up	0.239258	CDK1; CDK2	CDK inhibitor	644215
ZG-10	SKB	up	0.239446	MAPK8	JNK inhibitor	57340680
riluzole	HA1E	up	0.23968	BDNF; GDNF; KCND3; KCNK10; KCNK2; KCNK4; KCNN4; MAP2; NGF; SCN5A; SLC7A11	Glutamate inhibitor	5070
daunorubicin	HA1E	up	0.240903	ABCB1; ABCG2; DCXR; TOP2A; TOP2B	RNA synthesis inhibitor; Topoisomerase inhibitor	2958
fluvoxamine	HA1E	up	0.241102	CYP2C9; CYP46A1; KCNH2; SLC6A4	Selective serotonin reuptake inhibitor (SSRI)	5361192
hispidin	NKDBA	up	0.241132	PREP; PRKCB	PKC inhibitor	5353671
piretanide	PC3	up	0.242186	SLC12A1; SLC12A2	Glucocorticoid receptor agonist	4849
thiotepa	PHH	up	0.242379	CYP2B6	Cytochrome P450 inhibitor	5453
mitomycin-c	PHH	up	0.242776		DNA alkylating agent; DNA inhibitor; DNA synthesis inhibitor	5746
CL-82198	ASC	up	0.242999	MMP13	Metalloproteinase inhibitor	2777
trazodone	PC3	up	0.243257	ADRA1A; HRH1; HTR2B; SLC6A4	Adrenergic receptor antagonist; Serotonin receptor antagonist; Serotonin reuptake inhibitor	5533
YM-155	SKB	up	0.243724	BIRC5	Survivin inhibitor	10126189
toremifene	A549	up	0.243973	CYP3A5; ESR1; SHBG	Estrogen receptor antagonist; Selective estrogen receptor modulator (SERM)	3005573
chaetocin	A549	up	0.244402	EHMT2; SUV39H1	Histone lysine methyltransferase inhibitor	161591
cilostazol	PC3	up	0.245256	CYP3A5; PDE3A; PDE3B	Phosphodiesterase inhibitor	2754
nobiletin	HA1E	up	0.2454	ABCB1; MAP2K1; TYR	MEK inhibitor	72344
securinine	CD34	up	0.245736		GABA receptor antagonist; TP53 activator	6338099
AZD-7762	MDAMB231	up	0.246419	CHEK1; CHEK2	CHK inhibitor	67077825
metaxalone	HA1E	up	0.24663		Muscle relaxant	15459
fludarabine	ASC	up	0.249036	ADA; BAX; DCK; MCL1; POLA1; RRM1; RRM2; SLC29A1	DNA repair enzyme inhibitor; DNA synthesis inhibitor; Purine antagonist	57007282
naringenin	PC3	up	0.249779	AKR1C1; CYP19A1; CYP1B1; ESR2; GLO1; HSD17B1; KANSL3; SHBG	Aromatase inhibitor; TRPV antagonist	439246
etifenin	PC3	up	0.254005		Compound used in hepatobiliary scans of the liver	170344
iloprost	HL60	up	0.255078	ADCY10; EDN1; GNAS; PDE4A; PDE4B; PDE4C; PDE4D; PF4; PLAT; PPBP; PTGDR; PTGDR2; PTGER1; PTGER2; PTGER3; PTGER4; PTGFR; PTGIR; TBXA2R	Platelet aggregation inhibitor; Prostanoid receptor agonist	5311181
selinidin	PC3	up	0.2558		Mast cell stabilizer	668081
famciclovir	HCC515	up	0.257508		DNA polymerase inhibitor	3324
estradiol	PC3	up	0.257817	ATP6; BECN1; BPNT1; CHRNA4; CYP2A6; CYP2B6; CYP2C8; CYP2E1; CYP3A5; CYP3A7; ESR1; ESR2; ESRRA; ESRRB; ESRRG; GPER1; HSD17B1; HSD17B11; HSD17B12; HSD17B2; HSD17B6; HSD17B7; HSD17B8; KCNMA1; NCOA2; NR1I2; SHBG; SULT1A1; SULT1E1; UGT1A1; UGT1A10; UGT1A3; UGT1A4; UGT1A5; UGT1A6; UGT1A7; UGT1A8; UGT1A9; UGT2A2; UGT2A3; UGT2B10; UGT2B11; UGT2B15; UGT2B17; UGT2B4; UGT2B7	Contraceptive agent; Estrogen receptor agonist	5757
TAK-715	SKB	up	0.266971	MAPK14; TNF	p38 MAPK inhibitor	9952773

## Sheet: Table S37
Table S37. Perturbagens and predicted modes of action identified by in silico drug screening of endometrial functionalis stromal cells relative to endometrial basalis stromal cells
Perturbagen	Cell	Trend	Correlation score	Genes	Modes of action	PCIDss
vemurafenib	HT29	down	-0.206849	BRAF; CYP3A4; CYP3A5; RAF1	RAF inhibitor	42611257
PI-103	NPC	down	-0.205818	MLST8; MTOR; PIK3C2B; PIK3C2G; PIK3C3; PIK3CA; PIK3CB; PIK3CD; PIK3CG; PIK3R1; PRKDC	MTOR inhibitor; PI3K inhibitor	9884685
AS-605240	HT29	down	-0.201785	MAOB; PIK3CA; PIK3CB; PIK3CD; PIK3CG	PI3K inhibitor	10377751

## Sheet: Table S38
Table S38. Perturbagens and predicted modes of action identified by in silico drug screening of adenomyosis lesion immune cells relative to endometrial functionalis immune cells
Perturbagen	Cell	Trend	Correlation score	Genes	Modes of action	PCIDss
bromhexine	ASC	down	-0.299924		Mucolytic agent	2442
CGP-55845	ASC	down	-0.282954	GABBR1; GABBR2; KCTD12; KCTD16; KCTD8	GABA receptor antagonist	5311042
WYE-354	ASC	down	-0.28212	MTOR	MTOR inhibitor	44219749
dipropyl-5ct	NPC	down	-0.276176	HTR1B; HTR1D; HTR1F; HTR7	Serotonin receptor agonist	NotFound
U-0124	VCAP	down	-0.269307		MEK inhibitor	5354029
SJ-172550	VCAP	down	-0.267742	MDM4	MDM inhibitor	1317466
CAY-10415	VCAP	down	-0.266604	INS	Insulin sensitizer	10429242
GR-55562	ASC	down	-0.265427	HTR1B; HTR1D	Serotonin receptor antagonist	128018
methylnorlichexanthone	PC3	down	-0.264943	AURKB; KDR; PIM1	Aurora kinase inhibitor; PIM inhibitor; VEGFR inhibitor	5377914
zatebradine	ASC	down	-0.264473	HCN1; HCN2; HCN3; HCN4	HCN channel blocker	65637
aminopentamide	A549	down	-0.264469		Acetylcholine receptor antagonist	22565
oxcarbazepine	MCF7	down	-0.26445	CYP3A4; CYP3A5; SCN1A; SCN3A; SCN5A	Sodium channel blocker	34312
17-hydroxyprogesterone-caproate	PC3	down	-0.263579	CYP1A2; CYP2B6; CYP3A5; PGR	progesterone receptor agonist	5702072
fluocinonide	PC3	down	-0.263394	NR3C1; SERPINA6; SMO	Glucocorticoid receptor agonist	7067797
carbetocin	VCAP	down	-0.262678	OXTR	Oxytocin receptor agonist	73707428
tubacin	VCAP	down	-0.2621	HDAC6	HDAC inhibitor	6675804
cyclopamine	SKB	down	-0.261918	DHH; IHH; PTCH1; SMO	Smoothened receptor antagonist	44118238
androstenol	PC3	down	-0.261328	NR1I3	GABA receptor modulator	101989
AC-55649	VCAP	down	-0.260987	RARA; RARB	Retinoid receptor agonist	1714884
flavanone	FIBRNPC	down	-0.260902	ADORA3; HSD11B1	11-beta-HSD1 inhibitor	10251
rifaximin	VCAP	down	-0.260276	CYP3A4; NR1I2	RNA synthesis inhibitor	57507834
VU-0420363-1	VCAP	down	-0.260063		SARS coronavirus 3C-like protease inhibitor	46897844
brucine	SKB	down	-0.259491	CHRM1; CHRM4; CHRM5	Glycine receptor antagonist	442021
brivanib	SKB	down	-0.259441	CYP3A4; FGFR2; FGFR3; FLT1; FLT4; KCNH2; KDR; PDGFRA; STK35	FGFR inhibitor; VEGFR inhibitor	11451527
probucol	NPC	down	-0.259393	ABCA1; ABCB11; APOA1; APOA2; APOB; APOE; CES1; CETP; SCARB1; SELE; VCAM1	Atherogenesis inhibitor	4912
mianserin	ASC	down	-0.258684	ADCY10; ADRA1A; ADRA1B; ADRA1D; ADRA2B; ADRA2C; DRD1; DRD3; HRH1; HRH2; HRH4; HTR1F; HTR2B; HTR6; HTR7; OPRK1; SLC6A2; SLC6A3; SLC6A4	Serotonin receptor antagonist	4184
HG-6-64-01	ASC	down	-0.257952	ABL1; BRAF; CSF1R; EGFR; FLT3; KIT; MAPK11; PDGFRB; RET	RAF inhibitor	53302361
exemestane	MCF7	down	-0.257935	CYP19A1	Aromatase inhibitor	60198
coumarin	VCAP	down	-0.257677	CA1; CA12; CA14; CA4; CA6; CA9; CYP2A6	Vitamin K antagonist	323
SEW-2871	ASC	down	-0.257215	S1PR1	Lysophospholipid receptor agonist	4077460
norepinephrine	PC3	down	-0.257109	ADRA1A; ADRA1B; ADRA1D; ADRA2B; ADRA2C; ADRB1; ADRB2; ADRB3; DRD1; PAH; SLC18A1; SLC18A2	Adrenergic receptor agonist	5923
benzoxiquine	SKB	down	-0.257041		Anti-infective	6855
nitrazepam	VCAP	down	-0.256872	GABRA2; GABRA3; GABRA4; GABRA5; GABRA6; GABRB1; GABRB2; GABRB3; GABRD; GABRE; GABRG1; GABRG2; GABRG3; GABRP; GABRQ; GABRR1; GABRR2; GABRR3; SCN1A	Benzodiazepine receptor agonist	4506
clofibric-acid	SKB	down	-0.255554	PPARA	PPAR receptor agonist	2797
penicillin	VCAP	down	-0.25544	SLC15A1; SLC15A2; SLC22A8	Bacterial cell wall synthesis inhibitor	4731
fenoterol	VCAP	down	-0.255012	ADRB1; ADRB2; ADRB3; SLC5A7	Adrenergic receptor agonist	3343
zolmitriptan	PC3	down	-0.254931	HTR1B; HTR1D; HTR1E; HTR1F	Serotonin receptor agonist	60857
probenecid	A549	down	-0.254814	ABCC1; ABCC4; CYP2C9; OAT; PANX1; SLC22A11; SLC22A12; SLC22A6; SLC22A8; SLCO1C1; TAS2R16; TRPV2	Uricosuric blocker	4911
3,3'-diindolylmethane	A549	down	-0.254586	AHR; AR; CYP1A2; GUSB; IDO1	CHK inhibitor; Cytochrome P450 activator; Indoleamine 2,3-dioxygenase inhibitor	3071
neurodazine	PHH	down	-0.254361		Neurogenesis of non-pluripotent C2C12 myoblast inducer	16112820
mupirocin	PC3	down	-0.254169	IARS	Isoleucyl-tRNA synthetase inhibitor	446596
LDN-193189	MCF10A	down	-0.254096	ACVR1; BMPR1A	Serine/threonine kinase inhibitor	25195294
GSK-461364	ASC	down	-0.25403	PLK1	PLK inhibitor	15983966
WR-216174	SKB	down	-0.253917		PFMRK inhibitor	10405323
phylloquinone	VCAP	down	-0.253676	BGLAP; GGCX	Gamma carboxylase enzyme; Vitamin K	5280483
milrinone	VCAP	down	-0.253521	PDE2A; PDE3A; PDE3B; PDE5A; TTR	Phosphodiesterase inhibitor	4197
benazepril	SKB	down	-0.253467	ACE	ACE inhibitor	5362124
dicycloverine	PC3	down	-0.253435	CHRM1	Acetylcholine receptor antagonist	3042
dibenzepin	SKB	down	-0.25283		Norepinephrine reuptake inhibitor	9419
ODQ	VCAP	down	-0.252771	GUCY1A2; GUCY1A3; GUCY1B3	Guanylyl cyclase inhibitor	1456
BAS-09104376	MCF7	down	-0.252374		HIV integrase inhibitor	6070589
glycodeoxycholic-acid	VCAP	down	-0.252289		Apoptosis stimulant	3035026
vincamine	NPC	down	-0.252018	CHRM1; CHRM4	Adrenergic receptor antagonist	15376
altretamine	SKB	down	-0.251656		DNA synthesis inhibitor	2123
azacyclonol	VCAP	down	-0.251381	HRH1	Histamine receptor antagonist	15723
tacrolimus	ASC	down	-0.250045	ABCB1; ABCG2; CYP3A5; CYP3A7; FKBP1A; FKBP2; FKBP4; IFNG; IL10; IL2; IL2RA; IL4; NFATC1; NFATC2; NFATC3; PPP3CA; PPP3CB; PPP3CC; PPP3R1; PPP3R2	Calcineurin inhibitor	24140138
irsogladine	ASC	down	-0.249688	PDE4A	Phosphodiesterase inhibitor	5282435
AC-55649	HT29	down	-0.249659	RARA; RARB	Retinoid receptor agonist	1714884
zoxazolamine	PHH	down	-0.249266		Myorelaxant	6103
robustic-acid	VCAP	down	-0.248491		cAMP inhibitor	54677407
bromhexine	SKB	down	-0.248377		Mucolytic agent	2442
mefenamic-acid	HCC515	down	-0.247608	KCNQ1; TRPM3	Cyclooxygenase inhibitor	4044
etifenin	SKB	down	-0.247566		Compound used in hepatobiliary scans of the liver	170344
lisuride	ASC	down	-0.247454	ADCY10; ADRA1A; ADRA2B; ADRA2C; DRD1; DRD3; DRD4; HRH1; HTR1B; HTR1D; HTR2B; HTR6; HTR7	Dopamine receptor agonist	11957615
MW-STK33-3B	PC3	down	-0.247436		Potassium channel activator	2953683
SU-1498	SKB	down	-0.247356	ERBB2; KDR	VEGFR inhibitor	5941539
clofibrate	VCAP	down	-0.247044	ACOX1; APOA1; APOB; CAT; CRAT; CYP2E1; CYP4A11; EPHX1; GNPAT; LPL; PPARA	PPAR receptor agonist	2796
zeranol	VCAP	down	-0.246464		Estrogen receptor agonist	216284
PG-9	HCC515	down	-0.24646		Acetylcholine receptor agonist	133002
cholic-acid	PC3	down	-0.246001	ADH1C; CES1; COX4I1; COX5A; COX5B; COX6A2; COX6B1; COX6C; COX7A1; COX7B; COX7C; COX8A; ESRRG; FABP6; FECH; GPBAR1; MT-CO1; MT-CO2; MT-CO3; PLA2G1B	Bile acid	221493
AS-605240	VCAP	down	-0.245923	MAOB; PIK3CA; PIK3CB; PIK3CD; PIK3CG	PI3K inhibitor	10377751
PD-166793	ASC	down	-0.245877	MMP13; MMP2; MMP3	Collagenase inhibitor; Metalloproteinase inhibitor	9918908
ofloxacin	VCAP	down	-0.245816	TOP2A	Bacterial DNA gyrase inhibitor	4583
A-443644	SKB	down	-0.24521	AKT1; AKT2; AKT3; CDC42BPB; GSK3B; PHKG1; PKIA; PRKACA	AKT inhibitor	10172943
neurodazine	VCAP	down	-0.24521		Neurogenesis of non-pluripotent C2C12 myoblast inducer	16112820
thiethylperazine	VCAP	down	-0.245181	DRD1; DRD4	Dopamine receptor antagonist	5440
VEGF-receptor-2-kinase-inhibitor-IV	VCAP	down	-0.245019	KDR	VEGFR inhibitor	5329468
luzindole	VCAP	down	-0.244944	MTNR1A; MTNR1B	Melatonin receptor antagonist	122162
L-690330	FIBRNPC	down	-0.244644	IMPA1	Inositol monophosphatase inhibitor	132449
L-745870	ASC	down	-0.244641	DRD1; DRD3; DRD4; HTR6; HTR7	Dopamine receptor antagonist	5311200
NS-3694	VCAP	down	-0.244608	GRIK1	Glutamate receptor antagonist	10109069
SCH-23390	VCAP	down	-0.244344	DRD1; KCNJ4; KCNJ6	Dopamine receptor antagonist	11957535
carbinoxamine	VCAP	down	-0.244277	HRH1	Histamine receptor antagonist; L-type calcium channel blocker	2564
tyrphostin-AG-1295	PC3	down	-0.244003	FLT3; KDR; PDGFRA; PDGFRB	PDGFR receptor inhibitor	2048
BML-190	A549	down	-0.243947	CNR2	Cannabinoid receptor inverse agonist	2415
alvocidib	NPC	down	-0.243934	BCL2; BIRC5; CCNT1; CDK1; CDK2; CDK4; CDK5; CDK6; CDK7; CDK8; CDK9; EGFR; MCL1; PYGB; PYGL; PYGM	CDK inhibitor	5287969
carbinoxamine	A549	down	-0.243836	HRH1	Histamine receptor antagonist; L-type calcium channel blocker	2564
estradiol-benzoate	SKB	down	-0.243576	ESR1	Estrogen receptor agonist	222757
oxymetazoline	PHH	down	-0.243507	ADRA1A; ADRA1B; ADRA1D; ADRA2B; ADRA2C; HTR1B; HTR1D; HTR1E; NISCH	Adrenergic receptor agonist	4636
idebenone	MCF7	down	-0.243418	NGF	Calcium channel modulator	3686
gedunin	PC3	down	-0.242957	HSP90AA1	HSP inhibitor	5701985
O-2050	VCAP	down	-0.242927	CNR1	Cannabinoid receptor antagonist	16102146
kitasamycin	VCAP	down	-0.242866		Protein synthesis inhibitor	44634697
SQ-22536	NPC	down	-0.242518	ADCY1; ADCY5	Adenylyl cyclase inhibitor	5270
buphenine	SKB	down	-0.242423	ADRB2	Adrenergic receptor agonist	5702098
embelin	SKB	down	-0.242368	SERPINE1	HCV inhibitor; XIAP inhibitor	44483355
verteporfin	VCAP	down	-0.242351		Photosensitizing agent	11980942
eicosatetraynoic-acid	SKB	down	-0.242146	ALOX12; PPARA; PPARG	Cyclooxygenase inhibitor; Lipoxygenase inhibitor	1780
geranylgeraniol	A549	down	-0.242026		Farnesyltransferase inhibitor	5281365
naftifine	ASC	down	-0.241643	SQLE	Fungal squalene epoxidase inhibitor	47641
equilin	PC3	down	-0.24156	HSD17B1	Estrogen receptor agonist	223368
lupanine	PC3	down	-0.24146	INS	Sodium channel blocker	91471
lenalidomide	VCAP	down	-0.241378	CDH5; CRBN; DDB1; TNF; TNFSF11	Antineoplastic	216326
treprostinil	VCAP	down	-0.241222	CYP2C8; P2RY12; PPARD; PTGDR; PTGER1; PTGER2; PTGER3; PTGER4; PTGIR	Prostacyclin analog	73707411
Merck60	MCF7	down	-0.240708	HDAC1; HDAC2	HDAC inhibitor	6918878
etomidate	VCAP	down	-0.240325	ADRA2B; CYP11B1; GABRA2; GABRA3; GABRA4; GABRA5; GABRA6; GABRB1; GABRB2; GABRB3; GABRD; GABRE; GABRG1; GABRG2; GABRG3; GABRP; GABRQ	GABA receptor modulator	667484
NPC-15199	ASC	down	-0.239943	ICAM1; PPARG	ICAM1 antagonist	4308
progesterone	ASC	down	-0.239882	AKR1C1; AKR1C2; AKR1D1; APOD; AR; CATSPER1; CATSPER2; CATSPER3; CATSPER4; CATSPERB; CATSPERD; CATSPERG; CGA; CYP11B1; CYP17A1; CYP21A2; ESR1; GNAI1; GNAS; GNGT1; HRAS; HSD3B1; HSD3B2; HVCN1; KCNU1; LHB; NR1I2; NR3C1; NR3C2; OPRK1; ORM1; PAQR5; PGR; SERPINA6; SHBG; SRD5A1; SRD5A3; TRPC5	Progesterone receptor agonist	5994
ON-01910	HS578T	down	-0.239429	CDK1; FLT1; FYN; MCL1; PDGFRA; PLK1; PLK2; SRC	PLK inhibitor	73707390
palmitoylethanolamide	NPC	down	-0.239297	CNR2; GPR119; GPR55	Cannabinoid receptor agonist	4671
rutin	MCF7	down	-0.239108	AKR1B1; AKR1C3; CBR1; F10	Antioxidant; Capillary stabilizing agent; Nitric oxide scavenger	5293655
1,2-dichlorobenzene	ASC	down	-0.239061		Hepatotoxicant; Organic compound	7239
pregnenolone	A549	down	-0.23902	BPNT1; CGA; CYP11A1; CYP17A1; CYP21A2; CYP7B1; HSD3B1; HSD3B2; LHB; NR1I2; PGR; POMC; STS; SULT2A1; SULT2B1	Acetylcholine release enhancer; Dopamine release enhancer; GABA receptor negative allosteric modulator; glutamate receptor modulator; Glutamate receptor modulator	7088398
doxylamine	VCAP	down	-0.238977	CHRM1; HRH1; NR1I3	Histamine receptor antagonist	3162
I-OMe-AG-538	VCAP	down	-0.238965		IGF-1 inhibitor	NotFound
prostaglandin	SKB	down	-0.238895	AKR1C3; PTGDR; PTGDR2; PTGER1; PTGER2; PTGER4; PTGFR	Prostanoid receptor antagonist	13292831
xaliproden	VCAP	down	-0.238752	MAPK3	Serotonin receptor agonist	128919
enalapril	PC3	down	-0.238638	ACE	ACE inhibitor	5362032
dihydroergocristine	HCC515	down	-0.238622	ADRA1A; ADRA1B; ADRA1D; ADRA2B; ADRA2C; ADRB1; ADRB2; ADRB3; DRD1; DRD3; DRD4; HTR1B; HTR1D; HTR1E; HTR1F; HTR2B; HTR3A; HTR3B; HTR3C; HTR3D; HTR3E; HTR4; HTR5A; HTR6; HTR7	Adrenergic receptor antagonist; Prolactin inhibitor	107715
nikkomycin	VCAP	down	-0.238543		Chitin inhibitor	24151277
tetrahydrobiopterin	VCAP	down	-0.238448	CAV1; DBH; DDC; DNM2; LYPLA1; NOS3; NOSIP; NOSTRIN; PAH; PCBD1; PRKG2; PTS; QDPR; SPR; TAT; TH; TPH1; TPH2; WASL; ZDHHC21	Nitric oxide stimulant; Nitric oxide synthase stimulant; Phenylalanine 4-hydroxylase stimulant	53484654
mitotane	A549	down	-0.23842	AR; CYP11A1; CYP11B1; CYP3A4; ESR1; FDX1; PGR	Antineoplastic	4211
eicosatetraynoic-acid	VCAP	down	-0.238165	ALOX12; PPARA; PPARG	Cyclooxygenase inhibitor; Lipoxygenase inhibitor	1780
CDC	SKB	down	-0.238043	ALOX12; ALOX5	Lipoxygenase inhibitor	14840979
auraptene	SKB	down	-0.237893	MAOB	Nitric oxide production inhibitor	1550607
escitalopram	HCC515	down	-0.237862	ADRA1A; CHRM1; HRH1; SLC6A2; SLC6A3; SLC6A4	Selective serotonin reuptake inhibitor (SSRI)	146570
nocodazole	FIBRNPC	down	-0.237789	HPGDS	Tubulin inhibitor	4122
L-689560	VCAP	down	-0.237562	GRIN1; GRIN2A; GRIN2B; GRIN2C; GRIN2D	Glutamate receptor antagonist	4267713
amcinonide	PC3	down	-0.237542	ANXA1; NR3C1	Glucocorticoid receptor agonist	2133
pantoprazole	HA1E	down	-0.237486	ATP12A; ATP1A1; ATP4A; CYP2C9; CYP3A4	ATPase inhibitor	4679
MDL-28170	SKB	down	-0.237452	CAPN1; CTSB; CTSL	Calpain inhibitor	72430
EBPC	VCAP	down	-0.237335	AKR1A1; AKR1B1	Aldose reductase inhibitor	54677973
budesonide	SKB	down	-0.237314	BGLAP; CCL11; CCL5; CSF2; CYP3A5; CYP3A7; ICAM1; IL4; IL5; IL8; NR3C1	Glucocorticoid receptor agonist	5281004
gliquidone	PC3	down	-0.237096	ABCC8; KCNJ10; KCNJ11; KCNJ8	Sulfonylurea	91610
kenpaullone	SKB	down	-0.237043	CCNB1; CDK1; CDK2; CDK5; CDK9; GSK3A; GSK3B; LCK; MAP4K2; MAP4K4; MAP4K5; MINK1; NUAK1	CDK inhibitor; Glycogen synthase kinase inhibitor	3820
cytosporone-b	VCAP	down	-0.236857	NR4A1	NUR77 receptor agonist	10687292
taurocholic-acid	FIBRNPC	down	-0.236694	CEL; FABP6; FXR; NR1H4; SLCO1C1	Bile acid	23687511
quinapril	PC3	down	-0.236688	ACE; SERPINE1	ACE inhibitor	54892
fenbufen	SKB	down	-0.236659		Cyclooxygenase inhibitor	3335
famotidine	MCF7	down	-0.236444	HRH2	Histamine receptor antagonist	5702160
tyrphostin-AG-112	FIBRNPC	down	-0.23638	EGFR	Protein tyrosine kinase inhibitor	5328804
xylazine	NPC	down	-0.236363	ADRA2B; ADRA2C	Adrenergic receptor agonist	5707
clofibric-acid	NPC	down	-0.236341	PPARA	PPAR receptor agonist	2797
benactyzine	A549	down	-0.236046		Acetylcholine receptor antagonist	66448
tyrphostin-AG-1288	VCAP	down	-0.235963	COMT	TNF production inhibitor	3856780
fraxidin	VCAP	down	-0.235943	CA1	Carbonic anhydrase inhibitor	3083928
tolbutamide	A549	down	-0.235814	ABCC8; CYP2B6; CYP2C8; CYP2C9; KCNJ1; KCNJ11; KCNJ8	ATP channel blocker	5505
AR-C133057XX	VCAP	down	-0.23581	NOS1; NOS2	Nitric oxide synthase inhibitor	9797857
sertaconazole	ASC	down	-0.235802	CYP51A1	Sterol demethylase inhibitor	65863
ST-91	PHH	down	-0.23563		Adrenergic receptor agonist	20864
resorcinol	VCAP	down	-0.235577	CA12; CA14; INS-IGF2; PNMT; TPO	Phosphodiesterase inhibitor	5054
telenzepine	ASC	down	-0.235572	CHRM1	Acetylcholine receptor antagonist	5387
calcitriol	MCF7	down	-0.235291	CDA; CYP24A1; CYP27B1; CYP3A5; GC; HOXA10; VDR	Vitamin D receptor agonist	21158442
sitagliptin	MCF7	down	-0.235273	CYP2C8; DPP4; FASLG; HMGCR; SLC22A8	Dipeptidyl peptidase inhibitor	4369359
palbociclib	SKB	down	-0.235202	CCND3; CDK4; CDK6	CDK inhibitor	5330286
lithocholic-acid	A549	down	-0.235156	GPBAR1; MDM2; MDM4; NR1H4; NR1I2; PTPN1; VDR	FXR antagonist; MDM inhibitor; PXR ligand; Tyrosine phosphatase inhibitor; Vitamin D receptor agonist; Vitamin D receptor ligand	73707448
tyrphostin-AG-494	VCAP	down	-0.235112	EGFR	EGFR inhibitor	5328771
fenpiverinium	MCF7	down	-0.234861		Acetylcholine receptor antagonist	71489
parecoxib	VCAP	down	-0.234566	LTF; TF	Cyclooxygenase inhibitor	119828
vardenafil	VCAP	down	-0.234426	CYP2C8; CYP3A5; PDE5A; PDE6G; PDE6H	Phosphodiesterase inhibitor	23581791
GYKI-52466	HCC515	down	-0.234272	GRIA1; GRIA3; GRIA4	Glutamate receptor antagonist; Kainate receptor antagonist	10042240
PF-543	HA1E	down	-0.234015	SPHK1	Sphingosine kinase inhibitor	66577038
EXO-1	SKB	down	-0.233879		ARF inhibitor	310557
treprostinil	PHH	down	-0.233356	CYP2C8; P2RY12; PPARD; PTGDR; PTGER1; PTGER2; PTGER3; PTGER4; PTGIR	Prostacyclin analog	73707411
meptazinol	ASC	down	-0.233325	BCHE	Opioid receptor agonist	41049
beta-CCP	A549	down	-0.233295	GABRG2; IDO1	Indoleamine 2,3-dioxygenase inhibitor	123662
lansoprazole	VCAP	down	-0.233142	ATP4A; CYP2C9; CYP3A4; CYP3A5; MAPT	ATPase inhibitor	3883
GYKI-52466	A549	down	-0.232957	GRIA1; GRIA3; GRIA4	Glutamate receptor antagonist; Kainate receptor antagonist	10042240
actarit	VCAP	down	-0.232948		Interleukin receptor agonist	2018
quinidine	NPC	down	-0.232918	ABCB1; ADRA1B; ADRA1D; CYP2D6; KCNA5; KCNA7; KCNH1; KCNH2; KCNH5; KCNK1; KCNK6; SCN5A; SLC29A4	Sodium channel blocker	11068
doxepin	HCC515	down	-0.232495	ADRA1A; ADRA1B; ADRA1D; ADRA2B; ADRA2C; CHRM1; CHRM4; CHRM5; HRH1; HRH2; HRH4; HTR2B; HTR6; KCNH2; SLC6A2; SLC6A3; SLC6A4	Histamine receptor antagonist	3158
tyrphostin-51	PC3	down	-0.232459		EGFR inhibitor	5328807
lopinavir	PC3	down	-0.232359		HIV protease inhibitor	92727
warfarin	VCAP	down	-0.232231	ARSE; CYP2C8; CYP2C9; CYP4F2; F3; F7; NR1I2; PROS1; RP11-196G11.1; VKORC1; VKORC1L1	Vitamin K antagonist	54678486
MRS-1334	NPC	down	-0.232194		Adenosine receptor antagonist	NotFound
betamethasone	VCAP	down	-0.232185	NR3C1	Anti-inflammatory; Glucocorticoid receptor agonist	9782
diclofenamide	ASC	down	-0.232161	CA1; CA12; CA3; CA4; CA7	Carbonic anhydrase inhibitor	3038
raclopride	MCF7	down	-0.232149	DRD3; INSR	Dopamine receptor antagonist	3033769
GSK-1904529A	MCF7	down	-0.23181	IGF1R; INSR	IGF-1 inhibitor; IGF-1R inhibitor; Insulin receptor ligand	25124816
tubacin	PC3	down	-0.231674	HDAC6	HDAC inhibitor	6675804
7,8-dihydro-L-biopterin	MCF7	down	-0.231577	NOS2; PAH; PCBD1; SPR; TH; TPH1	Dihydroneopterin aldolase inhibitor	71684472
clonidine	FIBRNPC	down	-0.231491	ADCY10; ADRA1A; ADRA1B; ADRA1D; ADRA2B; ADRA2C; AOC1; AOC2; AOC3; DBH; GH1; NISCH; PNMT; TH	Adrenergic receptor agonist	2803
tyrphostin-51	SKB	down	-0.231403		EGFR inhibitor	5328807
apafant	PC3	down	-0.231369	PTAFR	Platelet activating factor receptor antagonist	65889
valproic-acid	A549	down	-0.231341	ABAT; ACADSB; ALDH5A1; HDAC1; HDAC2; HDAC9; OGDH; SCN10A; SCN11A; SCN1A; SCN1B; SCN2A; SCN2B; SCN3A; SCN3B; SCN4A; SCN4B; SCN5A; SCN7A; SCN8A; SCN9A	HDAC inhibitor	3121
androstenedione	A549	down	-0.231263	AKR1C3; HSD17B1; HSD3B1	Cytochrome P450 inhibitor	6128
immepip	PC3	down	-0.231231	HRH3; HRH4	Histamine receptor agonist	3035842
ipratropium	VCAP	down	-0.231091	CHRM1; CHRM4; CHRM5	Acetylcholine receptor antagonist	657309
zileuton	A549	down	-0.231043	ALOX5	Leukotriene inhibitor; Lipoxygenase inhibitor	60490
rilmenidine	HA1E	down	-0.231027	NISCH	Adrenergic receptor agonist; Imidazoline receptor agonist	5388964
NNC-711	HA1E	down	-0.231019	SIGMAR1; SLC6A1	GAT inhibitor	4515
navitoclax	VCAP	down	-0.230987	BAD; BCL2; BCL2L1; BCL2L2	BCL inhibitor	24978538
AVA	HA1E	down	-0.230924		Nucleophosmin inhibitor	11719255
naloxone	NPC	down	-0.230809	CES1; CREB1; ESR1; OPRD1; OPRK1; OPRM1; TLR4	Opioid receptor antagonist	5284596
estriol	ASC	down	-0.230677	ESR1; ESR2; HSD17B1; HSD17B12; HSD17B2; HSD17B6; HSD17B7; HSD17B8; NCOA5; SHBG; UGT1A1; UGT1A10; UGT1A3; UGT1A4; UGT1A5; UGT1A6; UGT1A7; UGT1A8; UGT1A9; UGT2A2; UGT2A3; UGT2B10; UGT2B11; UGT2B15; UGT2B17; UGT2B4; UGT2B7	Estrogen receptor agonist	5756
temefos	NPC	down	-0.230622		Cholinesterase inhibitor	5392
QX-314	SKB	down	-0.23035	MAPK14; TGFBR1	Sodium channel blocker	9884487
RHO-kinase-inhibitor-III[rockout]	VCAP	down	-0.230304	IMPDH2; ROCK1	Rho associated kinase inhibitor	644354
tyrphostin-AG-82	HCC515	down	-0.230107	EGFR; LCK	EGFR inhibitor	NotFound
mirtazapine	ASC	down	-0.230061	ADRA1A; ADRA1B; ADRA1D; ADRA2B; ADRA2C; ADRB1; ADRB2; DRD1; DRD3; HRH1; HRH3; HTR2B; HTR3A; HTR7; OPRK1; SLC6A2; SLC6A3; SLC6A4	Adrenergic receptor antagonist; Serotonin receptor antagonist	4205
desoxycortone	NEU	down	-0.229929	NR3C1; NR3C2	Mineralocorticoid receptor agonist	73707523
benproperine	PC3	down	-0.229828		Antitussive	167811
levocetirizine	MCF7	down	-0.229706	CXCL8; HRH1	Histamine receptor antagonist	1549000
cyclopiazonic-acid	NEU	down	-0.229691	ATP2A1	ATPase inhibitor	NotFound
zaprinast	A549	down	-0.229665	GPR35; PDE1A; PDE4D; PDE5A; PDE9A	Phosphodiesterase inhibitor	5722
D-64406	VCAP	down	-0.229594	FLT3; PDGFRA; PDGFRB	PDGFR receptor inhibitor	5330535
ponalrestat	A549	down	-0.229007	AKR1B1	Aldose reductase inhibitor	5278
H-8	NPC	down	-0.228936	PKIA; PRKACA	PKA inhibitor	3540
naringenin	NPC	down	-0.228781	AKR1C1; CYP19A1; CYP1B1; ESR2; GLO1; HSD17B1; KANSL3; SHBG	Aromatase inhibitor; TRPV antagonist	439246
decitabine	FIBRNPC	down	-0.228704	DNMT1	DNA methyltransferase inhibitor	451668
axitinib	VCAP	down	-0.228672	ABL2; AURKC; CSF1; CYP3A5; FLT1; FLT4; KDR; KIT; PDGFRA; PDGFRB; PLK4	PDGFR receptor inhibitor; VEGFR inhibitor	6450551
L-803087	A549	down	-0.228669	SSTR4	Somatostatin receptor agonist	9805390
OMDM-2	ASC	down	-0.228654	GPR119	FAAH inhibitor	6376692
trimethobenzamide	NPC	down	-0.22847		Histamine receptor antagonist	5577
capecitabine	VCAP	down	-0.228426	CES2; CES5A; DPYD; TYMP; TYMS	DNA synthesis inhibitor; Thymidylate synthase inhibitor	60953
aprepitant	PC3	down	-0.228419	CYP2C9; TACR1	Tachykinin antagonist	151165
lithocholic-acid	NPC	down	-0.228238	GPBAR1; MDM2; MDM4; NR1H4; NR1I2; PTPN1; VDR	FXR antagonist; MDM inhibitor; PXR ligand; Tyrosine phosphatase inhibitor; Vitamin D receptor agonist; Vitamin D receptor ligand	73707448
GW-6471	ASC	down	-0.228184	PPARA	PPAR receptor antagonist	44634742
BMS-191011	A549	down	-0.228119	KCNMA1	Potassium channel activator	10474339
pergolide	VCAP	down	-0.228069	ADRA1A; ADRA1B; ADRA1D; ADRA2B; ADRA2C; DRD1; DRD3; DRD4; HTR1B; HTR1D; HTR2B; KCNA5; TH	Dopamine receptor agonist	47811
amthamine	A549	down	-0.228057	HRH2	Histamine receptor agonist	126688
BAS-09104376	SKB	down	-0.228012		HIV integrase inhibitor	6070589
griseofulvin	VCAP	down	-0.228011	KRT12; KRT16	Tubulin inhibitor	441140
doxycycline	VCAP	down	-0.22775	B2M; MMP1; MMP8; PADI4	Bacterial 30S ribosomal subunit inhibitor; Metalloproteinase inhibitor	54416524
nicergoline	VCAP	down	-0.227615	ADRA1A	Adrenergic receptor antagonist	34040
moxonidine	A549	down	-0.227614	ADRA2B; ADRA2C; NISCH	Imidazoline receptor agonist	4810
deracoxib	NPC	down	-0.227497		Cyclooxygenase inhibitor	3058754
tolazamide	NPC	down	-0.227389	ABCC8; KCNJ1; KCNJ10; KCNJ11	ATP channel blocker	5503
perindopril	PHH	down	-0.227369	ACE; SFRP4	ACE inhibitor	58153637
diclofenamide	SKB	down	-0.227351	CA1; CA12; CA3; CA4; CA7	Carbonic anhydrase inhibitor	3038
CGS-12066B	VCAP	down	-0.227324	HTR1B; HTR1D; HTR2B	Serotonin receptor agonist	9915956
VU-0420363-1	PC3	down	-0.227314		SARS coronavirus 3C-like protease inhibitor	46897844
ON-01910	VCAP	down	-0.227266	CDK1; FLT1; FYN; MCL1; PDGFRA; PLK1; PLK2; SRC	PLK inhibitor	73707390
immethridine	ASC	down	-0.22723	HRH3	Histamine receptor agonist	9989505
16,16-dimethylprostaglandin-e2	VCAP	down	-0.227225	HPGD	Prostanoid receptor agonist	5283066
lapatinib	VCAP	down	-0.22722	CYP3A5; EGFR; ERBB2; ERBB4	EGFR inhibitor; ErbB2 inhibitor	208908
benperidol	NEU	down	-0.227053		Dopamine receptor antagonist	16363
LM-1685	VCAP	down	-0.226966		Cyclooxygenase inhibitor	10068193
miglitol	MCF7	down	-0.226913	AMY2A; GAA; GANAB; GANC; MGAM; SI; SLC5A4	Glucosidase inhibitor	441314
paxilline	VCAP	down	-0.226893	ABCA1; KCNMA1; NR1H3	Potassium channel blocker	105008
cilostamide	ASC	down	-0.226866	PDE3A; PDE3B	Phosphodiesterase inhibitor	2753
staurosporine	ASC	down	-0.226639	AURKC; BRSK1; BRSK2; CAMK2B; CAMK2D; CAMKK1; CAMKK2; CDK1; CDK2; CDK5; CHEK1; CHRM1; CHRM4; CLK4; CSK; DAPK1; FER; FGR; FLT4; GPR35; GRK7; GSK3A; GSK3B; HCK; IKBKB; IKBKE; ITK; LCK; LIMK1; LRRK2; MAP2K4; MAP2K6; MAP3K10; MAP3K11; MAP3K2; MAP3K3; MAP3K7; MAP3K9; MAP4K2; MAP4K4; MAP4K5; MAPKAPK2; MARK1; MARK2; MARK3; MARK4; MELK; MINK1; MST4; MYLK; NTRK1; NTRK2; NTRK3; NUAK1; NUAK2; PAK2; PDGFRA; P…	PKC inhibitor	44259
alaproclate	NPC	down	-0.226598	SLC6A4	Serotonin receptor antagonist	2081
cefaclor	PC3	down	-0.226592		Bacterial cell wall synthesis inhibitor	51039
mepyramine	PC3	down	-0.226468	HRH1	Histamine receptor antagonist	20057109
pterostilbene	MCF7	down	-0.226456	FAAH; PPARA	Cyclooxygenase inhibitor; PPAR receptor agonist	5281727
reserpic-acid	SKB	down	-0.226399		Norepinephrine transporter inhibitor	65747
MPEP	FIBRNPC	down	-0.226252	GRM1; GRM4; GRM5	Glutamate receptor antagonist	9794588
TAK-715	VCAP	down	-0.226219	MAPK14; TNF	p38 MAPK inhibitor	9952773
proxymetacaine	ASC	down	-0.226102	SCN10A; SCN5A; SCN9A	Sodium channel blocker	517321
procyclidine	PC3	down	-0.226061	CHRM1; CHRM4	Acetylcholine receptor antagonist	207841
L-732138	SKB	down	-0.226013	TACR1; TACR2	Tachykinin antagonist	3563638
naproxen	VCAP	down	-0.225866	AKR1C2; AKR1C3; CYP2C9; LTF; PNLIP; TF	Cyclooxygenase inhibitor	1302
zebularine	FIBRNPC	down	-0.225792	CDA; DNMT1	DNA methyltransferase inhibitor	46783268
GSK-1904529A	ASC	down	-0.225782	IGF1R; INSR	IGF-1 inhibitor; IGF-1R inhibitor; Insulin receptor ligand	25124816
BMY-14802	VCAP	down	-0.225661	SIGMAR1	Sigma receptor antagonist	108046
veliparib	A549	down	-0.225652	PARP1; PARP2	PARP inhibitor	11960528
gabexate	VCAP	down	-0.225611	KLKB1; PLG; TPSAB1	Serine protease inhibitor	3447
m-chlorophenylbiguanide	NPC	down	-0.225549	HTR3A; HTR3B	Serotonin receptor agonist	2730228
carbenoxolone	ASC	down	-0.225328	GJA1; GJA10; GJA3; GJA4; GJA5; GJA8; GJA9; GJB1; GJB2; GJB3; GJB4; GJB5; GJB6; GJB7; GJC1; GJC2; GJC3; GJD2; GJD3; GJD4; GJE1; HSD11B1; PANX1; PANX2; PANX3	11-beta-HSD1 inhibitor	636403
AC-55649	HA1E	down	-0.22528	RARA; RARB	Retinoid receptor agonist	1714884
felbamate	HA1E	down	-0.225253	CYP2E1; GRIN2A; GRIN2B; GRIN3A	Glutamate receptor antagonist	3331
limonin	ASC	down	-0.225215		HIV protease inhibitor	179651
ethambutol	VCAP	down	-0.225198		Bacterial cell wall synthesis inhibitor	3279
ricinine	ASC	down	-0.225122		Casein kinase inhibitor	10666
brucine	NPC	down	-0.225121	CHRM1; CHRM4; CHRM5	Glycine receptor antagonist	442021
aliskiren	A549	down	-0.225042	ACE2; AGT; CMA1; CPA3; CTSG; CTSZ; ENPEP; REN	Antihypertensive; Peptidase inhibitor; Protease inhibitor; Renin inhibitor	5493444
SRC-kinase-inhibitor-II	VCAP	down	-0.224959		SRC inhibitor	1172104
orantinib	SKB	down	-0.224827	AURKA; AURKB; EGFR; FGFR2; IKBKE; KDR; PDGFRA; PDGFRB; TBK1	FGFR inhibitor; PDGFR receptor inhibitor; VEGFR inhibitor	5329099
thiotepa	VCAP	down	-0.224767	CYP2B6	Cytochrome P450 inhibitor	5453
flunarizine	ASC	down	-0.224736	CACNA1G; CACNA1H; CACNA1I; CALM1; CALM2; CALM3; CYP2J2; HRH1	Calcium channel blocker	941361
roscovitine	HS578T	down	-0.22472	CCNA1; CDK1; CDK2; CDK5; CDK5R1; CDK7; CDK9	CDK inhibitor	160355
alrestatin	VCAP	down	-0.224713	AKR1B1	Aldose reductase inhibitor	2120
NS-1619	VCAP	down	-0.224426	KCNMA1; KCNT1; KCNT2; KCNU1	Calcium channel activator	4552
bosentan	VCAP	down	-0.224327	ABCB1; CYP3A4; EDNRA; EDNRB	Endothelin receptor antagonist	185462
carbofuran	ASC	down	-0.224183		Cholinesterase inhibitor	2566
clebopride	VCAP	down	-0.22409	ACHE	Dopamine receptor antagonist	2780
quipazine	NPC	down	-0.224059	HTR1D; HTR2B; HTR3A; HTR3B; HTR3C; HTR3D; HTR3E; HTR6; SLC6A4	Serotonin receptor agonist	5011
VU-0365114-2	VCAP	down	-0.224028	CHRM5	M5 modulator	45281794
ciglitazone	SKB	down	-0.223949	INS; PPARG	PPAR receptor agonist	2750
bupropion	VCAP	down	-0.22382	CHRNA3; CYP2A6; CYP2B6; CYP2U1; SLC6A2; SLC6A3	Dopamine uptake inhibitor	444
nicotinamide	FIBRNPC	down	-0.223743	AOX1; BST1; CYP2E1; LDHA; PARP1; SIRT5	Protein synthesis stimulant	936
alfuzosin	PC3	down	-0.223579	ADRA1A; ADRA1B; ADRA1D; KCNH2	Adrenergic receptor antagonist	2092
decafluorobutane	VCAP	down	-0.223534	GRM5	Contrast agent	9638
cholic-acid	A549	down	-0.223528	ADH1C; CES1; COX4I1; COX5A; COX5B; COX6A2; COX6B1; COX6C; COX7A1; COX7B; COX7C; COX8A; ESRRG; FABP6; FECH; GPBAR1; MT-CO1; MT-CO2; MT-CO3; PLA2G1B	Bile acid	221493
terguride	ASC	down	-0.223498	ADRA1A; ADRA2B; ADRA2C; DRD3; DRD4; HTR1B; HTR1D; HTR2B; PRL	Dopamine receptor agonist; Serotonin receptor antagonist	11957722
cimetidine	ASC	down	-0.223296	ABCG2; ADCY10; HDC; HRH2; SLC22A2; SLC22A6; SLC22A7; SLC22A8; SLC29A4; SLC47A1; SLC47A2	Histamine receptor antagonist	2756
dienestrol	PC3	down	-0.223153	ESR1; SHBG	Estrogen receptor agonist	667476
canrenoic-acid	SKB	down	-0.223061		Mineralocorticoid receptor antagonist	656615
linezolid	MCF7	down	-0.223035	MAOA	Bacterial 50S ribosomal subunit inhibitor	441401
geranylgeraniol	NEU	down	-0.223033		Farnesyltransferase inhibitor	5281365
clomifene	A549	down	-0.222929	AR; ESR1; SHBG	Estrogen receptor antagonist	2800
acetyl-farnesyl-cysteine	A549	down	-0.222844	PPARG	Inhibitor of methylation of endogenous isoprenylated proteins	6438381
alpha-estradiol	MCF7	down	-0.222739	CYP2B6; CYP2C8; CYP2E1; CYP3A5; CYP3A7; ESR1; ESR2; GPER1; KCNMA1; NR1I2	Estrogen receptor agonist	450
gabexate	HA1E	down	-0.222715	KLKB1; PLG; TPSAB1	Serine protease inhibitor	3447
toltrazuril	A549	down	-0.222682		Antiprotozoal	68591
nifekalant	VCAP	down	-0.222654		Potassium channel blocker	122188
aminoglutethimide	NPC	down	-0.222632	CYP11A1; CYP19A1; NR3C1	Glucocorticoid receptor antagonist	2145
carbenoxolone	A549	down	-0.22261	GJA1; GJA10; GJA3; GJA4; GJA5; GJA8; GJA9; GJB1; GJB2; GJB3; GJB4; GJB5; GJB6; GJB7; GJC1; GJC2; GJC3; GJD2; GJD3; GJD4; GJE1; HSD11B1; PANX1; PANX2; PANX3	11-beta-HSD1 inhibitor	636403
NU-1025	VCAP	down	-0.222435	PARP1	DNA dependent protein kinase inhibitor; PARP inhibitor	63306
azaperone	PC3	down	-0.222381	DRD3	Dopamine receptor antagonist	15443
pilocarpine	MCF7	down	-0.22213	AQP5; BDNF; CHRM1; CHRM4; CHRM5; CYP2A6; CYP2E1	Acetylcholine receptor agonist	5909
enalapril	ASC	down	-0.222078	ACE	ACE inhibitor	5362032
azasetron	ASC	down	-0.22203	HTR3A; HTR3B	Serotonin receptor antagonist	115000
dexamethasone	VCAP	down	-0.221942	ANXA1; CYP3A4; CYP3A5; NOS2; NR0B1; NR1I2; NR3C1; NR3C2; PER2; PIN1	Corticosteroid agonist; Cytochrome P450 inhibitor; Glucocorticoid receptor agonist; Glucocorticoid receptor modulator	5743
QW-BI-011	NPC	down	-0.221766	EHMT2	Histone lysine methyltransferase inhibitor	0
guanabenz	VCAP	down	-0.221676	ADRA2B; ADRA2C	Adrenergic receptor agonist	3517
nifekalant	PC3	down	-0.221672		Potassium channel blocker	122188
vardenafil	PC3	down	-0.221601	CYP2C8; CYP3A5; PDE5A; PDE6G; PDE6H	Phosphodiesterase inhibitor	23581791
PNU-120596	ASC	down	-0.22156	CHRNA7	Acetylcholine receptor agonist	311434
brimonidine	SKB	down	-0.221554	ADCY10; ADRA2B; ADRA2C; AOX1	Adrenergic receptor agonist	2435
fraxetin	SKB	down	-0.221491		Antioxidant	5273569
aniracetam	VCAP	down	-0.22141	GRIA1; GRIA3; GRIA4	Glutamate receptor agonist	2196
rivaroxaban	A549	down	-0.221285	CYP2J2; CYP3A5; F10	Coagulation inhibitor	9875401
etodolac	VCAP	down	-0.221154	RXRA; TRPV1	Cyclooxygenase inhibitor	73707528
isocarboxazid	ASC	down	-0.221127	MAOA; MAOB	Monoamine oxidase inhibitor	3759
dienestrol	A549	down	-0.22111	ESR1; SHBG	Estrogen receptor agonist	667476
tienilic-acid	VCAP	down	-0.221069	CYP2C9; SLC12A1; SLC22A12	Sodium/potassium/chloride transporter inhibitor	38409
psoromic-acid	PC3	down	-0.220884		Ras GTPase inhibitor	23725
capsaicin	MCF7	down	-0.220817	CFTR; ENOX2; FOS; NTRK1; PHB2; TRPV1	TRPV agonist	1548942
RWJ-21757	ASC	down	-0.220809	TLR7	TLR agonist	4684627
GDC-0879	MCF7	down	-0.220683	BRAF; RAF1	RAF inhibitor	11717001
nicotinamide	NPC	down	-0.220675	AOX1; BST1; CYP2E1; LDHA; PARP1; SIRT5	Protein synthesis stimulant	936
safinamide	PC3	down	-0.220623	MAOB; PLK1; SLC6A3	Dopamine uptake inhibitor; Glutamate inhibitor; Monoamine oxidase inhibitor	5487407
thiorphan	PC3	down	-0.220583	ECE1; MME	Membrane metalloendopeptidase inhibitor	3132
perindopril	VCAP	down	-0.220467	ACE; SFRP4	ACE inhibitor	58153637
nikkomycin	MCF7	down	-0.220446		Chitin inhibitor	24151277
palmitoylethanolamide	SKB	down	-0.220408	CNR2; GPR119; GPR55	Cannabinoid receptor agonist	4671
ipsapirone	VCAP	down	-0.220287		Serotonin receptor agonist	56971
JX-401	SKB	down	-0.220161	MAPK14	p38 MAPK inhibitor	1126109
ALW-II-49-7	PC3	down	-0.220116	DDR1; EPHA2; EPHA4; EPHA7; EPHB2; EPHB4; EPHB6	Ephrin inhibitor	24875320
azacyclonol	SKB	down	-0.219974	HRH1	Histamine receptor antagonist	15723
BMS-191011	ASC	down	-0.219837	KCNMA1	Potassium channel activator	10474339
PSB-11	NPC	down	-0.219677	ADORA1; ADORA2A; ADORA3	Adenosine receptor antagonist	9882625
pyrazinamide	PC3	down	-0.21967	EPX; FASN; LPO; MPO	Fatty acid synthase inhibitor	1046
secnidazole	VCAP	down	-0.219603		Acetylcholinesterase inhibitor; Antiprotozoal; Microtubule inhibitor	71815
ebelactone-b	PC3	down	-0.219539	PNLIP	Lipase inhibitor	73707410
pifithrin-mu	SKB	down	-0.219445	HSPA1A; TP53	HSP inhibitor	327653
gefitinib	PC3	down	-0.219356	ABCG2; EGFR; EPHA6; ERBB3; ERBB4; GAK; IFI27L2; IRAK1; MAPK3; VEGFA	EGFR inhibitor	123631
skimmianine	NEU	down	-0.219275		Acetylcholinesterase inhibitor; Furoquinoline alkaloid	6760
meptazinol	PHH	down	-0.219244	BCHE	Opioid receptor agonist	41049
RS-16566	SKB	down	-0.219229		Serotonin receptor antagonist	6604794
olanzapine	MCF7	down	-0.219209	ADRA1A; ADRA1B; ADRA2B; ADRA2C; ADRB1; ADRB2; ADRB3; CHRM1; CHRM4; CHRM5; CYP2C8; DRD1; DRD3; DRD4; GABRA2; GABRA3; GABRA4; GABRA5; GABRA6; GABRB1; GABRB2; GABRB3; GABRD; GABRE; GABRG1; GABRG2; GABRG3; GABRP; GABRQ; HRH1; HRH2; HRH4; HTR1B; HTR1D; HTR1E; HTR1F; HTR2B; HTR3A; HTR5A; HTR6; HTR7	Dopamine receptor antagonist; Serotonin receptor antagonist	4585
metformin	NPC	down	-0.219132	ACACB; HBA1; IGFBP1; INS; INSR; IRS1; LEP; PLAT; PRKAA2; PRKAB1; RETN; SERPINE1; SLC22A1; SLC22A2; SLC2A4; SLC47A1; SLC47A2	Insulin sensitizer	4091
propantheline	PC3	down	-0.219101	CHRM1; CHRM4	Acetylcholine receptor antagonist	9279
rhodomyrtoxin	VCAP	down	-0.218905		Cytotoxic agent; DNA intercalator	4445621
fosinopril	PC3	down	-0.218865	ABCG2; ACE	ACE inhibitor	6708482
noreleagnine	HCC515	down	-0.218769	ADRA2B; ADRA2C; MAOA; MAOB	Monoamine oxidase inhibitor; Serotonin receptor agonist	107838
farnesol	A549	down	-0.218735	MAOB; MVK; NR1H4	FXR agonist; Monoamine oxidase inhibitor; NFkB pathway activator; PPAR receptor agonist	445070
myricetin	VCAP	down	-0.218708	AMY2A; AR; CYP3A4; PIK3CG	Androgen receptor agonist; Cytochrome P450 inhibitor	5281672
bucladesine	HA1E	down	-0.218692	PRKACA	Adenosine receptor agonist; cAMP stimulant	9687
bulleyaconitine-a	HCC515	down	-0.218664		Non-opiod analgesic	44634652
lypressin	NEU	down	-0.218488	AVPR1A; AVPR1B; AVPR2	Vasopressin receptor agonist	644076
trazodone	NPC	down	-0.218414	ADRA1A; HRH1; HTR2B; SLC6A4	Adrenergic receptor antagonist; Serotonin receptor antagonist; Serotonin reuptake inhibitor	5533
nafadotride	VCAP	down	-0.218404	DRD3	Dopamine receptor antagonist	3408722
PD-184352	PHH	down	-0.218333	MAP2K1; MAP2K2; MAP3K1; MAP3K2	MEK inhibitor	6918454
piceid	HA1E	down	-0.218245	GAA	Glucosidase inhibitor; ICAM1 inhibitor	5281718
MDL-29951	A549	down	-0.2182	FBP1; FBP2; GPR17	Glutamate receptor antagonist	446916
CP-94253	NEU	down	-0.218143	HTR1B	Serotonin receptor agonist	4029677
AG-957	SKB	down	-0.218075	ABL1; EGFR	Protein tyrosine kinase inhibitor	2064
danoprevir	ASC	down	-0.218047		HCV inhibitor	46931004
glycodeoxycholic-acid	A549	down	-0.217997		Apoptosis stimulant	3035026
seneciphylline	SKB	down	-0.217815		Cytochrome P450 inhibitor	5281750
zosuquidar	ASC	down	-0.217652	ABCB1; ABCB4	P-glycoprotein inhibitor	3036703
MDM2-inhibitor	VCAP	down	-0.217627	MDM2	MDM inhibitor	10022508
apigenin	SKB	down	-0.217544	AKR1B1; AR; CDK6; CFTR; CYP19A1; CYP1A2; CYP1B1; HSD17B1; MAOA; ODC1; TNKS2	Casein kinase inhibitor; Cell proliferation inhibitor; Cytochrome P450 inhibitor	5280443
ALW-II-38-3	VCAP	down	-0.217539	DDR1; EPHA2; EPHA4; EPHB2; EPHB4; EPHB6	Ephrin inhibitor	24880028
exemestane	SKB	down	-0.217535	CYP19A1	Aromatase inhibitor	60198
iloperidone	PHH	down	-0.217494	ADRA1A; ADRA2C; DRD1; DRD3; DRD4; HRH1; HTR6; HTR7	Dopamine receptor antagonist; Serotonin receptor antagonist	71360
olomoucine	VCAP	down	-0.217424	CDK1; CDK2; CDK5; MAPK3	CDK inhibitor	4592
taxifolin	A549	down	-0.21742	APOB; APP; HMGCR	Opioid receptor antagonist	439533
benzonatate	ASC	down	-0.217364	SCN5A	Local anesthetic	7699
flunarizine	A549	down	-0.21718	CACNA1G; CACNA1H; CACNA1I; CALM1; CALM2; CALM3; CYP2J2; HRH1	Calcium channel blocker	941361
tyrphostin-51	A549	down	-0.217132		EGFR inhibitor	5328807
NS-3694	A549	down	-0.217095	GRIK1	Glutamate receptor antagonist	10109069
AICA-ribonucleotide	A549	down	-0.21698	ATIC; PRKAA1	AMPK activator	200
eplerenone	A549	down	-0.216882	CYP3A5; NR3C2	Cytochrome P450 inhibitor	21865526
T-98475	ASC	down	-0.216795	GNRH1; GNRHR	Gonadotropin releasing factor hormone receptor antagonist	9874838
cyclopenthiazide	A549	down	-0.216704		Thiazide diuretic	2904
medroxyprogesterone	PC3	down	-0.216699	ESR1; PGR	progesterone receptor agonist	6279
sulfasalazine	VCAP	down	-0.216589	ACAT1; ALOX5; CHUK; CRP; IKBKB; MPO; NAT2; NFKB2; NFKBIA; PLA2G1B; PPARG; SLC46A1; SLC7A11; TBXAS1; TNF	Antirheumatic; NFkB pathway inhibitor	5359476
colforsin	PC3	down	-0.216545	ADCY2; ADCY5; CFTR; GNAS	Adenylate cyclase stimulant; Adenylyl cyclase activator	47936
flupirtine	NPC	down	-0.216442	KCNQ1; KCNQ2; KCNQ3	Glutamate receptor antagonist	25162978
crizotinib	PHH	down	-0.216408	ALK; AXL; CYP2B6; CYP3A5; EPHA2; EPHA6; EPHB6; IRAK1; IRAK3; LTK; MAP3K2; MAP4K1; MAP4K2; MAP4K3; MAP4K5; MERTK; MET; MST1R; NTRK2; NTRK3; NUDT1; PLK4; ROS1; SLK; STK10; TEK; TIE1	ALK inhibitor	11626560
procyclidine	MCF7	down	-0.216228	CHRM1; CHRM4	Acetylcholine receptor antagonist	207841
fluspirilene	FIBRNPC	down	-0.216176	CACNG1; HRH1; HTR1D; HTR1E	Dopamine receptor antagonist	3396
L-368899	HCC515	down	-0.216105	AVPR1A; AVPR2; OXT; OXTR	Oxytocin receptor antagonist	9893887
loxapine	VCAP	down	-0.216042	ADRA1A; ADRA1B; ADRA2B; ADRA2C; ADRB1; CHRM1; CHRM4; CHRM5; DRD1; DRD3; DRD4; HRH1; HRH2; HRH4; HTR1B; HTR1D; HTR1E; HTR3A; HTR5A; HTR6; HTR7; SLC6A2; SLC6A3; SLC6A4	Dopamine receptor antagonist; Dopamine receptor ligand; Serotonin receptor antagonist	3964
GW-583340	VCAP	down	-0.216028	EGFR; ERBB2	EGFR inhibitor; ErbB2 inhibitor; Receptor tyrosine protein kinase inhibitor	5329480
diethylcarbamazine	PC3	down	-0.215976	ALOX5	Lipoxygenase inhibitor	3052
syrosingopine	VCAP	down	-0.215894	SLC18A1; SLC18A2	Vesicular monoamine transporter inhibitor	6769
benzthiazide	PC3	down	-0.215864	CA1; CA12; CA4; CA9; SLC12A3	Carbonic anhydrase inhibitor	2343
equilin	NPC	down	-0.215843	HSD17B1	Estrogen receptor agonist	223368
ofloxacin	PC3	down	-0.215749	TOP2A	Bacterial DNA gyrase inhibitor	4583
AM-404	MCF7	down	-0.215666	CNR1; CNR2; FAAH; TRPV1	Cyclooxygenase inhibitor; FAAH inhibitor; TRPV antagonist	6604822
TTNPB	MCF7	down	-0.215561	RARA; RARB; RARG	Retinoid receptor agonist	5289501
ethambutol	PC3	down	-0.215492		Bacterial cell wall synthesis inhibitor	3279
tosyl-phenylalanyl-chloromethyl-ketone	HCC515	down	-0.215448		Chymotrypsin inhibitor	18609500
bucladesine	NPC	down	-0.215434	PRKACA	Adenosine receptor agonist; cAMP stimulant	9687
YM-298198	NPC	down	-0.21541	GRM1	Glutamate receptor antagonist	9819432
guggulsterone	MCF7	down	-0.215313	AR; ESR1; IKBKB; NR1H4; NR1I2; NR3C1; NR3C2; PGR	Cholesterol inhibitor; Estrogen receptor agonist; FXR antagonist; IKK inhibitor; Pregnane X receptor agonist; Progesterone receptor agonist	73707425
trioxsalen	PC3	down	-0.215239		DNA synthesis inhibitor	5585
NU-1025	A375	down	-0.215202	PARP1	DNA dependent protein kinase inhibitor; PARP inhibitor	63306
metformin	A375	down	-0.215122	ACACB; HBA1; IGFBP1; INS; INSR; IRS1; LEP; PLAT; PRKAA2; PRKAB1; RETN; SERPINE1; SLC22A1; SLC22A2; SLC2A4; SLC47A1; SLC47A2	Insulin sensitizer	4091
SR-59230A	NEU	down	-0.214982	ADRB1; ADRB2; ADRB3	Adrenergic receptor antagonist	5311452
evodiamine	HCC515	down	-0.214933	TRPV1	ATPase inhibitor; TRPV agonist	151289
HO-013	VCAP	down	-0.214932	PPARG	PPAR receptor agonist	6443013
latanoprost	VCAP	down	-0.214924	PTGFR; TYR	Prostanoid receptor agonist	5311221
nitrazepam	PC3	down	-0.214863	GABRA2; GABRA3; GABRA4; GABRA5; GABRA6; GABRB1; GABRB2; GABRB3; GABRD; GABRE; GABRG1; GABRG2; GABRG3; GABRP; GABRQ; GABRR1; GABRR2; GABRR3; SCN1A	Benzodiazepine receptor agonist	4506
fenbufen	A549	down	-0.214799		Cyclooxygenase inhibitor	3335
dipyridamole	PHH	down	-0.214797	ADA; ORM1; PDE10A; PDE4A; PDE5A; PDE7B; PDE8A; PDE8B; RCAN1; SLC29A1; SLC29A2	Phosphodiesterase inhibitor	3108
desipramine	MCF7	down	-0.214738	ADRA1A; ADRA1B; ADRA1D; ADRA2B; ADRA2C; ADRB1; ADRB2; CHRM1; CHRM4; CHRM5; HRH1; SLC22A3; SLC6A2; SLC6A4; SMPD1; TH	Tricyclic antidepressant	2995
denbufylline	SKB	down	-0.214683	PDE4A; PDE4B; PDE4D	Phosphodiesterase inhibitor	2984
FTase-inhibitor-B581	A549	down	-0.21462		Farnesyltransferase inhibitor	NotFound
dibutyrylcyclic-gmp	HA1E	down	-0.214597		cGMP analog	6610337
betamethasone	HA1E	down	-0.214595	NR3C1	Anti-inflammatory; Glucocorticoid receptor agonist	9782
valproic-acid	HA1E	down	-0.214499	ABAT; ACADSB; ALDH5A1; HDAC1; HDAC2; HDAC9; OGDH; SCN10A; SCN11A; SCN1A; SCN1B; SCN2A; SCN2B; SCN3A; SCN3B; SCN4A; SCN4B; SCN5A; SCN7A; SCN8A; SCN9A	HDAC inhibitor	3121
PIK-75	VCAP	down	-0.214498	PIK3C2B; PIK3CA; PIK3CB; PIK3CD; PIK3CG; PRKDC	DNA protein kinase inhibitor; PI3K inhibitor	10275789
ALW-II-49-7	HS578T	down	-0.214457	DDR1; EPHA2; EPHA4; EPHA7; EPHB2; EPHB4; EPHB6	Ephrin inhibitor	24875320
nifedipine	HA1E	down	-0.214454	ABCG2; CACNA1C; CACNA1D; CACNA1F; CACNA1H; CACNA1S; CACNA2D1; CACNB2; CALM1; CALM2; CALM3; CYP2C9; CYP3A5; EDN1; GLRA1; GLRA3; GLRB; KCNA1; KCNA5; NR1I2; TRPM3	Calcium channel blocker	4485
erlotinib	VCAP	down	-0.214362	EGF; EGFR; GAK; MAP3K19; NR1I2; SLK; STK10	EGFR inhibitor	176871
nomilin	VCAP	down	-0.214344		HSP inhibitor	6710776
pramipexole	A549	down	-0.214329	ADRA2B; ADRA2C; DRD1; DRD3; DRD4; HTR1B; HTR1D; HTR2B	Dopamine receptor agonist	9964861
isoliquiritigenin	HT29	down	-0.214327	AKR1B1; HRH2; SIRT1	Guanylate cyclase activator	638278
clofibric-acid	A549	down	-0.214262	PPARA	PPAR receptor agonist	2797
racecadotril	MCF7	down	-0.21425	MME	Enkephalinase inhibitor	107751
IB-MECA	ASC	down	-0.214244	ADORA1; ADORA2A; ADORA2B; ADORA3	Adenosine receptor agonist	3668
KIN001-244	HS578T	down	-0.214159		Phosphoinositide dependent kinase inhibitor	49766501
isoxicam	VCAP	down	-0.214154		Cyclooxygenase inhibitor	54677972
melperone	HCC515	down	-0.214132		Dopamine receptor antagonist; Serotonin receptor antagonist	15387
spiperone	SKB	down	-0.214091	ADRA1A; ADRA1B; ADRA1D; DRD1; DRD3; DRD4; HTR1D; HTR1F; HTR2B; HTR6; HTR7	Dopamine receptor antagonist	5265
dovitinib	BT20	down	-0.214082	ABL2; ANKK1; BLK; BMP2K; BTK; CSF1R; EGFR; FGFR2; FGFR3; FGR; FLT1; FLT3; FLT4; FYN; HCK; INSR; IRAK4; KDR; KIT; LRRK2; MAP2K5; MAP3K11; MAP3K19; MAP3K2; MAP3K7; MAP4K1; MAP4K4; MAP4K5; MARK4; MAST1; MELK; MINK1; MYLK2; MYLK3; MYLK4; NR1I2; NTRK1; NTRK2; NTRK3; NUAK1; PDGFRA; PDGFRB; PHKG1; PKN1; RET; RPS6KA1; RPS6KA2; RPS6KA6; SIK2; STK4; TNIK; TYK2; TYRO3; ULK1; ULK2; YES1	EGFR inhibitor; FGFR inhibitor; FLT3 inhibitor; PDGFR receptor inhibitor; VEGFR inhibitor	9886808
saclofen	SKB	down	-0.214074	GABBR1; GABBR2; KCTD12; KCTD16; KCTD8; RXFP4	GABA receptor antagonist	122150
nafadotride	NPC	down	-0.214046	DRD3	Dopamine receptor antagonist	3408722
pioglitazone	A549	down	-0.214018	ADIPOQ; ANGPTL4; CARM1; CCL2; CCNC; CCND3; CD36; CDK19; CDK4; CDK8; CEBPA; CEBPB; CEBPD; CHD9; CREBBP; CRP; EBF1; EGR2; EP300; EPCAM; FABP4; HDAC3; HELZ2; INS; INSR; IRS1; KLF4; LEP; LPL; MAOB; MED1; MED10; MED11; MED12; MED13; MED13L; MED14; MED15; MED16; MED17; MED18; MED19; MED20; MED21; MED22; MED23; MED24; MED25; MED26; MED27; MED29; MED30; MED31; MED4; MED6; MED7; MED8; MED9; NCOA1; NCOA2; …	Insulin sensitizer; PPAR receptor agonist	4829
PF-3845	VCAP	down	-0.213925	FAAH	FAAH inhibitor	25154867
WZ-4002	MCF7	down	-0.213843	EGFR; ERBB2	EGFR inhibitor	44607530
CAY-10578	MCF7	down	-0.21372		Casein kinase inhibitor	4462449
amthamine	HCC515	down	-0.213619	HRH2	Histamine receptor agonist	126688
imperatorin	PHH	down	-0.213585	ACHE; HTR7	CDK inhibitor	10212
androstenedione	PC3	down	-0.21357	AKR1C3; HSD17B1; HSD3B1	Cytochrome P450 inhibitor	6128
BD-1008	VCAP	down	-0.213508		Sigma receptor antagonist	126388
ZK-93426	NPC	down	-0.213472	GABRA2; GABRA3; GABRA5	Benzodiazepine receptor antagonist	115210
metanephrine	A549	down	-0.213467	COMT; LRTOMT	Epinephrine metabolite	21100
isogedunin	MCF7	down	-0.21346		HSP inhibitor	6708584
BRL-52537	A375	down	-0.213447	OPRK1	Opioid receptor agonist	6603740
lypressin	SKB	down	-0.213425	AVPR1A; AVPR1B; AVPR2	Vasopressin receptor agonist	644076
tetrahydrobiopterin	MCF7	down	-0.213409	CAV1; DBH; DDC; DNM2; LYPLA1; NOS3; NOSIP; NOSTRIN; PAH; PCBD1; PRKG2; PTS; QDPR; SPR; TAT; TH; TPH1; TPH2; WASL; ZDHHC21	Nitric oxide stimulant; Nitric oxide synthase stimulant; Phenylalanine 4-hydroxylase stimulant	53484654
acarbose	NPC	down	-0.213369	AMY2A; GAA; HBA1; MGAM; SI	Glucosidase inhibitor	41774
dehydroisoandosterone	A549	down	-0.213295		GABA receptor modulator	6604284
diltiazem	ASC	down	-0.213277	CACNA1C; CACNA1S; CACNA2D1; CACNG1; CYP3A5; CYP3A7; EDN1; HTR3A; KCNA5	Calcium channel blocker	39186
17-hydroxyprogesterone-caproate	MCF7	down	-0.213105	CYP1A2; CYP2B6; CYP3A5; PGR	progesterone receptor agonist	5702072
tetradecylthioacetic-acid	PHH	down	-0.212967		Lipid peroxidase inhibitor	114924
cromakalim	VCAP	down	-0.212927	ABCC9; KCNJ5; KCNJ8	Potassium channel activator	71191
CAY-10415	MCF7	down	-0.212852	INS	Insulin sensitizer	10429242
propylthiouracil	PC3	down	-0.212774	DIO1; TPO	Thyroid peroxidase inhibitor	657298
diethylstilbestrol	MCF7	down	-0.212739	AR; ESR1; ESR2; ESRRA; ESRRB; ESRRG; NCOA2; NR1I2; SHBG	Estrogen receptor agonist	448537
tivozanib	MCF10A	down	-0.212711	FLT1; FLT4; KDR; KIT; PDGFRA; PDGFRB	VEGFR inhibitor	9911830
minoxidil	HCC515	down	-0.212531	ABCC9; KCNJ1; KCNJ10; KCNJ11; KCNJ8; REN	KATP activator; KIR6 channel (KATP) activator; Vasodilator	4201
griseofulvin	PC3	down	-0.212526	KRT12; KRT16	Tubulin inhibitor	441140
azacyclonol	ASC	down	-0.212508	HRH1	Histamine receptor antagonist	15723
sumatriptan	VCAP	down	-0.212429	ADCY10; HTR1B; HTR1D; HTR1E; HTR1F; HTR5A; HTR6; HTR7	Serotonin receptor agonist	5358
PNU-22394	VCAP	down	-0.212372	MAOA; MAOB	Serotonin receptor agonist	27559
nimesulide	VCAP	down	-0.21235	EPX; LPO; LTF; MPO; PLA2G2E; TF; TNFRSF10A; TNFRSF10B	Cyclooxygenase inhibitor	4495
pinocembrin	MCF7	down	-0.212325	AR; CYP1B1; SRD5A1; SRD5A2	CYP1B1 inhibitor	68071
masitinib	HS578T	down	-0.212323	DDR1; DDR2; FGFR3; KIT; LYN; PDGFRA; PDGFRB	KIT inhibitor; PDGFR receptor inhibitor; SRC inhibitor	10074640
troglitazone	FIBRNPC	down	-0.212104	ABCB11; ACSL4; AKR1B1; CCL2; CCND1; CD36; CYP3A4; ESRRA; ESRRG; FABP4; IL8; INS; IRS1; JUN; LEP; LPL; MAPK3; PPARA; PPARD; PPARG; PPARGC1A; SERPINE1; SLC29A1; SLC2A1; SLC2A4; TNF; TRPM3; UCP2	Insulin sensitizer; PPAR receptor agonist	5591
tranilast	SKB	down	-0.212076	HPGDS; HRH1; IDO1; IFNG; IL10; IL2; IL4; SLC22A12; STS; TGFB1; TNF; TRPV2	Angiogenesis inhibitor	5282230
CGP-13501	NPC	down	-0.212056	GABBR1	GABA receptor modulator	3519541
PNU-282987	PC3	down	-0.212041	CHRNA7	Cholinergic receptor agonist	9795278
bifonazole	MCF7	down	-0.211947	CYP2B6; CYP51A1	Sterol demethylase inhibitor	2378
PT-630	VCAP	down	-0.211705	DPP4; FAP	Dipeptidyl peptidase inhibitor	68508601
naloxone	VCAP	down	-0.211671	CES1; CREB1; ESR1; OPRD1; OPRK1; OPRM1; TLR4	Opioid receptor antagonist	5284596
naproxol	NPC	down	-0.211662		Anti-inflammatory	3032818
meptazinol	MCF7	down	-0.211498	BCHE	Opioid receptor agonist	41049
7,4'-dihydroxyflavone	PHH	down	-0.21143	CYP19A1	Opioid receptor antagonist	5282073
tubocurarine	NPC	down	-0.211402	ACHE; CHRNA2; CHRNA7; HTR3A; HTR3B; KCNN1; KCNN2; KCNN3; ZACN	Acetylcholine receptor antagonist	6713947
olanzapine	PC3	down	-0.211296	ADRA1A; ADRA1B; ADRA2B; ADRA2C; ADRB1; ADRB2; ADRB3; CHRM1; CHRM4; CHRM5; CYP2C8; DRD1; DRD3; DRD4; GABRA2; GABRA3; GABRA4; GABRA5; GABRA6; GABRB1; GABRB2; GABRB3; GABRD; GABRE; GABRG1; GABRG2; GABRG3; GABRP; GABRQ; HRH1; HRH2; HRH4; HTR1B; HTR1D; HTR1E; HTR1F; HTR2B; HTR3A; HTR5A; HTR6; HTR7	Dopamine receptor antagonist; Serotonin receptor antagonist	4585
lupanine	VCAP	down	-0.211242	INS	Sodium channel blocker	91471
lamotrigine	A549	down	-0.211183	ADORA1; ADORA2A; ADRB1; CACNA1E; CHRM4; CHRM5; DRD1; GABRA2; GABRA3; GABRA4; GABRA5; GABRA6; GABRB1; GABRB2; GABRB3; GABRD; GABRE; GABRG1; GABRG2; GABRG3; GABRP; GABRQ; HTR3A; OPRK1; SCN10A; SCN11A; SCN1A; SCN2A; SCN3A; SCN4A; SCN5A; SCN7A; SCN8A; SCN9A	Serotonin receptor antagonist; Sodium channel blocker	3878
AR-C133057XX	HT29	down	-0.211181	NOS1; NOS2	Nitric oxide synthase inhibitor	9797857
etodolac	PC3	down	-0.211114	RXRA; TRPV1	Cyclooxygenase inhibitor	73707528
flucytosine	MCF7	down	-0.211085	DNMT1	Antifungal	3366
ketanserin	A549	down	-0.211079	ADRA1A; ADRA1B; ADRA1D; DRD1; HTR1B; HTR1D; HTR1F; HTR2B; HTR5A; HTR7; SLC18A1; SLC18A2	Serotonin receptor antagonist	44246718
FK-888	NPC	down	-0.211023	TACR1; TACR2	Tachykinin antagonist	107967
calycanthine	ASC	down	-0.210858		GABA release inhibitor	264115
MDL-11939	VCAP	down	-0.210829	HTR2B	Serotonin receptor antagonist	71781
estrone	SKB	down	-0.210815	AR; BPNT1; CYP19A1; CYP2A6; ESR1; ESR2; HSD17B1; HSD17B11; HSD17B12; HSD17B2; HSD17B6; HSD17B7; HSD17B8; SHBG; SULT1E1; UGT1A1; UGT1A10; UGT1A3; UGT1A4; UGT1A5; UGT1A6; UGT1A7; UGT1A8; UGT1A9; UGT2A2; UGT2A3; UGT2B10; UGT2B11; UGT2B15; UGT2B17; UGT2B4; UGT2B7	Estrogen receptor agonist; Estrogenic hormone	5870
RITA	VCAP	down	-0.210781	MDM2; TXNRD1; TXNRD2	MDM inhibitor	374536
mirin	PC3	down	-0.210744	MRE11A	MRE11A exonuclease inhibitor	1206243
bezafibrate	HCC515	down	-0.210728	APOA1; APOA2; APOB; APOE; CETP; CRAT; HBE1; HBG1; HBG2; HSD11B1; LPL; NR1I2; PPARA; PPARD; PPARG; RXRA; RXRB; RXRG; SERPINE1; UCP3	PPAR receptor agonist	39042
eugenitol	ASC	down	-0.210695	AR; MAOA	Androgen receptor antagonist; Bacterial quorum sensing inhibitor; Chromone; Monoamine oxidase inhibitor	5036604
AICA-ribonucleotide	VCAP	down	-0.210559	ATIC; PRKAA1	AMPK activator	200
RS-45041-190	PC3	down	-0.21052		Imidazoline receptor agonist	127951
enobosarm	A549	down	-0.210469	AR	Androgen receptor modulator	25226380
sulpiride	MCF7	down	-0.210445	CA1; CA12; CA3; CA6; CA7; DRD3	Dopamine receptor antagonist	4018928
ozagrel	VCAP	down	-0.210433	TBXAS1	Thromboxane synthase inhibitor	5282440
nabumetone	VCAP	down	-0.210395	AKR1C3; CYP2B6; CYP2E1; LTF; TF	Cyclooxygenase inhibitor	4409
austricine	A549	down	-0.210311		Hypolipidemic	6419904
acitretin	NEU	down	-0.210221	CRABP1; RARA; RARB; RARG; RBP1; RXRA; RXRB; RXRG; STAT3	Retinoid receptor agonist	5284513
amcinonide	VCAP	down	-0.210054	ANXA1; NR3C1	Glucocorticoid receptor agonist	2133
amiodarone	VCAP	down	-0.209973	ABCG2; ADRB1; CACNA1H; CACNA2D2; CYP2C8; CYP2C9; DIO3; KCNA7; KCNH2; PPARG; SCN5A; THRA; THRB	Potassium channel blocker	2157
epitestosterone	ASC	down	-0.20988	AKR1C1; AKR1C2; AR	Inactive testosterone analog	10204
gemfibrozil	FIBRNPC	down	-0.209788	APOA1; APOA2; APOB; APOE; CETP; CYP2C8; CYP2C9; LIPC; LPL; PPARA; SERPINE1; SLCO1B1; SLCO1B3; SLCO2B1	Lipoprotein lipase activator	3463
GR-46611	SKB	down	-0.209584	HTR1D	Serotonin receptor agonist	6160690
BH3I-1	ASC	down	-0.209391	BCL2	BCL inhibitor	6090108
CGP-7930	ASC	down	-0.209379	GABBR1	GABA receptor modulator; GABA receptor positive allosteric modulator	5024764
L-693403	A549	down	-0.209263	SIGMAR1	Sigma receptor agonist; Sigma receptor antagonist	4687238
JTE-013	HCC515	down	-0.209189	P2RY10; S1PR2	Lysophospholipid receptor antagonist	10223146
androstenol	VCAP	down	-0.209075	NR1I3	GABA receptor modulator	101989
desoxypeganine	A549	down	-0.20906	ACHE; MAOA	Acetylcholinesterase inhibitor; Monoamine oxidase inhibitor	442894
PSB-11	ASC	down	-0.209037	ADORA1; ADORA2A; ADORA3	Adenosine receptor antagonist	9882625
pidotimod	MCF7	down	-0.208975		Interferon receptor agonist; Interleukin receptor agonist	65944
AM-251	SKB	down	-0.208908	CNR1; GPR18; GPR55	Cannabinoid receptor antagonist	2125
isoxsuprine	VCAP	down	-0.208863	ADRB2	Adrenergic receptor agonist	3783
procainamide	HCC515	down	-0.208824	DNMT1; KCNH2; SCN5A; SLC22A3; SLC47A1; SLC47A2	Sodium channel blocker	4913
azelastine	MCF7	down	-0.20875	HRH1; ICAM1	Histamine receptor antagonist	54360
ambroxol	VCAP	down	-0.208725	GBA	Sodium channel blocker	2132
acetyl-geranyl-cysteine	MCF7	down	-0.208718		Isoprenylated protein methylation inhibitor	10063341
NS-1619	HA1E	down	-0.208706	KCNMA1; KCNT1; KCNT2; KCNU1	Calcium channel activator	4552
pravastatin	HCC515	down	-0.208702	ABCC2; APOB; CCL2; CETP; CRP; HMGCR; LCAT; SELP; SLCO1B1	HMGCR inhibitor	4889
felodipine	A549	down	-0.208701	CACNA1C; CACNA1D; CACNA1H; CACNA1S; CACNA2D1; CACNA2D2; CACNB2; CALM1; CALM2; CALM3; CFTR; NR3C2; PDE1A; PDE1B; TNNC1; TNNC2	Calcium channel blocker	3333
temozolomide	HT29	down	-0.208664	MGMT; MLH1; TOP2A	DNA alkylating agent	5394
UB-165	VCAP	down	-0.208612	CHRNA3; CHRNA4; CHRNB2	Acetylcholine receptor agonist	4694339
skatole	A549	down	-0.208561	F2	Thrombin inhibitor	6736
bicalutamide	NPC	down	-0.208471	AR; CYP46A1; KLK3	Androgen receptor antagonist	2375
febuxostat	VCAP	down	-0.208246	AOX1	Xanthine oxidase inhibitor	134018
methyl-2,5-dihydroxycinnamate	PC3	down	-0.208199	EGFR	EGFR inhibitor; Tyrosine kinase inhibitor	5353609
lapatinib	PC3	down	-0.208198	CYP3A5; EGFR; ERBB2; ERBB4	EGFR inhibitor; ErbB2 inhibitor	208908
vinorelbine	MCF7	down	-0.208174	TUBB	Tubulin inhibitor	73707409
linoleamide	HA1E	down	-0.208167	SOAT1; SOAT2	ACAT inhibitor	6435901
nomifensine	MCF7	down	-0.208143	MAOA; MAOB; MPO; SLC18A2; SLC6A2; SLC6A3; SLC6A4	Dopamine uptake inhibitor; Noradrenaline uptake inhibitor	23615863
naftidrofuryl	VCAP	down	-0.208132		Adrenergic receptor antagonist	4417
BD-1047	VCAP	down	-0.208107	SIGMAR1	Adrenergic receptor antagonist	188914
GW-405833	NPC	down	-0.208007	CNR2	Cannabinoid receptor agonist	9911463
formoterol	SKB	down	-0.207964	ADRB1; ADRB2; ADRB3	Adrenergic receptor agonist	23581795
SU-11274	MDAMB231	down	-0.207946	MET	Hepatocyte growth factor receptor inhibitor; Tyrosine kinase inhibitor	9549297
neurodazine	SKB	down	-0.207936		Neurogenesis of non-pluripotent C2C12 myoblast inducer	16112820
isoxsuprine	NPC	down	-0.207884	ADRB2	Adrenergic receptor agonist	3783
streptozotocin	VCAP	down	-0.207861	ACMSD; CAT; G6PC; IGF1; IGF2; IGFBP1; IGFBP2; LPL; MGEA5; MGMT; OGT; PRKCB; SLC2A1; SLC2A2; SLC2A4; SORD; UCP3	DNA alkylating agent	73707368
pepstatin	VCAP	down	-0.207769	ALPL; CTSB; CTSD; CTSE; CTSL; IL18; MS4A1; NAPSA; PGA3; PGA4; PGA5; REN	Aspartic protease inhibitor	5478883
VU-0413807-2	VCAP	down	-0.207735	CACNA1G; CACNA1H; CACNA1I	Calcium channel blocker	45115620
trimebutine	VCAP	down	-0.207711	CACNA1C; CACNA1D; CACNA1F; CACNA1G; CACNA1H; CACNA1I; CACNA1S; CACNB1; CACNB2; CACNB3; CACNB4; CHRM1; CHRM4; KCNMA1; KCNMB1; KCNMB2; KCNMB3; KCNMB4; KCNN1; KCNN2; KCNN3; KCNN4; OPRM1	Opioid receptor agonist	5388977
gefitinib	ASC	down	-0.207544	ABCG2; EGFR; EPHA6; ERBB3; ERBB4; GAK; IFI27L2; IRAK1; MAPK3; VEGFA	EGFR inhibitor	123631
CGP-55845	NEU	down	-0.207504	GABBR1; GABBR2; KCTD12; KCTD16; KCTD8	GABA receptor antagonist	5311042
lopinavir	A549	down	-0.207487		HIV protease inhibitor	92727
tetradecylthioacetic-acid	FIBRNPC	down	-0.207381		Lipid peroxidase inhibitor	114924
aniracetam	HCC515	down	-0.207342	GRIA1; GRIA3; GRIA4	Glutamate receptor agonist	2196
SJ-172550	HA1E	down	-0.207339	MDM4	MDM inhibitor	1317466
UCL-2077	NPC	down	-0.207306		Slow after hyperpolarization channel blocker	24868317
irilin-a	A549	down	-0.207251		Isoflavone	6710754
tyrphostin-AG-1295	NEU	down	-0.207188	FLT3; KDR; PDGFRA; PDGFRB	PDGFR receptor inhibitor	2048
NBI-27914	VCAP	down	-0.207028	CRHR1	CRF receptor antagonist	176157
JX-401	MCF7	down	-0.207012	MAPK14	p38 MAPK inhibitor	1126109
FPL-64176	HT29	down	-0.206992	CACNA1C; CACNA1S	Calcium channel activator	3423
acadesine	A549	down	-0.206957	ADSL; PRKAA2; SLC2A4	AMPK activator	266934
CAY-10577	MCF7	down	-0.206876		Casein kinase inhibitor	693139
glimepiride	A549	down	-0.206868	ABCC8; CYP2C9; KCNJ1; KCNJ11; SERPINE1; SLC2A4	Insulin secretagogue	3476
irsogladine	MCF7	down	-0.206843	PDE4A	Phosphodiesterase inhibitor	5282435
mirtazapine	VCAP	down	-0.2067	ADRA1A; ADRA1B; ADRA1D; ADRA2B; ADRA2C; ADRB1; ADRB2; DRD1; DRD3; HRH1; HRH3; HTR2B; HTR3A; HTR7; OPRK1; SLC6A2; SLC6A3; SLC6A4	Adrenergic receptor antagonist; Serotonin receptor antagonist	4205
depudecin	ASC	down	-0.206657	HDAC1; HDAC2	HDAC inhibitor	10420710
mead-ethanolamide	NPC	down	-0.206645		Cannabinoid receptor agonist	16061185
tubaic-acid	A549	down	-0.206625	MT-ND1	Mitochondrial complex I inhibitor; NADH-ubiquinone oxidoreductase (Complex I) inhibitor	3919910
gingerol	A549	down	-0.206535		Nitric oxide synthase inhibitor	442793
ODQ	PHH	down	-0.206521	GUCY1A2; GUCY1A3; GUCY1B3	Guanylyl cyclase inhibitor	1456
altrenogest	ASC	down	-0.206482	PGR	Progestogen hormone	10041070
risperidone	HCC515	down	-0.206453	ADRA1A; ADRA1B; ADRA1D; ADRA2B; ADRA2C; CYP3A5; DRD1; DRD3; DRD4; HRH1; HTR1B; HTR1D; HTR1E; HTR1F; HTR6; HTR7	Dopamine receptor antagonist; Serotonin receptor antagonist	5073
apigenin	PHH	down	-0.206405	AKR1B1; AR; CDK6; CFTR; CYP19A1; CYP1A2; CYP1B1; HSD17B1; MAOA; ODC1; TNKS2	Casein kinase inhibitor; Cell proliferation inhibitor; Cytochrome P450 inhibitor	5280443
GSK-1904529A	PC3	down	-0.206364	IGF1R; INSR	IGF-1 inhibitor; IGF-1R inhibitor; Insulin receptor ligand	25124816
exemestane	ASC	down	-0.206359	CYP19A1	Aromatase inhibitor	60198
tyrphostin-AG-1295	SKB	down	-0.206355	FLT3; KDR; PDGFRA; PDGFRB	PDGFR receptor inhibitor	2048
luzindole	PHH	down	-0.206349	MTNR1A; MTNR1B	Melatonin receptor antagonist	122162
diclofenac	VCAP	down	-0.206187	AKR1C3; ALOX5; ASIC1; ASIC3; CYP2C8; CYP2C9; KCNQ2; KCNQ3; LTF; PLA2G2A; PPARG; SCN4A; TF; TNF; ZADH2	Cyclooxygenase inhibitor	3033
sulmazole	MCF7	down	-0.206172		Adenosine receptor antagonist	55690
GSK-461364	VCAP	down	-0.206112	PLK1	PLK inhibitor	15983966
quizartinib	ASC	down	-0.20609	CSF1R; DDR1; FLT3; FLT4; KIT; PDGFRA; PDGFRB; RET	FLT3 inhibitor	24889392
cilomilast	VCAP	down	-0.205977	IL12A; IL12B; IL1B; PDE4A; PDE4B; PDE4C; PDE4D; TNF	Phosphodiesterase inhibitor	151170
BD-1008	NPC	down	-0.205951		Sigma receptor antagonist	126388
harpagoside	HA1E	down	-0.205924	ACHE	Acetylcholinesterase inhibitor	5281542
rufloxacin	VCAP	down	-0.20591		Bacterial DNA gyrase inhibitor	58258
AG-494	VCAP	down	-0.205677	EGFR	EGFR inhibitor; Tyrosine kinase inhibitor	5328771
talampicillin	PC3	down	-0.205669		Bacterial cell wall synthesis inhibitor	71447
MLN-8054	HS578T	down	-0.205648	AURKA	Aurora kinase inhibitor; Mitotic inhibitor; Protein kinase inhibitor	11712649
ganciclovir	MCF7	down	-0.205631	B3GALT4; B4GALNT1	DNA polymerase inhibitor	3454
norgestrel	PC3	down	-0.20563	AR; CYP2E1; PGR; SRD5A1	Progesterone receptor agonist	5702096
lithocholic-acid	PC3	down	-0.205573	GPBAR1; MDM2; MDM4; NR1H4; NR1I2; PTPN1; VDR	FXR antagonist; MDM inhibitor; PXR ligand; Tyrosine phosphatase inhibitor; Vitamin D receptor agonist; Vitamin D receptor ligand	73707448
triclabendazole	VCAP	down	-0.205565	DNMT1	Microtubule inhibitor	50248
GR-32191	SKB	down	-0.205487	TBXA2R	Thromboxane receptor antagonist	6918030
pioglitazone	MCF7	down	-0.20547	ADIPOQ; ANGPTL4; CARM1; CCL2; CCNC; CCND3; CD36; CDK19; CDK4; CDK8; CEBPA; CEBPB; CEBPD; CHD9; CREBBP; CRP; EBF1; EGR2; EP300; EPCAM; FABP4; HDAC3; HELZ2; INS; INSR; IRS1; KLF4; LEP; LPL; MAOB; MED1; MED10; MED11; MED12; MED13; MED13L; MED14; MED15; MED16; MED17; MED18; MED19; MED20; MED21; MED22; MED23; MED24; MED25; MED26; MED27; MED29; MED30; MED31; MED4; MED6; MED7; MED8; MED9; NCOA1; NCOA2; …	Insulin sensitizer; PPAR receptor agonist	4829
zoxazolamine	ASC	down	-0.205404		Myorelaxant	6103
seneciphylline	ASC	down	-0.205401		Cytochrome P450 inhibitor	5281750
moxonidine	ASC	down	-0.205327	ADRA2B; ADRA2C; NISCH	Imidazoline receptor agonist	4810
denbufylline	NEU	down	-0.20532	PDE4A; PDE4B; PDE4D	Phosphodiesterase inhibitor	2984
tyrphostin-AG-1295	VCAP	down	-0.20519	FLT3; KDR; PDGFRA; PDGFRB	PDGFR receptor inhibitor	2048
BW-B70C	VCAP	down	-0.20516	ALOX5	Lipoxygenase inhibitor	5353454
dopamine	VCAP	down	-0.205136	DBH; DRD1; DRD3; DRD4; HTR3A; HTR3B; HTR7; SLC18A2; SLC6A2; SLC6A3; SLC6A4; SOD1	Dopamine receptor agonist	53734236
AR-C133057XX	PC3	down	-0.205106	NOS1; NOS2	Nitric oxide synthase inhibitor	9797857
pindolol	VCAP	down	-0.205097	ADRB1; ADRB2; ADRB3; HTR1B; HTR2B	Adrenergic receptor antagonist; Serotonin receptor antagonist	4828
tetracycline	PC3	down	-0.205076	PADI4; PRNP	Bacterial 30S ribosomal subunit inhibitor	10410310
phenothiazine	HA1E	down	-0.205069		Dopamine receptor antagonist	71014
sulindac	PC3	down	-0.205054	AKR1B1; AKR1B10; AKR1C2; AKR1C3; CCND1; CTNNB1; DVL1; DVL2; DVL3; FMO3; IKBKB; MAPK3; PPARD; PTGDR2; TTR	Cyclooxygenase inhibitor	1548885
biochanin-a	PHH	down	-0.205029		Estrogen receptor agonist	5280373
benzonatate	NPC	down	-0.205018	SCN5A	Local anesthetic	7699
coumestrol	NPC	down	-0.20499	ESR1; ESR2	Estrogen receptor agonist	5281707
biperiden	SKB	down	-0.20494	CHRM1; CHRM4; CHRM5; CHRNA2	Acetylcholine receptor antagonist	2381
cyclazosin	SKB	down	-0.204938	ADRA1A; ADRA1B; ADRA1D	Adrenergic receptor antagonist	2894
BRL-52537	HA1E	down	-0.204915	OPRK1	Opioid receptor agonist	6603740
sulmazole	PHH	down	-0.204862		Adenosine receptor antagonist	55690
cyclopiazonic-acid	A549	down	-0.204814	ATP2A1	ATPase inhibitor	NotFound
dehydroisoandosterone	NPC	down	-0.204791		GABA receptor modulator	6604284
GW-4064	ASC	down	-0.204737	NR1H4	FXR agonist	9893571
levcromakalim	ASC	down	-0.204685	ABCC9; KCNJ5; KCNJ8	Potassium channel activator	93504
procainamide	PC3	down	-0.204657	DNMT1; KCNH2; SCN5A; SLC22A3; SLC47A1; SLC47A2	Sodium channel blocker	4913
gabazine	NPC	down	-0.204656	GABRA2; GABRA3; GABRA4; GABRA5; GABRA6; GABRG2	GABA receptor antagonist	107895
PJ-34	A549	down	-0.2045	EEF2; PARP1; PARP15; PARP3	PARP inhibitor	4858
irilin-a	SKB	down	-0.204486		Isoflavone	6710754
imatinib	MCF7	down	-0.204338	ABCG2; ABL1; ABL2; BCR; CRKL; CSF1R; CYP2C8; CYP3A5; DDR1; DDR2; ETV6; FIP1L1; FYN; KIT; LYN; MCL1; NQO2; NTRK1; NUP214; PDGFRA; PDGFRB; RET; STAT5A; YES1	BCR-ABL kinase inhibitor; KIT inhibitor; PDGFR receptor inhibitor	123596
AM-92016	HCC515	down	-0.204306	GRIN1; GRIN2B	Potassium channel blocker	133104
benzydamine	NPC	down	-0.204295	FMO1; FMO3; FMO4; FMO5; PRSS2	Membrane integrity inhibitor; Prostanoid receptor antagonist; Prostanoid receptor inhibitor	12555
fusaric-acid	HCC515	down	-0.204295	DBH	Dopamine beta hydroxylase inhibitor	3442
HG-5-88-01	PC3	down	-0.204276	ADCK4; EGFR	Protein kinase inhibitor	25226117
NNC-63-0532	SKB	down	-0.204264	OPRL1	Opioid receptor agonist	3906780
CGP-13501	NEU	down	-0.204256	GABBR1	GABA receptor modulator	3519541
mofezolac	NPC	down	-0.204166		Cyclooxygenase inhibitor	4237
KU-55933	A549	down	-0.204139	ATM; PRKDC	ATM kinase inhibitor	5278396
calpeptin	VCAP	down	-0.203981		Calpain inhibitor	2532
goserelin	PC3	down	-0.203953	GNRH1; GNRHR; LHCGR	Gonadotropin releasing factor hormone receptor agonist; Luteinizing hormone releasing hormone agonist	23581804
tiabendazole	HCC515	down	-0.203942		Angiogenesis inhibitor	5430
ketorolac	HA1E	down	-0.203906	LTF; TF	Cyclooxygenase inhibitor	3826
FPL-64176	SKB	down	-0.203899	CACNA1C; CACNA1S	Calcium channel activator	3423
ethisterone	PC3	down	-0.203859	TYR	Progestogen hormone	5284557
diclofenac	SKB	down	-0.20384	AKR1C3; ALOX5; ASIC1; ASIC3; CYP2C8; CYP2C9; KCNQ2; KCNQ3; LTF; PLA2G2A; PPARG; SCN4A; TF; TNF; ZADH2	Cyclooxygenase inhibitor	3033
brivanib	NPC	down	-0.203778	CYP3A4; FGFR2; FGFR3; FLT1; FLT4; KCNH2; KDR; PDGFRA; STK35	FGFR inhibitor; VEGFR inhibitor	11451527
VU-0400195-3	PC3	down	-0.203758	GRM4	Glutamate receptor modulator	54752951
imiquimod	A549	down	-0.203756	IFNA5; IFNA6; IFNA8; IL6; IL8; MX1; TLR7; TLR8; TNF	Interferon inducer; TLR agonist	57469
AS-703026	PC3	down	-0.203553	MAP2K1; MAP2K2	MEK inhibitor	44187362
acetyl-geranyl-cysteine	PC3	down	-0.203511		Isoprenylated protein methylation inhibitor	10063341
PD-98059	SKB	down	-0.203458	AKT1; CHEK1; GSK3B; LCK; MAP2K1; MAP2K2; MAPK11; MAPK12; MAPK14; MAPK3; MAPK8; PRKCA; RAF1; ROCK1; RPS6KB1; SGK1	MAP kinase inhibitor; MEK inhibitor	4713
reboxetine	HCC515	down	-0.203411	SLC6A2	Adrenergic receptor antagonist	3022645
LY-165163	VCAP	down	-0.203401	HTR1D	Serotonin receptor antagonist	121930
sotalol	A549	down	-0.203399	ADRB1; ADRB2; KCNH2	Adrenergic receptor antagonist	5253
LM-1685	MCF7	down	-0.203349		Cyclooxygenase inhibitor	10068193
leu-enkephalin	VCAP	down	-0.203326	OPRD1; OPRM1	Opioid receptor agonist	461776
phenylbutyrate	VCAP	down	-0.20322	CYP3A5; HDAC1	HDAC inhibitor	4775
7-nitroindazole	PC3	down	-0.203187	NOS1; NOS2; NOS3	nitric oxide synthase inhibitor	1893
TAK-715	PC3	down	-0.203129	MAPK14; TNF	p38 MAPK inhibitor	9952773
GW-7647	FIBRNPC	down	-0.203114	PPARA	PPAR receptor agonist	3392731
GR-135531	VCAP	down	-0.203113		Melatonin receptor agonist	4284525
L-655708	VCAP	down	-0.203088	GABRA2; GABRA3; GABRA5; GABRG2	GABA receptor inverse agonist	5311203
UNC-0321	A549	down	-0.203054	EHMT2	Histone lysine methyltransferase inhibitor	46901937
SJ-172550	MCF7	down	-0.202969	MDM4	MDM inhibitor	1317466
cefdinir	PC3	down	-0.202946	MPO	Bacterial cell wall synthesis inhibitor	6398970
ranitidine	HCC515	down	-0.202887	ACHE; BCHE; HRH2; SLC22A2	Histamine receptor antagonist	6603542
sertaconazole	HA1E	down	-0.20272	CYP51A1	Sterol demethylase inhibitor	65863
CGP-12177	VCAP	down	-0.202708	ADRB1; ADRB2; ADRB3	Adrenergic receptor agonist	2687
SR-27897	NEU	down	-0.202704	CCKAR	CCK receptor antagonist	122077
dexamethasone	SKB	down	-0.202656	ANXA1; CYP3A4; CYP3A5; NOS2; NR0B1; NR1I2; NR3C1; NR3C2; PER2; PIN1	Corticosteroid agonist; Cytochrome P450 inhibitor; Glucocorticoid receptor agonist; Glucocorticoid receptor modulator	5743
herniarin	NPC	down	-0.202409	ACHE; CA1; CA12; CA14; CA4; CA6; CA9	Acetylcholinesterase inhibitor	10748
bisoprolol	SKB	down	-0.202375	ADRB1; ADRB2	Adrenergic receptor antagonist	2405
RS-16566	NPC	down	-0.20234		Serotonin receptor antagonist	6604794
pizotifen	MCF7	down	-0.202245	ADRA1B; ADRA1D; ADRA2B; ADRA2C; HTR1B; HTR1D; HTR2B	Serotonin receptor antagonist	27400
nisoxetine	VCAP	down	-0.202167	SLC6A2; SLC6A3; SLC6A4	Norepinephrine reuptake inhibitor	134453
gamma-linolenic-acid	SKB	down	-0.2021	TBXAS1	Cyclooxygenase inhibitor; Prostanoid receptor agonist	5280933
naltriben	HCC515	down	-0.202091	OPRD1; OPRK1; OPRM1	Opioid receptor antagonist	4429
procaterol	VCAP	down	-0.202084	ADRB2	Adrenergic receptor agonist	4916
MRS-1845	SKB	down	-0.202031	ORAI1	Calcium channel blocker	5202074
cycloheximide	SKB	down	-0.201961	GSK3B; RPL3	Protein synthesis inhibitor	6197
taurodeoxycholic-acid	FIBRNPC	down	-0.201957		Bile acid	2733768
methysergide	A549	down	-0.201945	ADCY10; HTR1B; HTR1D; HTR1E; HTR1F; HTR2B; HTR5A; HTR6; HTR7	Serotonin receptor antagonist	4163
epitestosterone	A549	down	-0.201942	AKR1C1; AKR1C2; AR	Inactive testosterone analog	10204
bucladesine	PHH	down	-0.201865	PRKACA	Adenosine receptor agonist; cAMP stimulant	9687
nevirapine	VCAP	down	-0.201857	CYP2B6; CYP3A4	Reverse transcriptase inhibitor	4463
metoprolol	HA1E	down	-0.201813	ADRB1; ADRB2; CASR; CX3CR1; GRM7; GRPR; HTR1E; HTR1F; HTR5A; NMBR; PTGIR; SSTR3	Adrenergic receptor antagonist	5702086
QW-BI-011	VCAP	down	-0.201795	EHMT2	Histone lysine methyltransferase inhibitor	0
brivanib	SKBR3	down	-0.201699	CYP3A4; FGFR2; FGFR3; FLT1; FLT4; KCNH2; KDR; PDGFRA; STK35	FGFR inhibitor; VEGFR inhibitor	11451527
etodolac	HCC515	down	-0.201622	RXRA; TRPV1	Cyclooxygenase inhibitor	73707528
brefeldin-a	NEU	down	-0.201614	ARF1; ARFGEF1; ARFGEF2; CYTH2; GBF1; SAR1A	Brefeldin A inhibited guanine nucleotide exchange protein inhibitor; Golgi-specific brefeldin A-resistance guanine nucleotide exchange factor inhibitor; Protein synthesis inhibitor	5287620
SB-218795	SKB	down	-0.201595	TACR3	Tachykinin antagonist	6604858
flecainide	PC3	down	-0.201587	KCNA5; KCNA7; KCND2; KCNH2; SCN10A; SCN11A; SCN1A; SCN3A; SCN4A; SCN5A; SCN7A; SCN8A	Sodium channel blocker	3356
BAX-channel-blocker	VCAP	down	-0.201548	BAX	Cytochrome C release inhibitor	2729027
ruxolitinib	SKBR3	down	-0.201538	JAK2; TYK2	JAK inhibitor	25126798
hydroxycholesterol	A549	down	-0.201471	ABCA1; NR1H2; NR1H3	LXR agonist	73707416
valaciclovir	VCAP	down	-0.201458		DNA polymerase inhibitor	60772
bis-tyrphostin	PHH	down	-0.201457	DNM1; EGFR	EGFR inhibitor	5329255
embelin	ASC	down	-0.201408	SERPINE1	HCV inhibitor; XIAP inhibitor	44483355
metyrapone	A549	down	-0.201401	CYP11A1; CYP11B1; DCXR; HSD11B1; NR3C2	Cytochrome P450 inhibitor	4174
clomethiazole	VCAP	down	-0.201399		GABA receptor antagonist; GABA receptor modulator	10783
sertaconazole	VCAP	down	-0.201343	CYP51A1	Sterol demethylase inhibitor	65863
EI-273	VCAP	down	-0.201262	PRKCA; PRKCG	PKC inhibitor	3568
osthol	HCC515	down	-0.201261		Calcium channel blocker	10228
chlorpromazine	SKB	down	-0.20125	ADRA1A; ADRA1B; ADRA1D; ADRA2B; ADRA2C; CALM1; CALM2; CALM3; CHRM1; DRD1; DRD3; DRD4; HRH1; HRH4; HTR1E; HTR2B; HTR6; HTR7; KCNH2; KIF11; ORM1; ORM2; PRNP; S100B; SMPD1; TRPC5	Dopamine receptor antagonist	160588
carbinoxamine	HA1E	down	-0.201185	HRH1	Histamine receptor antagonist; L-type calcium channel blocker	2564
chloroxine	ASC	down	-0.201173	OPRK1	Opioid receptor antagonist	2722
TUL-XXI039	ASC	down	-0.201097		Serine/threonine kinase inhibitor	53245473
DMBI	PC3	down	-0.201078	PDGFRB	PDGFR receptor inhibitor; VEGFR inhibitor	5353593
olaparib	SKBR3	down	-0.201072	PARP1; PARP2; PARP3; TNKS2	PARP inhibitor	23725625
CGP-55845	MCF7	down	-0.200963	GABBR1; GABBR2; KCTD12; KCTD16; KCTD8	GABA receptor antagonist	5311042
doxepin	VCAP	down	-0.200943	ADRA1A; ADRA1B; ADRA1D; ADRA2B; ADRA2C; CHRM1; CHRM4; CHRM5; HRH1; HRH2; HRH4; HTR2B; HTR6; KCNH2; SLC6A2; SLC6A3; SLC6A4	Histamine receptor antagonist	3158
terguride	SKB	down	-0.200823	ADRA1A; ADRA2B; ADRA2C; DRD3; DRD4; HTR1B; HTR1D; HTR2B; PRL	Dopamine receptor agonist; Serotonin receptor antagonist	11957722
sulfafurazole	SKB	down	-0.200757		Bacterial antifolate	5344
LY-2183240	ASC	down	-0.200702	FAAH	FAAH inhibitor	11507802
cytosporone-b	PC3	down	-0.200689	NR4A1	NUR77 receptor agonist	10687292
hesperidin	PHH	down	-0.200686	AURKB; CACNA1B	Flavanone glycoside	10621
ivachtin	VCAP	down	-0.20068	CASP3	Caspase inhibitor	11201705
epibatidine	A549	down	-0.200585	CHRNA1; CHRNA2; CHRNA3; CHRNA4; CHRNA5; CHRNA6; CHRNA7; CHRNB2; CHRNB3; CHRNB4; CHRND; CHRNE; STXBP5	Acetylcholine receptor agonist	1204
lopinavir	SKB	down	-0.200488		HIV protease inhibitor	92727
tropanyl-3,5-dimethylbenzoate	A549	down	-0.200427		Serotonin receptor antagonist	2837530
tyrphostin-1	A549	down	-0.200368	EGFR	EGFR inhibitor	2063
LY-2140023	PC3	down	-0.200328	GRM2; GRM3	Glutamate receptor agonist	9834591
quinpirole	VCAP	down	-0.200252	DRD1; DRD3; DRD4; HTR2B	Dopamine receptor agonist	54562
GSK-429286A	VCAP	down	-0.200156	ROCK1	Rho associated kinase inhibitor	11373846
RS-67506	VCAP	down	-0.200131	HTR4	Serotonin receptor partial agonist	133076
hydrocortisone	PC3	down	-0.200113	ANXA1; HSD11B2; HSD3B1; NOS2; NR3C1; NR3C2	Corticosteroid agonist; Glucocorticoid receptor agonist; Immunosuppressant	3640
ER-27319	MCF7	up	0.200039		Mediator release inhibitor; SYK inhibitor	9799509
norethisterone	MCF7	up	0.200051	PGR	Progesterone receptor agonist	5702093
hexamethyleneamiloride	HA1E	up	0.200081	GNRH1; GNRHR; PLAU; SLC9A1	Sodium/hydrogen antiport inhibitor	1794
nizatidine	VCAP	up	0.20009	HRH2	Histamine receptor antagonist	5353831
GW-1929	HA1E	up	0.200132	INS; PPARG	Insulin sensitizer; PPAR receptor agonist	6518171
riluzole	HCC515	up	0.200155	BDNF; GDNF; KCND3; KCNK10; KCNK2; KCNK4; KCNN4; MAP2; NGF; SCN5A; SLC7A11	Glutamate inhibitor	5070
genistein	HCC515	up	0.200194	AKT1; CFTR; CYP1B1; EGFR; ESR1; ESR2; ESRRA; ESRRB; ESRRG; GPER1; NCOA1; NCOA2; NR1I2; PPARG; PTK2B; SHBG; TOP2A; TRPC5; TTR	Tyrosine kinase inhibitor	5284639
7-nitroindazole	A549	up	0.200256	NOS1; NOS2; NOS3	nitric oxide synthase inhibitor	1893
rutin	SKB	up	0.200294	AKR1B1; AKR1C3; CBR1; F10	Antioxidant; Capillary stabilizing agent; Nitric oxide scavenger	5293655
phenolphthalein	HA1E	up	0.200332	NR1I2; NR1I3; SHBG; UGT1A9	Indicator dye	4764
chromomycin-a3	A549	up	0.200355		DNA binding agent	73707419
duloxetine	MCF7	up	0.200373	HTR6; SLC6A2; SLC6A3; SLC6A4	Norepinephrine reuptake inhibitor; Serotonin reuptake inhibitor	60835
SB-431542	NPC	up	0.200379	ACVR1B; ACVR1C; TGFBR1	TGF beta receptor inhibitor	4521392
cortisone	FIBRNPC	up	0.20042	AKR1D1; HSD11B2; NR3C1; SRD5A1; SRD5A3	Glucocorticoid receptor agonist	222786
catechin	PHH	up	0.20043	BACE1; CA1; CA12; CA14; CA4; CA6; CA9; FASN; SCN5A	Beta secretase inhibitor; Fatty acid synthase inhibitor; LDL antioxidant	73160
dofetilide	MCF7	up	0.200446	KCNH1; KCNH2; KCNH5; KCNJ12; KCNK2	Potassium channel blocker	71329
remacemide	VCAP	up	0.20046	GRIN1	Glutamate receptor antagonist	60510
famotidine	VCAP	up	0.200511	HRH2	Histamine receptor antagonist	5702160
RHC-80267	A549	up	0.200517	DAGLA; DAGLB; LIPC; LIPE; LIPG	Triacylglycerol lipase inhibitor	5063
loreclezole	A549	up	0.200524	GABRB2; GABRB3	GABA receptor agonist	50988829
mafenide	MCF7	up	0.200552	CA12; CA14; CA4; CA6; CA9	Carbonic anhydrase inhibitor	67313
loperamide	SKB	up	0.200558	CACNA1A; CALM1; CALM2; CALM3; CYP2B6; CYP2C8; NPR2; NR1I3; OPRD1; OPRK1; OPRM1; POMC	Opioid receptor agonist	71420
nifurtimox	PC3	up	0.200571		DNA inhibitor	6842999
venlafaxine	PC3	up	0.200587	SLC6A2; SLC6A3; SLC6A4	Adrenergic inhibitor; Norepinephrine reuptake inhibitor; Serotonin reuptake inhibitor	5656
neratinib	HS578T	up	0.200609	BLK; EGFR; ERBB2; ERBB3; ERBB4; KDR; MAP2K1; MAP2K2; MAP2K5; MAP3K19; MAP3K4; MAP4K1; MAP4K3; MAP4K5; MINK1; MST4; PAK2; SLK; STK10; STK24; STK25; STK3	EGFR inhibitor	9915743
daunorubicin	ASC	up	0.200632	ABCB1; ABCG2; DCXR; TOP2A; TOP2B	RNA synthesis inhibitor; Topoisomerase inhibitor	2958
L-701252	HCC515	up	0.200638	GRIN1	Glutamate receptor antagonist	4237309
CAY-10578	VCAP	up	0.200661		Casein kinase inhibitor	4462449
cilomilast	ASC	up	0.200719	IL12A; IL12B; IL1B; PDE4A; PDE4B; PDE4C; PDE4D; TNF	Phosphodiesterase inhibitor	151170
Y-134	NPC	up	0.200737	ESR1; ESR2	Estrogen receptor antagonist	11784736
pyrvinium-pamoate	HA1E	up	0.200737	AR	AKT inhibitor	73707397
disulfiram	MCF7	up	0.200837	ALDH1A1; ALDH1A2; ALDH2; ALDH5A1; ALDH7A1; CYP2E1; DBH; DNMT1; PAM; TRPA1	Aldehyde dehydrogenase inhibitor; DNA methyltransferase inhibitor; TRPV agonist	3117
dexbrompheniramine	MCF7	up	0.200857	HRH1	Histamine receptor antagonist	6433334
ezetimibe	NPC	up	0.200866	ANPEP; APOB; CRP; NPC1L1; SOAT1	Cholesterol inhibitor; Niemann-Pick C1-like 1 protein antagonist	150311
mitomycin-c	MCF7	up	0.200876		DNA alkylating agent; DNA inhibitor; DNA synthesis inhibitor	5746
torin-1	MDAMB231	up	0.200901	MTOR; PIK3CA	MTOR inhibitor; PI3K inhibitor	49836027
clomethiazole	A549	up	0.200905		GABA receptor antagonist; GABA receptor modulator	10783
anandamide	FIBRNPC	up	0.200934	CACNA1G; CACNA1H; CACNA1I; CNR1; CNR2; FAAH2; GLRA1; GPR119; GPR18; GPR55; KCNA2; KCND3; KCNK3; KCNK9; PLD1; PLD2; PLD3; TRPM8; TRPV1	Cannabinoid receptor agonist	5281969
KU-55933	PHH	up	0.200971	ATM; PRKDC	ATM kinase inhibitor	5278396
AM-580	VCAP	up	0.200976	RARA	Retinoid receptor agonist	2126
JTE-013	ASC	up	0.20099	P2RY10; S1PR2	Lysophospholipid receptor antagonist	10223146
EMD-66684	SKB	up	0.201042	AGTR1	Angiotensin receptor antagonist	56972165
PD-184352	SKB	up	0.201071	MAP2K1; MAP2K2; MAP3K1; MAP3K2	MEK inhibitor	6918454
tubaic-acid	PC3	up	0.201102	MT-ND1	Mitochondrial complex I inhibitor; NADH-ubiquinone oxidoreductase (Complex I) inhibitor	3919910
papaverine	PHH	up	0.201116	PDE10A; PDE4B; PDE5A	Phosphodiesterase inhibitor	6084
amoxicillin	VCAP	up	0.201123	SLC15A1	Penicillin binding protein inhibitor	33613
pindolol	A549	up	0.201131	ADRB1; ADRB2; ADRB3; HTR1B; HTR2B	Adrenergic receptor antagonist; Serotonin receptor antagonist	4828
geldanamycin	NKDBA	up	0.201186	HSP90AA1; HSP90AB1; HSP90B1	HSP inhibitor	3460
niguldipine	ASC	up	0.201216	ADRA1A; ADRA1B; ADRA1D; CACNA1C	Adrenergic receptor antagonist; Calcium channel blocker	71317558
tracazolate	HA1E	up	0.201248		GABA receptor modulator	5522
amcinonide	ASC	up	0.201257	ANXA1; NR3C1	Glucocorticoid receptor agonist	2133
saracatinib	ASC	up	0.201267	ABL1; ABL2; LCK; SRC; YES1	SRC inhibitor	10302451
immethridine	HCC515	up	0.201269	HRH3	Histamine receptor agonist	9989505
calcifediol	HA1E	up	0.201307	VDR	Vitamin D receptor agonist	46705323
dydrogesterone	A549	up	0.201323	PGR	Progesterone receptor agonist	11875278
rolitetracycline	MCF7	up	0.201323		Bacterial 30S ribosomal subunit inhibitor	6420073
GW-5074	A549	up	0.201329	LRRK1; LRRK2; NTRK1; RAF1	Leucine rich repeat kinase inhibitor; RAF inhibitor	5924208
cortisone	HA1E	up	0.201342	AKR1D1; HSD11B2; NR3C1; SRD5A1; SRD5A3	Glucocorticoid receptor agonist	222786
phenylbutyrate	MCF7	up	0.201349	CYP3A5; HDAC1	HDAC inhibitor	4775
ezetimibe	MCF7	up	0.201416	ANPEP; APOB; CRP; NPC1L1; SOAT1	Cholesterol inhibitor; Niemann-Pick C1-like 1 protein antagonist	150311
ecopipam	ASC	up	0.201417	DRD1	Dopamine receptor antagonist	107930
aminopurvalanol-a	SKB	up	0.201482	CDK1; CDK2; CDK5; CDK6	CDK inhibitor; Tyrosine kinase inhibitor	6604931
PHCCC	A549	up	0.201534	GRM1; GRM4	Glutamate receptor agonist	5866327
NCH-51	MCF7	up	0.201633	HDAC1; HDAC10; HDAC11; HDAC2; HDAC3; HDAC4; HDAC5; HDAC6; HDAC7; HDAC8; HDAC9	HDAC inhibitor	11395181
fluvastatin	HA1E	up	0.201648	APOA1; APOB; APOE; CYBA; CYP2C8; CYP2C9; F3; HMGCR; ICAM1; LDLR; RHOA; SELP; SERPINE1	HMGCR inhibitor	1548972
atorvastatin	FIBRNPC	up	0.201666	AHR; APOA1; APOB; APOE; CCL2; CD40LG; CETP; CRP; CYP3A5; DPP4; FASLG; HMGCR; IL6; LDLR; LPL; MTTP; PON1; RHOA; SERPINE1; SLCO1B1; VCAM1	HMGCR inhibitor	2250
HTMT	PC3	up	0.201782	HRH4	Histamine receptor agonist	124846
AGK-2	FIBRNPC	up	0.201834	SIRT2	SIRT inhibitor	2130404
azelastine	VCAP	up	0.201912	HRH1; ICAM1	Histamine receptor antagonist	54360
strophanthidin	VCAP	up	0.201993	ATP1A1; ATP1A2; ATP1A3; ATP1A4; ATP1B1; ATP1B2; ATP1B3; ATP1B4; FXYD2	ATPase inhibitor	6185
flavanone	VCAP	up	0.202003	ADORA3; HSD11B1	11-beta-HSD1 inhibitor	10251
PHA-665752	NPC	up	0.202004	BMP2K; CAMKK1; CAMKK2; DDR1; GRK7; HIPK1; HIPK3; MAP3K19; MAP4K5; MET; SRPK1; TAOK3	c-Met inhibitor	10461815
OSI-027	SKB	up	0.202013	MTOR	MTOR inhibitor	72698550
KI-16425	PC3	up	0.202045	LPAR1; LPAR3	Lysophosphatidic acid receptor antagonist	10367662
IKK-2-inhibitor-V	PHH	up	0.202153	IKBKB	IKK inhibitor; NFkB pathway inhibitor	5081913
naloxone	HA1E	up	0.202249	CES1; CREB1; ESR1; OPRD1; OPRK1; OPRM1; TLR4	Opioid receptor antagonist	5284596
maackiain	A549	up	0.202253	SLC5A2	Sodium/glucose cotransporter inhibitor	91510
linsitinib	HT29	up	0.202268	IGF1R; INSR; INSRR	IGF-1 inhibitor	11640390
GW-5074	MCF10A	up	0.202274	LRRK1; LRRK2; NTRK1; RAF1	Leucine rich repeat kinase inhibitor; RAF inhibitor	5924208
ZSTK-474	MCF10A	up	0.202332	PIK3CA; PIK3CB; PIK3CD; PIK3CG	PI3K inhibitor	11647372
H-7	PC3	up	0.202365	PKIA; PRKACA; PRKAR1A	PKA inhibitor	9862218
BMS-536924	A375	up	0.2024	AKT1; CCNE1; CDK2; CYP3A4; ERBB2; IGF1R; INSR; KDR; LCK; MET; PDGFRA; PDGFRB; RET	IGF-1 inhibitor	11353973
pifithrin-alpha	HA1E	up	0.202434	TP53	TP53 inhibitor	4817
testosterone	HA1E	up	0.202445	AC142381.1; AKR1C1; AKR1C2; AKR1C3; AKR1D1; AR; CGA; CYP19A1; CYP2A6; CYP2C8; CYP3A43; CYP3A5; HSD17B1; HSD17B11; HSD17B2; HSD17B3; HSD17B6; HSD17B7; HSD17B8; HSD3B1; HSD3B2; LHB; NR3C2; POMC; SRD5A1; SRD5A3; UGT1A1; UGT1A10; UGT1A3; UGT1A4; UGT1A5; UGT1A6; UGT1A7; UGT1A8; UGT1A9; UGT2A2; UGT2A3; UGT2B10; UGT2B11; UGT2B15; UGT2B17; UGT2B4; UGT2B7	androgen receptor agonist; Androgen receptor agonist	6013
mitomycin-c	A549	up	0.202445		DNA alkylating agent; DNA inhibitor; DNA synthesis inhibitor	5746
tenofovir	PC3	up	0.202519		Cytochrome P450 inhibitor; DNA polymerase inhibitor; HIV integrase inhibitor; Reverse transcriptase inhibitor	464205
AT-9283	HT29	up	0.202526	ABL1; AURKA; AURKB; BCR; FLT3; JAK2; RPS6KA6; STK17A	ABL inhibitor; Aurora kinase inhibitor; BCR-ABL kinase inhibitor; FLT3 inhibitor; JAK inhibitor; Mitotic inhibitor; Protein kinase inhibitor	11696609
etomoxir	VCAP	up	0.202552	CPT1A; CPT1B	Carnitine palmitoyltransferase inhibitor	123823
CAY-10578	ASC	up	0.202607		Casein kinase inhibitor	4462449
hydroflumethiazide	VCAP	up	0.202665	ATP1A1; CA1; CA12; CA4; CA9; KCNMA1; SLC12A1	Sodium/potassium/chloride transporter inhibitor	3647
etomidate	HCC515	up	0.202752	ADRA2B; CYP11B1; GABRA2; GABRA3; GABRA4; GABRA5; GABRA6; GABRB1; GABRB2; GABRB3; GABRD; GABRE; GABRG1; GABRG2; GABRG3; GABRP; GABRQ	GABA receptor modulator	667484
L-655240	HCC515	up	0.202822	PTGES	Thromboxane receptor antagonist	122070
MMPX	ASC	up	0.202853		Phosphodiesterase inhibitor	155806
oxybenzone	VCAP	up	0.202892	AR; ESR2; LIPE; PGR	Lipase inhibitor	4632
alvocidib	VCAP	up	0.202974	BCL2; BIRC5; CCNT1; CDK1; CDK2; CDK4; CDK5; CDK6; CDK7; CDK8; CDK9; EGFR; MCL1; PYGB; PYGL; PYGM	CDK inhibitor	5287969
ochratoxin-a	PHH	up	0.203015	SLC22A6	Phenylalanyl tRNA synthetase inhibitor	442530
AKT-inhibitor-1-2	VCAP	up	0.203026	AKT1; AKT2; AKT3	AKT inhibitor	10196499
selumetinib	MCF7	up	0.20305	MAP2K1; MAP2K2	MEK inhibitor	10127622
r(-)-propylnorapomorphine	PC3	up	0.203083	DRD1; DRD3	Dopamine receptor agonist; TRPA1 modulator	NotFound
HG-6-64-01	MDAMB231	up	0.203091	ABL1; BRAF; CSF1R; EGFR; FLT3; KIT; MAPK11; PDGFRB; RET	RAF inhibitor	53302361
tenofovir	MCF7	up	0.203115		Cytochrome P450 inhibitor; DNA polymerase inhibitor; HIV integrase inhibitor; Reverse transcriptase inhibitor	464205
AM-580	HA1E	up	0.203117	RARA	Retinoid receptor agonist	2126
bisindolylmaleimide-ix	MCF7	up	0.203152	AKT1; GSK3B; LCK; LRRK2; MAPK11; MAPK12; MAPK14; MAPK8; PRKCA; ROCK1; RPS6KB1; SIRT1; SIRT2	CDK inhibitor; PKC inhibitor	5083
fludarabine	MCF7	up	0.203157	ADA; BAX; DCK; MCL1; POLA1; RRM1; RRM2; SLC29A1	DNA repair enzyme inhibitor; DNA synthesis inhibitor; Purine antagonist	57007282
nimodipine	PC3	up	0.203174	AHR; CACNA1C; CACNA1D; CACNA1F; CACNA1S; CACNB1; CACNB2; CACNB3; CACNB4; CFTR; NR3C2	Calcium channel blocker	4497
amiloride	MCF7	up	0.203207	ADCY10; AOC1; ASIC1; ASIC2; ASIC3; ASIC4; PKD2; PKD2L1; PLAT; PLAU; SCNN1A; SCNN1B; SCNN1D; SCNN1G; SLC9A1; SLC9A2; SLC9A3; TRPC7; TRPV2	Sodium channel blocker	16231
verrucarin-a	MCF7	up	0.203248		Protein synthesis inhibitor	104830
olvanil	HCC515	up	0.203256	CNR1; GPR119; TRPV1	TRPV agonist	5808649
perhexiline	HA1E	up	0.203297	CPT1A; CPT2; KCNH2	Carnitine palmitoyltransferase inhibitor	5284439
tremulacin	A549	up	0.203299		Lipoxygenase inhibitor	442544
CDC	HCC515	up	0.20331	ALOX12; ALOX5	Lipoxygenase inhibitor	14840979
6-benzylaminopurine	VCAP	up	0.203324		Purinergic receptor activator	62389
buddleoflavonoloside	HCC515	up	0.203432		Acetylcholinesterase inhibitor	6708769
A-443644	PC3	up	0.203453	AKT1; AKT2; AKT3; CDC42BPB; GSK3B; PHKG1; PKIA; PRKACA	AKT inhibitor	10172943
SU-1498	A549	up	0.203597	ERBB2; KDR	VEGFR inhibitor	5941539
tadalafil	ASC	up	0.20361	PDE11A; PDE5A	Phosphodiesterase inhibitor	110635
mesoridazine	PC3	up	0.203652		Dopamine receptor antagonist	4078
AR-A014418	VCAP	up	0.20367	GSK3B	Glycogen synthase kinase inhibitor	448014
clopidogrel	A549	up	0.203748	CD40LG; CRP; CYP2B6; CYP3A5; DUSP2; P2RY1; P2RY12; SELP; VASP	Purinergic receptor antagonist	2806
etoposide	VCAP	up	0.203751	ABCB1; ABCC1; ABCC2; ABCC3; ABCG2; APAF1; BAX; CASP2; CASP6; CASP8; CASP9; CDKN1A; CYCS; CYP2E1; CYP3A5; DCK; FAS; H2AFX; KMT2A; LMNB1; MAPK8; MCL1; RB1; TOP2A; TOP2B; TP53	Topoisomerase inhibitor	73707602
methoprene-acid	HA1E	up	0.203822	NCOA2; NR1H3; RXRA; RXRB	Retinoid receptor agonist	5353760
BX-912	NPC	up	0.203902	AKT2; CDK2; CHEK1; GSK3B; KDR; PDK1	Pyruvate dehydrogenase kinase inhibitor	11754511
phosphodiesterase-V-inhibitor-II	PC3	up	0.203975	PDE5A	Phosphodiesterase inhibitor	11003969
ellipticine	MCF7	up	0.203994	TOP2A; TOP2B	Topoisomerase inhibitor	3213
AKT-inhibitor-1-2	PC3	up	0.204012	AKT1; AKT2; AKT3	AKT inhibitor	10196499
etomoxir	MCF7	up	0.204038	CPT1A; CPT1B	Carnitine palmitoyltransferase inhibitor	123823
RS-79948	A549	up	0.20407		Adrenergic receptor antagonist	9908992
tosyllysyl-chloromethyl-ketone	VCAP	up	0.204079		Chymotrypsin inhibitor	16760682
lobendazole	ASC	up	0.204088		Anthelmintic	22752
herniarin	HCC515	up	0.204098	ACHE; CA1; CA12; CA14; CA4; CA6; CA9	Acetylcholinesterase inhibitor	10748
trichostatin-a	U266	up	0.204128	HDAC1; HDAC10; HDAC2; HDAC3; HDAC4; HDAC5; HDAC6; HDAC7; HDAC8; HDAC9	CDK activator; HDAC inhibitor; ID1 inhibitor	444732
salubrinal	A549	up	0.204207	EIF2S1; SLC6A9	Eukaryotic translation initiation factor inhibitor	5717801
CP-93129	HCC515	up	0.204255	HTR1B	Serotonin receptor agonist	124007
ketotifen	A549	up	0.204272	HRH1; PDE4A; PDE4B; PDE4C; PDE4D; PDE7A; PDE7B; PDE8A; PDE8B; PGD	Histamine receptor agonist; Histamine receptor ligand; Leukotriene receptor antagonist; Phosphodiesterase inhibitor	3827
ezetimibe	HA1E	up	0.204275	ANPEP; APOB; CRP; NPC1L1; SOAT1	Cholesterol inhibitor; Niemann-Pick C1-like 1 protein antagonist	150311
doxylamine	HCC515	up	0.204277	CHRM1; HRH1; NR1I3	Histamine receptor antagonist	3162
LFM-A12	PC3	up	0.204295	EGFR	EGFR inhibitor	9795867
CL-218872	A549	up	0.204323	GABRA2; GABRA3; GABRA5; GABRB2; GABRG2	GABA receptor agonist	107950
GDC-0941	VCAP	up	0.204343	PIK3CA; PIK3CB; PIK3CD; PIK3CG	PI3K inhibitor	17755052
JW-7-24-1	MDAMB231	up	0.204357	LCK	LCK Inhibitor	69923936
RS-17053	PC3	up	0.20436	ADRA1A; ADRA1D	Adrenergic receptor antagonist	3894573
rosiglitazone	HCC515	up	0.204464	ACSL4; CYP2C8; FFAR1; INS; PPARA; PPARD; PPARG; RXRA; RXRB; RXRG; TRPC5; TRPM3	Insulin sensitizer; PPAR receptor agonist	77999
MK-1775	A375	up	0.204473	WEE1	WEE1 kinase inhibitor	24856436
7,8-dihydro-L-biopterin	A549	up	0.204476	NOS2; PAH; PCBD1; SPR; TH; TPH1	Dihydroneopterin aldolase inhibitor	71684472
AZD-7762	SKB	up	0.204481	CHEK1; CHEK2	CHK inhibitor	67077825
ZM-306416	PC3	up	0.204493	EGFR; FLT1; FLT4; KDR	ABL inhibitor; SRC inhibitor; VEGFR inhibitor	5329006
PSB-06126	HA1E	up	0.204502	ENTPD3	NTPDase inhibitor	24868313
cinalukast	ASC	up	0.204549	CYSLTR1	Leukotriene receptor antagonist	6436135
halcinonide	VCAP	up	0.204571	NR3C1; SMO	Glucocorticoid receptor agonist	73707616
sulconazole	VCAP	up	0.204593		Sterol demethylase inhibitor	65495
anagrelide	NPC	up	0.204613	PDE3A	Phosphodiesterase inhibitor	135409400
carvedilol	HCC515	up	0.204645	ADRA1A; ADRA1B; ADRA1D; ADRA2B; ADRA2C; ADRB1; ADRB2; ADRB3; CYP2E1; GJA1; HIF1A; KCNH2; KCNJ4; NDUFC2; NPPB; RYR2; SELE; VCAM1; VEGFA	Adrenergic receptor antagonist	2585
cyclopamine	MCF7	up	0.204808	DHH; IHH; PTCH1; SMO	Smoothened receptor antagonist	44118238
tolazamide	MCF7	up	0.204869	ABCC8; KCNJ1; KCNJ10; KCNJ11	ATP channel blocker	5503
riboflavin	VCAP	up	0.204872	ACP1; ACP5; ACP6; ACPP; ACPT; BLVRB; ENPP1; FLAD1; RFK; SLC52A3	Vitamin B	493570
KN-62	PC3	up	0.204918	AKT1; CAMK2A; CHEK1; LCK; MAPK11; MAPK12; MAPK14; MAPK8; P2RX7; PRKCA; ROCK1; RPS6KB1; SGK1	Calcium-calmodulin dependent protein kinase inhibitor; Purinergic receptor antagonist	3838
LFM-A13	SKB	up	0.204933	BTK	BTK inhibitor	9906875
clotrimazole	MCF7	up	0.204953	CYP3A4; CYP46A1; CYP51A1; KCNN4; NR1I2; NR1I3; TRPM2; TRPM4; TRPM8	Cytochrome P450 inhibitor; Imidazoline receptor ligand	2812
acarbose	SKB	up	0.205073	AMY2A; GAA; HBA1; MGAM; SI	Glucosidase inhibitor	41774
avrainvillamide-analog-5	HCC515	up	0.205086	NPM1	nucleophosmin inhibitor	73707610
triciribine	VCAP	up	0.205121	AKT1; AKT2; AKT3	AKT inhibitor	16759157
VU-0365114-2	A375	up	0.205122	CHRM5	M5 modulator	45281794
oligomycin-c	MCF7	up	0.205206	ATP5A1	ATP synthase inhibitor; ATPase inhibitor	5281901
metformin	PC3	up	0.205207	ACACB; HBA1; IGFBP1; INS; INSR; IRS1; LEP; PLAT; PRKAA2; PRKAB1; RETN; SERPINE1; SLC22A1; SLC22A2; SLC2A4; SLC47A1; SLC47A2	Insulin sensitizer	4091
NVP-AUY922	HS578T	up	0.20526	HSP90AA1; HSP90AA2; HSP90AB1; HSP90B1; TRAP1	HSP inhibitor	10096043
arachidonamide	VCAP	up	0.205292	CNR1; CNR2	Cannabinoid receptor agonist	5283393
ZSTK-474	MCF7	up	0.205301	PIK3CA; PIK3CB; PIK3CD; PIK3CG	PI3K inhibitor	11647372
scriptaid	HCC515	up	0.205359	HDAC1; HDAC2; HDAC3; HDAC4; HDAC5; HDAC6; HDAC7; HDAC8; HDAC9	HDAC inhibitor	5186
bufalin	HCC515	up	0.205387	ATP1A1	ATPase inhibitor	9547215
granisetron	A549	up	0.205413	CYP3A5; HTR3A; HTR3B; HTR3C; HTR3D; HTR3E; SSTR1	Serotonin receptor antagonist	17572266
iso-olomoucine	VCAP	up	0.205474		CDK inhibitor	512292
GSK-1059615	BT20	up	0.205553	PIK3CA; PIK3CG	PI3K inhibitor	23658330
podophyllotoxin	HA1E	up	0.205617	CASP3; IGF1R; STMN4; TOP2A; TUBA4A; TUBB	Microtubule inhibitor; Tubulin inhibitor	4865
nafcillin	ASC	up	0.205642	CYP3A4	Bacterial cell wall synthesis inhibitor	23667630
bepridil	SKB	up	0.20565	ATP1A1; CACNA1A; CACNA1C; CACNA1H; CACNA2D2; CALM1; CALM2; CALM3; KCNH2; KCNQ1; KCNQ4; MYLK3; PDE1A; PDE1B; SCN5A; TNNC1	Calcium channel blocker; L-type calcium channel blocker	2351
OSI-027	VCAP	up	0.20566	MTOR	MTOR inhibitor	72698550
gamma-linolenic-acid	VCAP	up	0.205709	TBXAS1	Cyclooxygenase inhibitor; Prostanoid receptor agonist	5280933
W-9	NPC	up	0.205728	CALM2	Calmodulin antagonist	4306
docetaxel	A549	up	0.205747	ABCB1; ABCG2; BCL2; GHRHR; KIF1A; KIF1B; KIF1C; KLK3; MAP2; MAP4; MAPT; NDC80; NR1I2; TUBA1A; TUBA1B; TUBA1C; TUBB; TUBB1; TYMP	Tubulin inhibitor	73707494
cytochalasin-b	HA1E	up	0.20575	ACTB	Microtubule inhibitor	5311281
JNJ-7706621	SKB	up	0.20584	AURKA; AURKB; AURKC; CDK1; CDK2; CDK4; CDK5; CDK6; CDK9; GSK3A; LIMK1; MAP3K2; MAP3K3; MAP3K9; NUAK1; ROCK2; RPS6KA6; SLK; STK10; STK4; TAOK1; TAOK2; TYK2	CDK inhibitor	5330790
neratinib	SKBR3	up	0.205879	BLK; EGFR; ERBB2; ERBB3; ERBB4; KDR; MAP2K1; MAP2K2; MAP2K5; MAP3K19; MAP3K4; MAP4K1; MAP4K3; MAP4K5; MINK1; MST4; PAK2; SLK; STK10; STK24; STK25; STK3	EGFR inhibitor	9915743
SB-200646	HA1E	up	0.205893	HTR2B	Serotonin receptor antagonist	126769
OBAA	ASC	up	0.205897	PLA2G1B	Phospholipase inhibitor	5353842
BAX-channel-blocker	HA1E	up	0.205928	BAX	Cytochrome C release inhibitor	2729027
BP-554	HCC515	up	0.205929		Serotonin receptor agonist	134117
avrainvillamide-analog-5	HT29	up	0.205962	NPM1	nucleophosmin inhibitor	73707610
PI-828	SKB	up	0.20597		PI3K inhibitor	25181195
nicorandil	MCF7	up	0.205989	ABCC9; KCNJ11; KCNJ8	Nitric oxide donor; Potassium channel activator	47528
promazine	NPC	up	0.206002	ADRA1A; ADRA1B; ADRA1D; CHRM1; CHRM4; CHRM5; DRD1; DRD3; DRD4; HRH1; PRNP	Dopamine receptor antagonist	4926
lidoflazine	PC3	up	0.206005	SCN1A; SCN3A; SLC29A1	Calcium channel blocker	3926
metoclopramide	VCAP	up	0.206017	ACHE; CHRM1; HTR3A; HTR3B; HTR4	Dopamine receptor antagonist; Serotonin receptor antagonist	4168
AZD-7762	VCAP	up	0.206041	CHEK1; CHEK2	CHK inhibitor	67077825
diethylcarbamazine	HA1E	up	0.206045	ALOX5	Lipoxygenase inhibitor	3052
auraptene	ASC	up	0.206048	MAOB	Nitric oxide production inhibitor	1550607
losartan	NPC	up	0.206057	ACE2; AGTR1; CYP2C9; EDN1; FOS; SERPINE1	Angiotensin receptor antagonist	73707547
SSR-69071	HA1E	up	0.206061	ELANE	Leukocyte elastase inhibitor	9872438
hemado	A549	up	0.206076	ADORA1; ADORA2A; ADORA2B; ADORA3	Adenosine receptor agonist	4043357
[truncated: 1,113 more rows]

## Sheet: Table S39
Table S39. Perturbagens and predicted modes of action identified by in silico drug screening of endometrial functionalis immune cells relative to endometrial basalis immune cells
[truncated: 88 more rows]

[truncated: 2 more sheets: Table S40, Table S41]
